# Supplementary material for: Exonic variants undergoing allele-specific selection in cancers
Source: BMC Med Genomics. 2021 May 31;14:142. doi: 10.1186/s12920-021-00984-1 (PMC8166126; doi:10.1186/s12920-021-00984-1)
Supplement: Supplementary file 2 — Additional file 2. Table S2. TCGA sample identifiers from four cancer types included in the study. [file 12920_2021_984_MOESM2_ESM.xls]

## Sheet: Sheet1
Supplementary Table S2. TCGA sample identifiers from four cancer types included in the study.
Sampleid of Four Cancer Types
BRCA	COAD	LUAD	PRAD
TCGA-3C-AAAU	TCGA-3L-AA1B	TCGA-05-4244	TCGA-2A-A8VL
TCGA-3C-AALJ	TCGA-4N-A93T	TCGA-05-4249	TCGA-2A-A8VO
TCGA-3C-AALK	TCGA-4T-AA8H	TCGA-05-4250	TCGA-2A-A8VT
TCGA-4H-AAAK	TCGA-5M-AAT4	TCGA-05-4382	TCGA-2A-A8VV
TCGA-5L-AAT0	TCGA-5M-AAT5	TCGA-05-4384	TCGA-2A-A8VX
TCGA-5L-AAT1	TCGA-5M-AAT6	TCGA-05-4389	TCGA-2A-A8W1
TCGA-5T-A9QA	TCGA-5M-AATA	TCGA-05-4390	TCGA-2A-A8W3
TCGA-A1-A0SD	TCGA-5M-AATE	TCGA-05-4395	TCGA-2A-AAYF
TCGA-A1-A0SE	TCGA-A6-2671	TCGA-05-4396	TCGA-2A-AAYU
TCGA-A1-A0SF	TCGA-A6-2674	TCGA-05-4397	TCGA-4L-AA1F
TCGA-A1-A0SG	TCGA-A6-2675	TCGA-05-4398	TCGA-CH-5737
TCGA-A1-A0SH	TCGA-A6-2677	TCGA-05-4402	TCGA-CH-5738
TCGA-A1-A0SI	TCGA-A6-2679	TCGA-05-4403	TCGA-CH-5739
TCGA-A1-A0SJ	TCGA-A6-2681	TCGA-05-4405	TCGA-CH-5740
TCGA-A1-A0SM	TCGA-A6-2684	TCGA-05-4410	TCGA-CH-5741
TCGA-A1-A0SN	TCGA-A6-3809	TCGA-05-4415	TCGA-CH-5743
TCGA-A1-A0SQ	TCGA-A6-3810	TCGA-05-4417	TCGA-CH-5744
TCGA-A2-A04N	TCGA-A6-4105	TCGA-05-4418	TCGA-CH-5745
TCGA-A2-A04R	TCGA-A6-5656	TCGA-05-4420	TCGA-CH-5746
TCGA-A2-A04V	TCGA-A6-5657	TCGA-05-4422	TCGA-CH-5748
TCGA-A2-A04X	TCGA-A6-5659	TCGA-05-4424	TCGA-CH-5750
TCGA-A2-A04Y	TCGA-A6-5662	TCGA-05-4425	TCGA-CH-5751
TCGA-A2-A0CK	TCGA-A6-5664	TCGA-05-4426	TCGA-CH-5753
TCGA-A2-A0CL	TCGA-A6-5665	TCGA-05-4427	TCGA-CH-5754
TCGA-A2-A0CO	TCGA-A6-5666	TCGA-05-4430	TCGA-CH-5788
TCGA-A2-A0CP	TCGA-A6-6137	TCGA-05-4432	TCGA-CH-5789
TCGA-A2-A0CQ	TCGA-A6-6138	TCGA-05-4433	TCGA-CH-5790
TCGA-A2-A0CR	TCGA-A6-6142	TCGA-05-4434	TCGA-CH-5791
TCGA-A2-A0CS	TCGA-A6-6648	TCGA-05-5423	TCGA-CH-5792
TCGA-A2-A0CT	TCGA-A6-6649	TCGA-05-5425	TCGA-CH-5794
TCGA-A2-A0CU	TCGA-A6-6650	TCGA-05-5428	TCGA-EJ-5494
TCGA-A2-A0CV	TCGA-A6-6651	TCGA-05-5429	TCGA-EJ-5495
TCGA-A2-A0CW	TCGA-A6-6652	TCGA-05-5715	TCGA-EJ-5496
TCGA-A2-A0D3	TCGA-A6-6654	TCGA-35-3615	TCGA-EJ-5497
TCGA-A2-A0D4	TCGA-A6-6780	TCGA-35-4122	TCGA-EJ-5498
TCGA-A2-A0EM	TCGA-A6-6781	TCGA-35-4123	TCGA-EJ-5499
TCGA-A2-A0EN	TCGA-A6-6782	TCGA-35-5375	TCGA-EJ-5501
TCGA-A2-A0EO	TCGA-A6-A565	TCGA-38-6178	TCGA-EJ-5502
TCGA-A2-A0EP	TCGA-A6-A566	TCGA-38-A44F	TCGA-EJ-5503
TCGA-A2-A0ER	TCGA-A6-A567	TCGA-44-2655	TCGA-EJ-5504
TCGA-A2-A0ES	TCGA-A6-A56B	TCGA-44-2656	TCGA-EJ-5505
TCGA-A2-A0ET	TCGA-AA-3947	TCGA-44-2657	TCGA-EJ-5506
TCGA-A2-A0EU	TCGA-AA-3984	TCGA-44-2659	TCGA-EJ-5507
TCGA-A2-A0EV	TCGA-AA-A00N	TCGA-44-2661	TCGA-EJ-5508
TCGA-A2-A0EW	TCGA-AA-A010	TCGA-44-2662	TCGA-EJ-5509
TCGA-A2-A0EX	TCGA-AD-5900	TCGA-44-2665	TCGA-EJ-5510
TCGA-A2-A0EY	TCGA-AD-6548	TCGA-44-2666	TCGA-EJ-5511
TCGA-A2-A0ST	TCGA-AD-6889	TCGA-44-2668	TCGA-EJ-5512
TCGA-A2-A0SU	TCGA-AD-6895	TCGA-44-3396	TCGA-EJ-5514
TCGA-A2-A0SV	TCGA-AD-6899	TCGA-44-3398	TCGA-EJ-5515
TCGA-A2-A0SW	TCGA-AD-6963	TCGA-44-3918	TCGA-EJ-5516
TCGA-A2-A0SY	TCGA-AD-6964	TCGA-44-3919	TCGA-EJ-5517
TCGA-A2-A0T3	TCGA-AD-6965	TCGA-44-4112	TCGA-EJ-5518
TCGA-A2-A0T4	TCGA-AD-A5EJ	TCGA-44-5643	TCGA-EJ-5519
TCGA-A2-A0T5	TCGA-AU-3779	TCGA-44-5644	TCGA-EJ-5521
TCGA-A2-A0T6	TCGA-AU-6004	TCGA-44-5645	TCGA-EJ-5522
TCGA-A2-A0T7	TCGA-AY-5543	TCGA-44-6145	TCGA-EJ-5524
TCGA-A2-A0YC	TCGA-AY-6197	TCGA-44-6146	TCGA-EJ-5525
TCGA-A2-A0YD	TCGA-AY-A54L	TCGA-44-6147	TCGA-EJ-5526
TCGA-A2-A0YF	TCGA-AY-A69D	TCGA-44-6148	TCGA-EJ-5527
TCGA-A2-A0YG	TCGA-AY-A71X	TCGA-44-6774	TCGA-EJ-5530
TCGA-A2-A0YH	TCGA-AY-A8YK	TCGA-44-6775	TCGA-EJ-5531
TCGA-A2-A0YI	TCGA-AZ-4308	TCGA-44-6776	TCGA-EJ-5532
TCGA-A2-A0YK	TCGA-AZ-4315	TCGA-44-6777	TCGA-EJ-5542
TCGA-A2-A0YL	TCGA-AZ-4323	TCGA-44-6778	TCGA-EJ-7115
TCGA-A2-A0YT	TCGA-AZ-4614	TCGA-44-7659	TCGA-EJ-7123
TCGA-A2-A1FV	TCGA-AZ-4615	TCGA-44-7660	TCGA-EJ-7125
TCGA-A2-A1FW	TCGA-AZ-4616	TCGA-44-7661	TCGA-EJ-7314
TCGA-A2-A1FX	TCGA-AZ-4681	TCGA-44-7662	TCGA-EJ-7315
TCGA-A2-A1FZ	TCGA-AZ-4682	TCGA-44-7667	TCGA-EJ-7317
TCGA-A2-A1G0	TCGA-AZ-5403	TCGA-44-7669	TCGA-EJ-7321
TCGA-A2-A1G4	TCGA-CA-5256	TCGA-44-7670	TCGA-EJ-7327
TCGA-A2-A1G6	TCGA-CA-5796	TCGA-44-7671	TCGA-EJ-7328
TCGA-A2-A259	TCGA-CA-5797	TCGA-44-7672	TCGA-EJ-7330
TCGA-A2-A25A	TCGA-CA-6716	TCGA-44-8117	TCGA-EJ-7781
TCGA-A2-A25B	TCGA-CK-4947	TCGA-44-8119	TCGA-EJ-7782
TCGA-A2-A25C	TCGA-CK-4948	TCGA-44-8120	TCGA-EJ-7783
TCGA-A2-A25D	TCGA-CK-5912	TCGA-44-A479	TCGA-EJ-7784
TCGA-A2-A25E	TCGA-CK-5913	TCGA-44-A47A	TCGA-EJ-7785
TCGA-A2-A3KC	TCGA-CK-5914	TCGA-44-A47B	TCGA-EJ-7786
TCGA-A2-A3KD	TCGA-CK-5915	TCGA-44-A47G	TCGA-EJ-7788
TCGA-A2-A3XT	TCGA-CK-5916	TCGA-44-A4SS	TCGA-EJ-7789
TCGA-A2-A3XW	TCGA-CM-4743	TCGA-44-A4SU	TCGA-EJ-7791
TCGA-A2-A4RW	TCGA-CM-4744	TCGA-4B-A93V	TCGA-EJ-7792
TCGA-A2-A4RY	TCGA-CM-4746	TCGA-50-5044	TCGA-EJ-7793
TCGA-A2-A4S0	TCGA-CM-4747	TCGA-50-5045	TCGA-EJ-7794
TCGA-A2-A4S2	TCGA-CM-4748	TCGA-50-5049	TCGA-EJ-7797
TCGA-A2-A4S3	TCGA-CM-4750	TCGA-50-5051	TCGA-EJ-8468
TCGA-A7-A0CD	TCGA-CM-4752	TCGA-50-5055	TCGA-EJ-8469
TCGA-A7-A0CG	TCGA-CM-5341	TCGA-50-5066	TCGA-EJ-8470
TCGA-A7-A0CJ	TCGA-CM-5344	TCGA-50-5068	TCGA-EJ-8472
TCGA-A7-A0D9	TCGA-CM-5348	TCGA-50-5072	TCGA-EJ-8474
TCGA-A7-A0DB	TCGA-CM-5349	TCGA-50-5941	TCGA-EJ-A46B
TCGA-A7-A13F	TCGA-CM-5860	TCGA-50-5942	TCGA-EJ-A46D
TCGA-A7-A13H	TCGA-CM-5861	TCGA-50-5944	TCGA-EJ-A46E
TCGA-A7-A26E	TCGA-CM-5862	TCGA-50-5946	TCGA-EJ-A46F
TCGA-A7-A26H	TCGA-CM-5864	TCGA-50-6597	TCGA-EJ-A46G
TCGA-A7-A26J	TCGA-CM-5868	TCGA-50-8457	TCGA-EJ-A46H
TCGA-A7-A2KD	TCGA-CM-6161	TCGA-50-8459	TCGA-EJ-A46I
TCGA-A7-A3IY	TCGA-CM-6163	TCGA-50-8460	TCGA-EJ-A65B
TCGA-A7-A3IZ	TCGA-CM-6165	TCGA-53-7624	TCGA-EJ-A65D
TCGA-A7-A3J0	TCGA-CM-6166	TCGA-53-7626	TCGA-EJ-A65E
TCGA-A7-A3J1	TCGA-CM-6168	TCGA-53-7813	TCGA-EJ-A65F
TCGA-A7-A3RF	TCGA-CM-6169	TCGA-53-A4EZ	TCGA-EJ-A65G
TCGA-A7-A425	TCGA-CM-6170	TCGA-55-5899	TCGA-EJ-A65J
TCGA-A7-A426	TCGA-CM-6171	TCGA-55-6543	TCGA-EJ-A65M
TCGA-A7-A4SA	TCGA-CM-6172	TCGA-55-6712	TCGA-EJ-A6RA
TCGA-A7-A4SB	TCGA-CM-6674	TCGA-55-7227	TCGA-EJ-A6RC
TCGA-A7-A4SC	TCGA-CM-6675	TCGA-55-7281	TCGA-EJ-A7NF
TCGA-A7-A4SF	TCGA-CM-6676	TCGA-55-7283	TCGA-EJ-A7NG
TCGA-A7-A56D	TCGA-CM-6677	TCGA-55-7570	TCGA-EJ-A7NH
TCGA-A7-A5ZW	TCGA-CM-6679	TCGA-55-7574	TCGA-EJ-A7NJ
TCGA-A7-A5ZX	TCGA-CM-6680	TCGA-55-7576	TCGA-EJ-A7NK
TCGA-A7-A6VX	TCGA-D5-5538	TCGA-55-7724	TCGA-EJ-A7NM
TCGA-A8-A06O	TCGA-D5-5539	TCGA-55-7725	TCGA-EJ-A7NN
TCGA-A8-A06P	TCGA-D5-5540	TCGA-55-7726	TCGA-EJ-A8FN
TCGA-A8-A06Q	TCGA-D5-5541	TCGA-55-7727	TCGA-EJ-A8FO
TCGA-A8-A06R	TCGA-D5-6529	TCGA-55-7728	TCGA-EJ-A8FP
TCGA-A8-A06T	TCGA-D5-6531	TCGA-55-7815	TCGA-EJ-A8FS
TCGA-A8-A06U	TCGA-D5-6532	TCGA-55-7903	TCGA-EJ-A8FU
TCGA-A8-A06X	TCGA-D5-6533	TCGA-55-7907	TCGA-EJ-AB20
TCGA-A8-A06Y	TCGA-D5-6535	TCGA-55-7911	TCGA-EJ-AB27
TCGA-A8-A06Z	TCGA-D5-6536	TCGA-55-7914	TCGA-FC-7708
TCGA-A8-A075	TCGA-D5-6538	TCGA-55-7994	TCGA-FC-7961
TCGA-A8-A076	TCGA-D5-6539	TCGA-55-7995	TCGA-FC-A4JI
TCGA-A8-A079	TCGA-D5-6541	TCGA-55-8085	TCGA-FC-A5OB
TCGA-A8-A07B	TCGA-D5-6898	TCGA-55-8087	TCGA-FC-A66V
TCGA-A8-A07F	TCGA-D5-6920	TCGA-55-8089	TCGA-FC-A6HD
TCGA-A8-A07G	TCGA-D5-6927	TCGA-55-8090	TCGA-FC-A8O0
TCGA-A8-A07I	TCGA-D5-6928	TCGA-55-8091	TCGA-G9-6329
TCGA-A8-A07J	TCGA-D5-6930	TCGA-55-8092	TCGA-G9-6332
TCGA-A8-A07L	TCGA-D5-6931	TCGA-55-8094	TCGA-G9-6333
TCGA-A8-A07P	TCGA-DM-A0X9	TCGA-55-8096	TCGA-G9-6336
TCGA-A8-A07W	TCGA-DM-A0XD	TCGA-55-8097	TCGA-G9-6338
TCGA-A8-A07Z	TCGA-DM-A0XF	TCGA-55-8203	TCGA-G9-6339
TCGA-A8-A081	TCGA-DM-A1D0	TCGA-55-8204	TCGA-G9-6342
TCGA-A8-A082	TCGA-DM-A1D4	TCGA-55-8205	TCGA-G9-6343
TCGA-A8-A083	TCGA-DM-A1D6	TCGA-55-8206	TCGA-G9-6347
TCGA-A8-A085	TCGA-DM-A1D7	TCGA-55-8207	TCGA-G9-6348
TCGA-A8-A08B	TCGA-DM-A1D8	TCGA-55-8208	TCGA-G9-6351
TCGA-A8-A08C	TCGA-DM-A1D9	TCGA-55-8301	TCGA-G9-6353
TCGA-A8-A08F	TCGA-DM-A1DA	TCGA-55-8302	TCGA-G9-6354
TCGA-A8-A08G	TCGA-DM-A1DB	TCGA-55-8505	TCGA-G9-6356
TCGA-A8-A08H	TCGA-DM-A1HA	TCGA-55-8506	TCGA-G9-6361
TCGA-A8-A08J	TCGA-DM-A280	TCGA-55-8507	TCGA-G9-6362
TCGA-A8-A08L	TCGA-DM-A282	TCGA-55-8508	TCGA-G9-6364
TCGA-A8-A08O	TCGA-DM-A285	TCGA-55-8510	TCGA-G9-6365
TCGA-A8-A08P	TCGA-DM-A288	TCGA-55-8511	TCGA-G9-6366
TCGA-A8-A08S	TCGA-DM-A28A	TCGA-55-8512	TCGA-G9-6367
TCGA-A8-A08T	TCGA-DM-A28C	TCGA-55-8513	TCGA-G9-6369
TCGA-A8-A08Z	TCGA-DM-A28E	TCGA-55-8514	TCGA-G9-6370
TCGA-A8-A090	TCGA-DM-A28F	TCGA-55-8614	TCGA-G9-6371
TCGA-A8-A091	TCGA-DM-A28G	TCGA-55-8615	TCGA-G9-6373
TCGA-A8-A092	TCGA-DM-A28H	TCGA-55-8616	TCGA-G9-6377
TCGA-A8-A093	TCGA-DM-A28K	TCGA-55-8619	TCGA-G9-6378
TCGA-A8-A094	TCGA-DM-A28M	TCGA-55-8620	TCGA-G9-6379
TCGA-A8-A095	TCGA-F4-6459	TCGA-55-8621	TCGA-G9-6384
TCGA-A8-A096	TCGA-F4-6460	TCGA-55-A48X	TCGA-G9-6385
TCGA-A8-A097	TCGA-F4-6461	TCGA-55-A48Y	TCGA-G9-6494
TCGA-A8-A099	TCGA-F4-6463	TCGA-55-A48Z	TCGA-G9-6496
TCGA-A8-A09A	TCGA-F4-6569	TCGA-55-A491	TCGA-G9-6498
TCGA-A8-A09B	TCGA-F4-6703	TCGA-55-A492	TCGA-G9-6499
TCGA-A8-A09C	TCGA-F4-6805	TCGA-55-A493	TCGA-G9-7509
TCGA-A8-A09D	TCGA-F4-6806	TCGA-55-A494	TCGA-G9-7510
TCGA-A8-A09E	TCGA-F4-6807	TCGA-55-A4DF	TCGA-G9-7519
TCGA-A8-A09I	TCGA-F4-6808	TCGA-55-A4DG	TCGA-G9-7521
TCGA-A8-A09K	TCGA-F4-6809	TCGA-55-A57B	TCGA-G9-7522
TCGA-A8-A09M	TCGA-F4-6854	TCGA-62-8394	TCGA-G9-7523
TCGA-A8-A09N	TCGA-F4-6855	TCGA-62-8395	TCGA-G9-7525
TCGA-A8-A09Q	TCGA-F4-6856	TCGA-62-8397	TCGA-G9-A9S0
TCGA-A8-A09T	TCGA-G4-6293	TCGA-62-8398	TCGA-G9-A9S4
TCGA-A8-A09V	TCGA-G4-6294	TCGA-62-8399	TCGA-G9-A9S7
TCGA-A8-A09W	TCGA-G4-6295	TCGA-62-8402	TCGA-H9-7775
TCGA-A8-A09Z	TCGA-G4-6297	TCGA-62-A46O	TCGA-H9-A6BX
TCGA-A8-A0A1	TCGA-G4-6298	TCGA-62-A46P	TCGA-H9-A6BY
TCGA-A8-A0A2	TCGA-G4-6299	TCGA-62-A46R	TCGA-HC-7075
TCGA-A8-A0A4	TCGA-G4-6302	TCGA-62-A46S	TCGA-HC-7077
TCGA-A8-A0A6	TCGA-G4-6303	TCGA-62-A46U	TCGA-HC-7078
TCGA-A8-A0A9	TCGA-G4-6304	TCGA-62-A46V	TCGA-HC-7079
TCGA-A8-A0AB	TCGA-G4-6306	TCGA-62-A46Y	TCGA-HC-7080
TCGA-A8-A0AD	TCGA-G4-6307	TCGA-62-A470	TCGA-HC-7081
TCGA-AC-A23C	TCGA-G4-6309	TCGA-62-A471	TCGA-HC-7209
TCGA-AC-A23E	TCGA-G4-6310	TCGA-62-A472	TCGA-HC-7210
TCGA-AC-A2B8	TCGA-G4-6314	TCGA-64-1676	TCGA-HC-7212
TCGA-AC-A2QI	TCGA-G4-6315	TCGA-64-1677	TCGA-HC-7213
TCGA-AC-A3BB	TCGA-G4-6317	TCGA-64-1678	TCGA-HC-7230
TCGA-AC-A3HN	TCGA-G4-6320	TCGA-64-1679	TCGA-HC-7231
TCGA-AC-A3OD	TCGA-G4-6321	TCGA-64-1680	TCGA-HC-7232
TCGA-AC-A3QP	TCGA-G4-6323	TCGA-64-1681	TCGA-HC-7233
TCGA-AC-A3QQ	TCGA-G4-6586	TCGA-64-5774	TCGA-HC-7736
TCGA-AC-A3TM	TCGA-G4-6588	TCGA-64-5775	TCGA-HC-7738
TCGA-AC-A3TN	TCGA-G4-6626	TCGA-64-5778	TCGA-HC-7740
TCGA-AC-A3W6	TCGA-G4-6628	TCGA-64-5779	TCGA-HC-7742
TCGA-AC-A3W7	TCGA-NH-A50T	TCGA-64-5781	TCGA-HC-7744
TCGA-AC-A3YI	TCGA-NH-A50U	TCGA-64-5815	TCGA-HC-7745
TCGA-AC-A3YJ	TCGA-NH-A50V	TCGA-67-3770	TCGA-HC-7747
TCGA-AC-A4ZE	TCGA-NH-A5IV	TCGA-67-3771	TCGA-HC-7748
TCGA-AC-A5XS	TCGA-NH-A6GA	TCGA-67-3772	TCGA-HC-7749
TCGA-AC-A5XU	TCGA-NH-A6GB	TCGA-67-3773	TCGA-HC-7750
TCGA-AC-A62V	TCGA-NH-A6GC	TCGA-67-3774	TCGA-HC-7752
TCGA-AC-A62Y	TCGA-NH-A8F7	TCGA-67-6215	TCGA-HC-7818
TCGA-AC-A6IV	TCGA-NH-A8F8	TCGA-67-6216	TCGA-HC-7819
TCGA-AC-A6IX	TCGA-QG-A5YV	TCGA-67-6217	TCGA-HC-7820
TCGA-AC-A6NO	TCGA-QG-A5YW	TCGA-69-7760	TCGA-HC-7821
TCGA-AC-A7VB	TCGA-QG-A5YX	TCGA-69-7761	TCGA-HC-8213
TCGA-AC-A8OP	TCGA-QG-A5Z1	TCGA-69-7763	TCGA-HC-8216
TCGA-AC-A8OR	TCGA-QG-A5Z2	TCGA-69-7764	TCGA-HC-8256
TCGA-AC-A8OS	TCGA-QL-A97D	TCGA-69-7765	TCGA-HC-8257
TCGA-AN-A03X	TCGA-RU-A8FL	TCGA-69-7973	TCGA-HC-8258
TCGA-AN-A03Y	TCGA-SS-A7HO	TCGA-69-7974	TCGA-HC-8259
TCGA-AN-A041	TCGA-T9-A92H	TCGA-69-7978	TCGA-HC-8260
TCGA-AN-A046	TCGA-WS-AB45	TCGA-69-7979	TCGA-HC-8261
TCGA-AN-A049		TCGA-69-7980	TCGA-HC-8262
TCGA-AN-A04A		TCGA-69-8253	TCGA-HC-8265
TCGA-AN-A0AJ		TCGA-69-8254	TCGA-HC-8266
TCGA-AN-A0AK		TCGA-69-8255	TCGA-HC-A48F
TCGA-AN-A0AM		TCGA-69-A59K	TCGA-HC-A4ZV
TCGA-AN-A0AS		TCGA-71-6725	TCGA-HC-A632
TCGA-AN-A0FD		TCGA-71-8520	TCGA-HC-A6AL
TCGA-AN-A0FF		TCGA-73-7498	TCGA-HC-A6AN
TCGA-AN-A0FK		TCGA-73-7499	TCGA-HC-A6AO
TCGA-AN-A0FN		TCGA-73-A9RS	TCGA-HC-A6AP
TCGA-AN-A0FS		TCGA-75-5122	TCGA-HC-A6AQ
TCGA-AN-A0FT		TCGA-75-5125	TCGA-HC-A6AS
TCGA-AN-A0FW		TCGA-75-5126	TCGA-HC-A6HX
TCGA-AN-A0FY		TCGA-75-5146	TCGA-HC-A6HY
TCGA-AN-A0FZ		TCGA-75-5147	TCGA-HC-A76W
TCGA-AN-A0XN		TCGA-75-6203	TCGA-HC-A76X
TCGA-AN-A0XO		TCGA-75-6205	TCGA-HC-A8CY
TCGA-AN-A0XP		TCGA-75-6206	TCGA-HC-A8D0
TCGA-AN-A0XR		TCGA-75-6207	TCGA-HC-A8D1
TCGA-AN-A0XS		TCGA-75-6211	TCGA-HC-A9TE
TCGA-AN-A0XT		TCGA-75-6212	TCGA-HC-A9TH
TCGA-AN-A0XV		TCGA-75-6214	TCGA-HI-7168
TCGA-AN-A0XW		TCGA-75-7025	TCGA-HI-7169
TCGA-AO-A03L		TCGA-75-7027	TCGA-HI-7170
TCGA-AO-A03O		TCGA-75-7030	TCGA-HI-7171
TCGA-AO-A03P		TCGA-75-7031	TCGA-J4-8198
TCGA-AO-A03R		TCGA-78-7145	TCGA-J4-8200
TCGA-AO-A03T		TCGA-78-7146	TCGA-J4-A67K
TCGA-AO-A03V		TCGA-78-7147	TCGA-J4-A67L
TCGA-AO-A0J3		TCGA-78-7148	TCGA-J4-A67M
TCGA-AO-A0J5		TCGA-78-7149	TCGA-J4-A67N
TCGA-AO-A0J7		TCGA-78-7150	TCGA-J4-A67O
TCGA-AO-A0J8		TCGA-78-7152	TCGA-J4-A67Q
TCGA-AO-A0J9		TCGA-78-7153	TCGA-J4-A67R
TCGA-AO-A0JA		TCGA-78-7154	TCGA-J4-A67S
TCGA-AO-A0JB		TCGA-78-7155	TCGA-J4-A67T
TCGA-AO-A0JC		TCGA-78-7156	TCGA-J4-A6G1
TCGA-AO-A0JD		TCGA-78-7158	TCGA-J4-A6G3
TCGA-AO-A0JF		TCGA-78-7159	TCGA-J4-A6M7
TCGA-AO-A0JG		TCGA-78-7160	TCGA-J4-A83K
TCGA-AO-A0JI		TCGA-78-7161	TCGA-J4-A83L
TCGA-AO-A0JJ		TCGA-78-7220	TCGA-J4-A83M
TCGA-AO-A0JM		TCGA-78-7535	TCGA-J4-A83N
TCGA-AO-A12A		TCGA-78-7536	TCGA-J4-AATV
TCGA-AO-A12H		TCGA-78-7537	TCGA-J4-AATZ
TCGA-AO-A1KO		TCGA-78-7539	TCGA-J4-AAU2
TCGA-AO-A1KP		TCGA-78-7633	TCGA-J9-A52B
TCGA-AO-A1KS		TCGA-78-8648	TCGA-J9-A52C
TCGA-AO-A1KT		TCGA-78-8655	TCGA-J9-A52D
TCGA-AQ-A0Y5		TCGA-78-8660	TCGA-J9-A52E
TCGA-AQ-A1H2		TCGA-78-8662	TCGA-J9-A8CK
TCGA-AQ-A1H3		TCGA-80-5607	TCGA-J9-A8CL
TCGA-AQ-A54O		TCGA-80-5608	TCGA-J9-A8CM
TCGA-AQ-A7U7		TCGA-80-5611	TCGA-J9-A8CN
TCGA-AR-A0TQ		TCGA-83-5908	TCGA-J9-A8CP
TCGA-AR-A0TR		TCGA-86-6562	TCGA-KC-A4BL
TCGA-AR-A0TT		TCGA-86-6851	TCGA-KC-A4BN
TCGA-AR-A0TV		TCGA-86-7701	TCGA-KC-A4BR
TCGA-AR-A0TW		TCGA-86-7711	TCGA-KC-A4BV
TCGA-AR-A0TY		TCGA-86-7713	TCGA-KC-A7F3
TCGA-AR-A0TZ		TCGA-86-7714	TCGA-KC-A7F5
TCGA-AR-A0U2		TCGA-86-7953	TCGA-KC-A7F6
TCGA-AR-A0U3		TCGA-86-7954	TCGA-KC-A7FA
TCGA-AR-A1AK		TCGA-86-7955	TCGA-KC-A7FD
TCGA-AR-A1AL		TCGA-86-8054	TCGA-KC-A7FE
TCGA-AR-A1AM		TCGA-86-8055	TCGA-M7-A71Y
TCGA-AR-A1AN		TCGA-86-8056	TCGA-M7-A71Z
TCGA-AR-A1AP		TCGA-86-8073	TCGA-M7-A720
TCGA-AR-A1AS		TCGA-86-8074	TCGA-M7-A721
TCGA-AR-A1AT		TCGA-86-8075	TCGA-M7-A723
TCGA-AR-A1AU		TCGA-86-8076	TCGA-M7-A724
TCGA-AR-A1AV		TCGA-86-8278	TCGA-M7-A725
TCGA-AR-A1AW		TCGA-86-8279	TCGA-MG-AAMC
TCGA-AR-A1AX		TCGA-86-8280	TCGA-QU-A6IL
TCGA-AR-A24H		TCGA-86-8281	TCGA-QU-A6IM
TCGA-AR-A24K		TCGA-86-8358	TCGA-QU-A6IN
TCGA-AR-A24L		TCGA-86-8359	TCGA-QU-A6IO
TCGA-AR-A24M		TCGA-86-8585	TCGA-QU-A6IP
TCGA-AR-A24N		TCGA-86-8668	TCGA-SU-A7E7
TCGA-AR-A24O		TCGA-86-8669	TCGA-TK-A8OK
TCGA-AR-A24P		TCGA-86-8671	TCGA-TP-A8TT
TCGA-AR-A24R		TCGA-86-8672	TCGA-TP-A8TV
TCGA-AR-A24S		TCGA-86-8673	TCGA-V1-A8MF
TCGA-AR-A24T		TCGA-86-8674	TCGA-V1-A8MG
TCGA-AR-A24V		TCGA-86-A456	TCGA-V1-A8MJ
TCGA-AR-A24W		TCGA-86-A4D0	TCGA-V1-A8MK
TCGA-AR-A24X		TCGA-86-A4JF	TCGA-V1-A8ML
TCGA-AR-A24Z		TCGA-86-A4P7	TCGA-V1-A8MM
TCGA-AR-A250		TCGA-86-A4P8	TCGA-V1-A8MU
TCGA-AR-A252		TCGA-91-6828	TCGA-V1-A8WL
TCGA-AR-A254		TCGA-91-6840	TCGA-V1-A8WN
TCGA-AR-A255		TCGA-91-7771	TCGA-V1-A8WS
TCGA-AR-A2LE		TCGA-91-8496	TCGA-V1-A8WV
TCGA-AR-A2LH		TCGA-91-8497	TCGA-V1-A8WW
TCGA-AR-A2LJ		TCGA-91-8499	TCGA-V1-A8X3
TCGA-AR-A2LK		TCGA-91-A4BC	TCGA-V1-A9O5
TCGA-AR-A2LL		TCGA-91-A4BD	TCGA-V1-A9O7
TCGA-AR-A2LM		TCGA-93-7347	TCGA-V1-A9O9
TCGA-AR-A2LN		TCGA-93-7348	TCGA-V1-A9OA
TCGA-AR-A2LO		TCGA-93-8067	TCGA-V1-A9OF
TCGA-AR-A2LQ		TCGA-93-A4JN	TCGA-V1-A9OH
TCGA-AR-A5QM		TCGA-93-A4JO	TCGA-V1-A9OL
TCGA-AR-A5QN		TCGA-93-A4JP	TCGA-V1-A9OQ
TCGA-AR-A5QP		TCGA-93-A4JQ	TCGA-V1-A9OT
TCGA-B6-A0I2		TCGA-95-7039	TCGA-V1-A9OX
TCGA-B6-A0I5		TCGA-95-7043	TCGA-V1-A9OY
TCGA-B6-A0I8		TCGA-95-7567	TCGA-V1-A9Z7
TCGA-B6-A0I9		TCGA-95-7944	TCGA-V1-A9Z8
TCGA-B6-A0IA		TCGA-95-7947	TCGA-V1-A9Z9
TCGA-B6-A0IB		TCGA-95-7948	TCGA-V1-A9ZG
TCGA-B6-A0IC		TCGA-95-8039	TCGA-V1-A9ZI
TCGA-B6-A0IE		TCGA-95-8494	TCGA-V1-A9ZK
TCGA-B6-A0IH		TCGA-95-A4VK	TCGA-V1-A9ZR
TCGA-B6-A0IK		TCGA-95-A4VN	TCGA-VN-A88I
TCGA-B6-A0IM		TCGA-95-A4VP	TCGA-VN-A88K
TCGA-B6-A0IN		TCGA-97-7546	TCGA-VN-A88L
TCGA-B6-A0RG		TCGA-97-7547	TCGA-VN-A88M
TCGA-B6-A0RH		TCGA-97-7552	TCGA-VN-A88O
TCGA-B6-A0RI		TCGA-97-7553	TCGA-VN-A88P
TCGA-B6-A0RL		TCGA-97-7554	TCGA-VN-A88Q
TCGA-B6-A0RM		TCGA-97-7937	TCGA-VN-A943
TCGA-B6-A0RN		TCGA-97-7938	TCGA-VP-A872
TCGA-B6-A0RO		TCGA-97-7941	TCGA-VP-A876
TCGA-B6-A0RP		TCGA-97-8171	TCGA-VP-A878
TCGA-B6-A0RQ		TCGA-97-8172	TCGA-VP-A879
TCGA-B6-A0RV		TCGA-97-8174	TCGA-VP-A87B
TCGA-B6-A0WS		TCGA-97-8175	TCGA-VP-A87D
TCGA-B6-A0WT		TCGA-97-8177	TCGA-VP-A87E
TCGA-B6-A0WV		TCGA-97-8179	TCGA-VP-A87J
TCGA-B6-A0WW		TCGA-97-8547	TCGA-VP-A87K
TCGA-B6-A0WY		TCGA-97-8552	TCGA-VP-AA1N
TCGA-B6-A0WZ		TCGA-97-A4LX	TCGA-WW-A8ZI
TCGA-B6-A0X0		TCGA-97-A4M0	TCGA-X4-A8KQ
TCGA-B6-A0X4		TCGA-97-A4M1	TCGA-X4-A8KS
TCGA-B6-A0X5		TCGA-97-A4M2	TCGA-XA-A8JR
TCGA-B6-A1KI		TCGA-97-A4M3	TCGA-XJ-A83G
TCGA-B6-A1KN		TCGA-97-A4M5	TCGA-XJ-A83H
TCGA-B6-A2IU		TCGA-97-A4M6	TCGA-XJ-A9DI
TCGA-B6-A401		TCGA-97-A4M7	TCGA-XJ-A9DK
TCGA-B6-A408		TCGA-99-7458	TCGA-XJ-A9DQ
TCGA-B6-A40B		TCGA-99-8025	TCGA-XJ-A9DX
TCGA-B6-A40C		TCGA-99-8028	TCGA-XK-AAIR
TCGA-BH-A0AY		TCGA-99-8032	TCGA-XK-AAIV
TCGA-BH-A0B0		TCGA-99-8033	TCGA-XK-AAIW
TCGA-BH-A0B1		TCGA-99-AA5R	TCGA-XK-AAJ3
TCGA-BH-A0B4		TCGA-J2-8192	TCGA-XK-AAJA
TCGA-BH-A0B6		TCGA-J2-8194	TCGA-XK-AAJP
TCGA-BH-A0B8		TCGA-J2-A4AD	TCGA-XK-AAJR
TCGA-BH-A0BA		TCGA-J2-A4AE	TCGA-XK-AAJT
TCGA-BH-A0BC		TCGA-J2-A4AG	TCGA-XK-AAJU
TCGA-BH-A0BD		TCGA-L4-A4E5	TCGA-XK-AAK1
TCGA-BH-A0BJ		TCGA-L4-A4E6	TCGA-XQ-A8TA
TCGA-BH-A0BM		TCGA-L9-A443	TCGA-XQ-A8TB
TCGA-BH-A0BO		TCGA-L9-A444	TCGA-Y6-A8TL
TCGA-BH-A0BP		TCGA-L9-A50W	TCGA-Y6-A9XI
TCGA-BH-A0BQ		TCGA-L9-A5IP	TCGA-YJ-A8SW
TCGA-BH-A0BR		TCGA-L9-A743	TCGA-YL-A8HJ
TCGA-BH-A0BV		TCGA-L9-A7SV	TCGA-YL-A8HK
TCGA-BH-A0C0		TCGA-L9-A8F4	TCGA-YL-A8HL
TCGA-BH-A0DE		TCGA-MN-A4N1	TCGA-YL-A8HM
TCGA-BH-A0DH		TCGA-MN-A4N4	TCGA-YL-A8HO
TCGA-BH-A0DK		TCGA-MN-A4N5	TCGA-YL-A8S8
TCGA-BH-A0DL		TCGA-MP-A4SV	TCGA-YL-A8S9
TCGA-BH-A0DP		TCGA-MP-A4SW	TCGA-YL-A8SA
TCGA-BH-A0DQ		TCGA-MP-A4SY	TCGA-YL-A8SB
TCGA-BH-A0DS		TCGA-MP-A4T4	TCGA-YL-A8SC
TCGA-BH-A0DX		TCGA-MP-A4T6	TCGA-YL-A8SF
TCGA-BH-A0DZ		TCGA-MP-A4T7	TCGA-YL-A8SI
TCGA-BH-A0E1		TCGA-MP-A4T8	TCGA-YL-A9WH
TCGA-BH-A0E2		TCGA-MP-A4T9	TCGA-YL-A9WI
TCGA-BH-A0E7		TCGA-MP-A4TA	TCGA-YL-A9WJ
TCGA-BH-A0EA		TCGA-MP-A4TC	TCGA-YL-A9WK
TCGA-BH-A0EB		TCGA-MP-A4TD	TCGA-YL-A9WL
TCGA-BH-A0EI		TCGA-MP-A4TF	TCGA-YL-A9WX
TCGA-BH-A0GY		TCGA-MP-A4TH	TCGA-YL-A9WY
TCGA-BH-A0GZ		TCGA-MP-A4TI	TCGA-ZG-A8QW
TCGA-BH-A0H0		TCGA-MP-A4TJ	TCGA-ZG-A8QX
TCGA-BH-A0H5		TCGA-MP-A4TK	TCGA-ZG-A8QY
TCGA-BH-A0H6		TCGA-MP-A5C7	TCGA-ZG-A8QZ
TCGA-BH-A0H7		TCGA-NJ-A4YF	TCGA-ZG-A9KY
TCGA-BH-A0H9		TCGA-NJ-A4YI	TCGA-ZG-A9L0
TCGA-BH-A0HB		TCGA-NJ-A4YP	TCGA-ZG-A9L1
TCGA-BH-A0HF		TCGA-NJ-A4YQ	TCGA-ZG-A9L2
TCGA-BH-A0HI		TCGA-NJ-A55A	TCGA-ZG-A9L4
TCGA-BH-A0HK		TCGA-NJ-A55O	TCGA-ZG-A9L5
TCGA-BH-A0HL		TCGA-NJ-A55R	TCGA-ZG-A9L9
TCGA-BH-A0HN		TCGA-NJ-A7XG	TCGA-ZG-A9LB
TCGA-BH-A0HO		TCGA-O1-A52J	TCGA-ZG-A9LM
TCGA-BH-A0HP		TCGA-S2-AA1A	TCGA-ZG-A9LN
TCGA-BH-A0HQ		TCGA-05-5420	TCGA-ZG-A9LS
TCGA-BH-A0HU		TCGA-38-4625	TCGA-ZG-A9LY
TCGA-BH-A0HW		TCGA-38-4626	TCGA-ZG-A9LZ
TCGA-BH-A0HX		TCGA-38-4627	TCGA-ZG-A9M4
TCGA-BH-A0HY		TCGA-38-4628	TCGA-ZG-A9MC
TCGA-BH-A0W3		TCGA-38-4629	TCGA-ZG-A9N3
TCGA-BH-A0W4		TCGA-38-4630	TCGA-ZG-A9ND
TCGA-BH-A0W5		TCGA-38-4631	TCGA-ZG-A9NI
TCGA-BH-A0W7		TCGA-38-4632	TCGA-J4-A83I
TCGA-BH-A18H		TCGA-38-7271	TCGA-J4-A83J
TCGA-BH-A18I		TCGA-44-6779	TCGA-M7-A722
TCGA-BH-A201		TCGA-49-4486	TCGA-VN-A88N
TCGA-BH-A202		TCGA-49-4487	TCGA-VN-A88R
TCGA-BH-A28O		TCGA-49-4488
TCGA-BH-A28Q		TCGA-49-4490
TCGA-BH-A2L8		TCGA-49-4494
TCGA-BH-A42T		TCGA-49-4501
TCGA-BH-A42U		TCGA-49-4505
TCGA-BH-A42V		TCGA-49-4506
TCGA-BH-A5IZ		TCGA-49-4507
TCGA-BH-A5J0		TCGA-49-4510
TCGA-BH-A6R8		TCGA-49-4512
TCGA-BH-A8FY		TCGA-49-4514
TCGA-BH-A8FZ		TCGA-49-6742
TCGA-BH-A8G0		TCGA-49-6743
TCGA-BH-AB28		TCGA-49-6744
TCGA-C8-A12M		TCGA-49-6745
TCGA-C8-A12N		TCGA-49-6761
TCGA-C8-A12O		TCGA-49-6767
TCGA-C8-A12T		TCGA-49-AAQV
TCGA-C8-A12U		TCGA-49-AAR0
TCGA-C8-A12W		TCGA-49-AAR2
TCGA-C8-A12X		TCGA-49-AAR3
TCGA-C8-A12Y		TCGA-49-AAR4
TCGA-C8-A130		TCGA-49-AAR9
TCGA-C8-A132		TCGA-49-AARE
TCGA-C8-A133		TCGA-49-AARN
TCGA-C8-A138		TCGA-49-AARO
TCGA-C8-A1HE		TCGA-49-AARQ
TCGA-C8-A1HF		TCGA-49-AARR
TCGA-C8-A1HG		TCGA-50-5930
TCGA-C8-A1HI		TCGA-50-5931
TCGA-C8-A1HL		TCGA-50-5932
TCGA-C8-A1HM		TCGA-50-5933
TCGA-C8-A1HN		TCGA-50-5935
TCGA-C8-A1HO		TCGA-50-5936
TCGA-C8-A26V		TCGA-50-5939
TCGA-C8-A26W		TCGA-50-6590
TCGA-C8-A26Z		TCGA-50-6591
TCGA-C8-A273		TCGA-50-6592
TCGA-C8-A274		TCGA-50-6593
TCGA-C8-A27A		TCGA-50-6594
TCGA-C8-A3M7		TCGA-50-6595
TCGA-C8-A3M8		TCGA-50-6673
TCGA-C8-A8HQ		TCGA-50-7109
TCGA-C8-A8HR		TCGA-55-1592
TCGA-D8-A13Y		TCGA-55-1594
TCGA-D8-A140		TCGA-55-1595
TCGA-D8-A141		TCGA-55-1596
TCGA-D8-A145		TCGA-55-6642
TCGA-D8-A146		TCGA-55-6968
TCGA-D8-A1J8		TCGA-55-6969
TCGA-D8-A1J9		TCGA-55-6970
TCGA-D8-A1JB		TCGA-55-6971
TCGA-D8-A1JC		TCGA-55-6972
TCGA-D8-A1JD		TCGA-55-6975
TCGA-D8-A1JE		TCGA-55-6978
TCGA-D8-A1JH		TCGA-55-6979
TCGA-D8-A1JI		TCGA-55-6980
TCGA-D8-A1JJ		TCGA-55-6981
TCGA-D8-A1JM		TCGA-55-6982
TCGA-D8-A1JN		TCGA-55-6983
TCGA-D8-A1JP		TCGA-55-6984
TCGA-D8-A1JS		TCGA-55-6985
TCGA-D8-A1JT		TCGA-55-6986
TCGA-D8-A1JU		TCGA-55-6987
TCGA-D8-A1X5		TCGA-55-7573
TCGA-D8-A1X6		TCGA-55-7910
TCGA-D8-A1X7		TCGA-55-8299
TCGA-D8-A1X8		TCGA-73-4658
TCGA-D8-A1X9		TCGA-73-4659
TCGA-D8-A1XA		TCGA-73-4662
TCGA-D8-A1XB		TCGA-73-4666
TCGA-D8-A1XC		TCGA-73-4668
TCGA-D8-A1XF		TCGA-73-4670
TCGA-D8-A1XG		TCGA-73-4675
TCGA-D8-A1XJ		TCGA-73-4676
TCGA-D8-A1XL		TCGA-73-4677
TCGA-D8-A1XM		TCGA-78-7162
TCGA-D8-A1XO		TCGA-78-7163
TCGA-D8-A1XR		TCGA-78-7166
TCGA-D8-A1XS		TCGA-78-7167
TCGA-D8-A1XU		TCGA-78-7540
TCGA-D8-A1XV		TCGA-78-7542
TCGA-D8-A1XY		TCGA-78-8640
TCGA-D8-A1XZ		TCGA-91-6829
TCGA-D8-A1Y0		TCGA-91-6830
TCGA-D8-A1Y1		TCGA-91-6831
TCGA-D8-A1Y2		TCGA-91-6835
TCGA-D8-A1Y3		TCGA-91-6836
TCGA-D8-A27E		TCGA-91-6847
TCGA-D8-A27G		TCGA-91-6848
TCGA-D8-A27I		TCGA-91-6849
TCGA-D8-A27K
TCGA-D8-A27L
TCGA-D8-A27N
TCGA-D8-A27P
TCGA-D8-A27R
TCGA-D8-A27T
TCGA-D8-A27V
TCGA-D8-A27W
TCGA-D8-A3Z5
TCGA-D8-A3Z6
TCGA-D8-A4Z1
TCGA-D8-A73U
TCGA-D8-A73W
TCGA-D8-A73X
TCGA-E2-A10A
TCGA-E2-A10C
TCGA-E2-A14O
TCGA-E2-A14Q
TCGA-E2-A14S
TCGA-E2-A14T
TCGA-E2-A14U
TCGA-E2-A14V
TCGA-E2-A14W
TCGA-E2-A14Z
TCGA-E2-A153
TCGA-E2-A154
TCGA-E2-A155
TCGA-E2-A156
TCGA-E2-A15A
TCGA-E2-A15C
TCGA-E2-A15D
TCGA-E2-A15E
TCGA-E2-A15F
TCGA-E2-A15G
TCGA-E2-A15H
TCGA-E2-A15I
TCGA-E2-A15J
TCGA-E2-A15K
TCGA-E2-A15L
TCGA-E2-A15M
TCGA-E2-A15O
TCGA-E2-A15P
TCGA-E2-A15R
TCGA-E2-A15S
TCGA-E2-A15T
TCGA-E2-A1B1
TCGA-E2-A1B4
TCGA-E2-A1B5
TCGA-E2-A1BC
TCGA-E2-A1BD
TCGA-E2-A1IE
TCGA-E2-A1IF
TCGA-E2-A1IG
TCGA-E2-A1IH
TCGA-E2-A1IJ
TCGA-E2-A1IK
TCGA-E2-A1IL
TCGA-E2-A1IN
TCGA-E2-A1IO
TCGA-E2-A1L6
TCGA-E2-A1L7
TCGA-E2-A1L8
TCGA-E2-A1L9
TCGA-E2-A1LA
TCGA-E2-A2P5
TCGA-E2-A2P6
TCGA-E2-A3DX
TCGA-E2-A56Z
TCGA-E2-A570
TCGA-E2-A572
TCGA-E2-A576
TCGA-E2-A9RU
TCGA-E9-A1N3
TCGA-E9-A1N4
TCGA-E9-A1N5
TCGA-E9-A1N9
TCGA-E9-A1NA
TCGA-E9-A1NE
TCGA-E9-A1NF
TCGA-E9-A1NG
TCGA-E9-A1NI
TCGA-E9-A1QZ
TCGA-E9-A1R0
TCGA-E9-A1R2
TCGA-E9-A1R3
TCGA-E9-A1R4
TCGA-E9-A1R5
TCGA-E9-A1R6
TCGA-E9-A1R7
TCGA-E9-A1RA
TCGA-E9-A1RB
TCGA-E9-A1RC
TCGA-E9-A1RD
TCGA-E9-A1RE
TCGA-E9-A1RF
TCGA-E9-A1RG
TCGA-E9-A1RI
TCGA-E9-A226
TCGA-E9-A227
TCGA-E9-A228
TCGA-E9-A229
TCGA-E9-A22A
TCGA-E9-A22B
TCGA-E9-A22D
TCGA-E9-A22E
TCGA-E9-A22H
TCGA-E9-A245
TCGA-E9-A247
TCGA-E9-A249
TCGA-E9-A24A
TCGA-E9-A295
TCGA-E9-A2JS
TCGA-E9-A2JT
TCGA-E9-A3HO
TCGA-E9-A3Q9
TCGA-E9-A3X8
TCGA-E9-A54X
TCGA-E9-A5FK
TCGA-E9-A5UO
TCGA-E9-A5UP
TCGA-E9-A6HE
TCGA-EW-A1IW
TCGA-EW-A1IX
TCGA-EW-A1IY
TCGA-EW-A1IZ
TCGA-EW-A1J1
TCGA-EW-A1J2
TCGA-EW-A1J3
TCGA-EW-A1J5
TCGA-EW-A1J6
TCGA-EW-A1OX
TCGA-EW-A1OY
TCGA-EW-A1OZ
TCGA-EW-A1P0
TCGA-EW-A1P3
TCGA-EW-A1P5
TCGA-EW-A1P6
TCGA-EW-A1PA
TCGA-EW-A1PD
TCGA-EW-A1PE
TCGA-EW-A1PG
TCGA-EW-A2FS
TCGA-EW-A2FV
TCGA-EW-A2FW
TCGA-EW-A423
TCGA-EW-A6S9
TCGA-EW-A6SA
TCGA-EW-A6SC
TCGA-GM-A2DA
TCGA-GM-A2DC
TCGA-GM-A2DK
TCGA-GM-A2DL
TCGA-GM-A2DM
TCGA-GM-A2DN
TCGA-GM-A2DO
TCGA-GM-A3NW
TCGA-GM-A3NY
TCGA-GM-A3XG
TCGA-GM-A3XN
TCGA-GM-A4E0
TCGA-GM-A5PV
TCGA-GM-A5PX
TCGA-HN-A2OB
TCGA-JL-A3YX
TCGA-LD-A66U
TCGA-LD-A74U
TCGA-LD-A7W5
TCGA-LD-A7W6
TCGA-LL-A440
TCGA-LL-A50Y
TCGA-LL-A5YL
TCGA-LL-A5YM
TCGA-LL-A5YN
TCGA-LL-A6FP
TCGA-LL-A6FQ
TCGA-LL-A73Z
TCGA-LL-A7SZ
TCGA-LL-A7T0
TCGA-LL-A9Q3
TCGA-LQ-A4E4
TCGA-MS-A51U
TCGA-OK-A5Q2
TCGA-OL-A5D8
TCGA-OL-A5DA
TCGA-OL-A5RU
TCGA-OL-A5RV
TCGA-OL-A5RX
TCGA-OL-A66H
TCGA-OL-A66J
TCGA-OL-A66K
TCGA-OL-A66L
TCGA-OL-A66N
TCGA-OL-A66O
TCGA-OL-A6VR
TCGA-OL-A97C
TCGA-PE-A5DC
TCGA-PE-A5DD
TCGA-PE-A5DE
TCGA-PL-A8LX
TCGA-PL-A8LY
TCGA-S3-A6ZF
TCGA-S3-A6ZG
TCGA-S3-A6ZH
TCGA-S3-AA0Z
TCGA-S3-AA11
TCGA-S3-AA12
TCGA-S3-AA14
TCGA-S3-AA17
TCGA-UL-AAZ6
TCGA-V7-A7HQ
TCGA-W8-A86G
TCGA-WT-AB41
TCGA-WT-AB44
TCGA-XX-A899
TCGA-XX-A89A
TCGA-Z7-A8R5
TCGA-Z7-A8R6
