# Supplementary material for: Exonic variants undergoing allele-specific selection in cancers
Source: BMC Med Genomics. 2021 May 31;14:142. doi: 10.1186/s12920-021-00984-1 (PMC8166126; doi:10.1186/s12920-021-00984-1)
Supplement: Supplementary file 4 — Additional file 4. Data S1. List of exonic alleles that undergo somatic selection (P < 0.05) with estimated selection pressure (Pi) and affected gene in four TCGA cancer types, BRCA, LUAD, COAD and PRAD. [file 12920_2021_984_MOESM4_ESM.xls]

## Sheet: BRCA
#Supplementary Data S1 List of exonic alleles that undergo somatic selection (P < 0.05) with estimated selection pressure (Pi) and affected gene in four TCGA cancer types, BRCA, LUAD, COAD and PRAD
gene	rsid	genome_pos	chrom	start	end	ref	alt	func	Sample_Number	theta	pi	phi	delta	convergence	pval	qval
SMG6	rs61739501	exonic	chr17	2203225	2203225	C	T	synonymous SNV	9	9.19828	0.732117	0.522192	0.00118308	0	5.07681e-06	0.068311
TMEM161B	rs201311722	exonic	chr5	87516503	87516503	A	C	nonsynonymous SNV	117	4.14541	0.274479	0.405094	0.00118106	0	5.07681e-06	0.068311
DCDC2B	rs200333134	exonic	chr1	32674703	32674703	T	G	synonymous SNV	42	6.88633	0.282376	0.406259	0.00119384	0	5.07681e-06	0.068311
WSCD1	rs60209570	exonic	chr17	5991337	5991337	A	C	nonsynonymous SNV	16	7.08802	0.292499	0.459819	0.00138648	0	8.88442e-06	0.0819732
SLCO2B1	rs61555831	exonic	chr11	74907721	74907721	C	T	synonymous SNV	21	18.6402	0.704856	0.510332	0.00147239	0	1.01536e-05	0.0819732
CCAR1	rs79020072	exonic	chr10	70496773	70496773	C	A	nonsynonymous SNV	100	5.83051	0.302871	0.4805	0.00140172	0	2.28457e-05	0.121679
RUBCN	rs28562770	exonic	chr3	197401952	197401952	T	C	synonymous SNV	10	15.5494	0.305261	0.458888	0.00138536	0	2.41149e-05	0.121679
SLC37A4	rs35010541	exonic	chr11	118895635	118895635	G	A	synonymous SNV	11	9.37597	0.304985	0.444997	0.0013547	0	2.41149e-05	0.121679
NEFM	rs59419000	exonic	chr8	24773141	24773141	T	C	synonymous SNV	9	15.656	0.686922	0.503625	0.00165411	0	4.06145e-05	0.169464
SLC18A1	rs17092129	exonic	chr8	20028977	20028977	G	A	synonymous SNV	12	8.42726	0.313251	0.447576	0.00168116	0	4.56913e-05	0.169464
SPATS2	rs200156038	exonic	chr12	49918663	49918663	A	C	nonsynonymous SNV	70	5.63186	0.315111	0.439764	0.00169887	0	4.82297e-05	0.169464
SLC43A2	rs73976240	exonic	chr17	1494660	1494660	G	A	synonymous SNV	16	10.2838	0.317246	0.472944	0.00173677	0	5.20373e-05	0.169464
PEBP4	rs115814340	exonic	chr8	22584727	22584727	C	T	nonsynonymous SNV	13	10.1435	0.681046	0.515312	0.00170247	0	5.45757e-05	0.169464
SIDT2	rs12285035	exonic	chr11	117062989	117062989	C	T	nonsynonymous SNV	10	9.7581	0.675933	0.483184	0.0018368	0	7.4883e-05	0.215912
KRT2	rs202095349	exonic	chr12	53044336	53044336	A	C	nonsynonymous SNV	21	10.7897	0.326688	0.425527	0.00187873	0	0.000102805	0.233624
SF3B3	rs76371422	exonic	chr16	70563087	70563087	C	G	nonsynonymous SNV	75	6.59849	0.327585	0.466551	0.00189541	0	0.000114228	0.233624
GJB7	rs73754173	exonic	chr6	87994382	87994382	C	T	nonsynonymous SNV	9	8.695	0.327698	0.499621	0.00172797	0	0.000114228	0.233624
EXPH5	rs36022102	exonic	chr11	108381118	108381118	C	T	nonsynonymous SNV	22	10.923	0.329325	0.501848	0.00173936	0	0.000129459	0.233624
MAST1	rs11085822	exonic	chr19	12985576	12985576	A	G	synonymous SNV	16	35.06	0.3295	0.479907	0.0019271	0	0.000133266	0.233624
HSPG2	rs1874793	exonic	chr1	22206942	22206942	G	A	synonymous SNV	17	27.8396	0.670376	0.46624	0.00178402	0	0.000133266	0.233624
ESCO2	rs114956994	exonic	chr8	27657082	27657082	A	G	nonsynonymous SNV	9	15.3225	0.329691	0.452722	0.00193222	0	0.000133266	0.233624
PIEZO1	rs35265318	exonic	chr16	88800785	88800785	C	T	nonsynonymous SNV	11	7.0302	0.330486	0.435974	0.00186039	0	0.000134536	0.233624
LRRN2	rs3789044	exonic	chr1	204589101	204589101	G	A	nonsynonymous SNV	29	19.7302	0.329981	0.420478	0.00191523	0	0.000134536	0.233624
KLHDC4	rs74931760	exonic	chr16	87760445	87760445	T	C	nonsynonymous SNV	21	9.49115	0.668428	0.462456	0.00194211	0	0.000144689	0.233624
C16orf71	rs35599524	exonic	chr16	4790446	4790446	C	T	nonsynonymous SNV	14	24.0356	0.331817	0.479007	0.00179533	0	0.000144689	0.233624
CENPN	rs79076725	exonic	chr16	81056370	81056370	C	G	nonsynonymous SNV	9	13.8701	0.66516	0.492322	0.0020121	0	0.000182765	0.273244
WDR81	rs146469235	exonic	chr17	1636945	1636945	C	T	synonymous SNV	11	18.175	0.664925	0.500629	0.00198301	0	0.000185304	0.273244
PTGIR	rs2229130	exonic	chr19	47124579	47124579	C	T	synonymous SNV	13	17.69	0.337114	0.451698	0.00192722	0	0.000210688	0.273244
MEGF6	rs7513275	exonic	chr1	3511934	3511934	A	G	nonsynonymous SNV	10	18.3826	0.33747	0.480695	0.00193636	0	0.000210688	0.273244
ALOX15	rs11568113	exonic	chr17	4539171	4539171	G	T	synonymous SNV	9	15.8789	0.337287	0.428024	0.002068	0	0.000210688	0.273244
UPB1	rs62231899	exonic	chr22	24919627	24919627	G	A	synonymous SNV	12	12.0746	0.337602	0.465788	0.00198804	0	0.000213226	0.273244
MPZL3	rs36102742	exonic	chr11	118106253	118106253	A	C	nonsynonymous SNV	12	8.56981	0.337909	0.406406	0.00208007	0	0.000224649	0.273244
THOC6	rs8057262	exonic	chr16	3076393	3076393	C	T	synonymous SNV	13	34.8041	0.66134	0.438272	0.0020584	0	0.000234803	0.273244
LAYN	rs77694317	exonic	chr11	111431024	111431024	C	T	synonymous SNV	9	9.42573	0.661426	0.491785	0.00202619	0	0.000234803	0.273244
TLDC1	rs34628943	exonic	chr16	84513562	84513562	G	A	nonsynonymous SNV	19	10.6703	0.338991	0.436283	0.00204099	0	0.000239879	0.273244
FAM124A	rs74087446	exonic	chr13	51855114	51855114	G	T	nonsynonymous SNV	14	23.2631	0.660746	0.425022	0.00199361	0	0.000243687	0.273244
IRF8	rs16939945	exonic	chr16	85945249	85945249	C	T	synonymous SNV	29	12.8075	0.658948	0.489211	0.00214334	0	0.000279225	0.297641
KL	rs649964	exonic	chr13	33635835	33635835	T	C	synonymous SNV	12	24.8711	0.342182	0.532577	0.0021663	0	0.000290647	0.297641
PIEZO1	rs35353288	exonic	chr16	88800814	88800814	G	A	synonymous SNV	38	10.0722	0.342715	0.491054	0.00215949	0	0.000298263	0.297641
DNMBP	rs77307082	exonic	chr10	101639616	101639616	C	T	synonymous SNV	14	15.3965	0.342937	0.497321	0.00218101	0	0.000299532	0.297641
CRBN	rs1045309	exonic	chr3	3215901	3215901	G	A	synonymous SNV	13	15.5313	0.656709	0.495076	0.0020918	0	0.00030334	0.297641
NOP14	rs61740845	exonic	chr4	2954121	2954121	C	T	nonsynonymous SNV	9	18.0359	0.656649	0.490962	0.00204776	0	0.000309686	0.297641
CEP55	rs59085212	exonic	chr10	95276692	95276692	G	A	nonsynonymous SNV	17	11.0249	0.654827	0.444097	0.00222759	0	0.000342685	0.31555
COG6	rs34555836	exonic	chr13	40261749	40261749	C	T	nonsynonymous SNV	10	12.4559	0.345267	0.461963	0.00222914	0	0.000343954	0.31555
PIEZO1	rs13333358	exonic	chr16	88803124	88803124	T	C	nonsynonymous SNV	11	10.128	0.346304	0.400877	0.00214174	0	0.000374415	0.333016
SMPD1	rs35098198	exonic	chr11	6415690	6415690	G	A	synonymous SNV	21	13.6825	0.347078	0.494385	0.00226681	0	0.00039853	0.333016
PKD1L2	rs73585028	exonic	chr16	81194306	81194306	C	A	unknown	14	10.3851	0.347186	0.456634	0.0022744	0	0.000401068	0.333016
MYO7A	rs12420129	exonic	chr11	76867135	76867135	C	T	synonymous SNV	15	13.7813	0.34724	0.475479	0.00223059	0	0.000403607	0.333016
ABLIM1	rs34118174	exonic	chr10	116207642	116207642	C	T	nonsynonymous SNV	21	18.8116	0.347447	0.492979	0.00223557	0	0.000408683	0.333016
CNOT4	rs17480616	exonic	chr7	135123060	135123060	G	C	nonsynonymous SNV	17	18.6684	0.348033	0.402857	0.00221316	0	0.000421375	0.333016
ATM	rs3092856	exonic	chr11	108159732	108159732	C	T	nonsynonymous SNV	17	8.79215	0.348278	0.472054	0.0022951	0	0.000428991	0.333016
PDS5A	rs73229703	exonic	chr4	39899979	39899979	G	C	synonymous SNV	10	19.4637	0.651571	0.414285	0.0022791	0	0.000437875	0.333016
PLEC	rs58308209	exonic	chr8	144995169	144995169	G	C	nonsynonymous SNV	13	21.3248	0.348508	0.466808	0.00224666	0	0.000441683	0.333016
NRG1	rs73672607	exonic	chr8	32621805	32621805	C	A	nonsynonymous SNV	22	14.3889	0.651231	0.460425	0.00225002	0	0.00044549	0.333016
PAX8	rs201436651	exonic	chr2	113999154	113999154	A	G	nonsynonymous SNV	51	11.1601	0.350004	0.456261	0.00232392	0	0.000473413	0.347455
JMJD8	rs74002825	exonic	chr16	733441	733441	T	G	nonsynonymous SNV	15	42.0497	0.648913	0.450718	0.00221752	0	0.000507681	0.365952
ANKRD11	rs142539117	exonic	chr16	89351930	89351930	C	T	synonymous SNV	20	10.6622	0.647966	0.478942	0.00238546	0	0.000524181	0.368392
MASP2	rs12085877	exonic	chr1	11087687	11087687	C	T	nonsynonymous SNV	9	10.9062	0.647235	0.489467	0.00235887	0	0.00054195	0.368392
CHRNE	rs34563587	exonic	chr17	4806314	4806314	G	A	synonymous SNV	19	16.0067	0.352934	0.453985	0.00230318	0	0.00054195	0.368392
CHRNB2	rs200729328	exonic	chr1	154541971	154541971	T	G	nonsynonymous SNV	105	9.82495	0.353236	0.413278	0.00241589	0	0.000560988	0.368392
MYBBP1A	rs9907224	exonic	chr17	4451545	4451545	C	T	synonymous SNV	12	13.0884	0.646633	0.442449	0.00231198	0	0.000563526	0.368392
SLC35G3	rs61753879	exonic	chr17	33520904	33520904	G	A	synonymous SNV	11	24.7937	0.353644	0.489631	0.00229591	0	0.000571141	0.368392
CCDC155	rs201671744	exonic	chr19	49898375	49898375	T	G	nonsynonymous SNV	20	6.30384	0.35372	0.442029	0.00241334	0	0.000574949	0.368392
PRDM2	rs116238585	exonic	chr1	14107135	14107135	C	G	nonsynonymous SNV	16	16.7036	0.354846	0.444779	0.00242019	0	0.000611756	0.385851
TRABD	rs145870754	exonic	chr22	50633436	50633436	C	T	synonymous SNV	9	15.1876	0.644746	0.471154	0.00245767	0	0.000628256	0.390161
RAC2	rs2230919	exonic	chr22	37628008	37628008	G	A	synonymous SNV	11	12.1357	0.64434	0.462223	0.0024305	0	0.000646024	0.395117
VLDLR	rs6143	exonic	chr9	2645719	2645719	C	T	synonymous SNV	27	23.5167	0.356313	0.49696	0.00248732	0	0.000679024	0.400213
ADAMTS15	rs61733898	exonic	chr11	130319106	130319106	T	G	nonsynonymous SNV	9	15.0762	0.35648	0.493964	0.00244887	0	0.000681562	0.400213
F13B	rs5999	exonic	chr1	197026265	197026265	T	C	nonsynonymous SNV	10	25.5479	0.356547	0.457889	0.00246437	0	0.0006841	0.400213
METTL16	rs61753102	exonic	chr17	2323663	2323663	G	A	synonymous SNV	12	5.3344	0.643257	0.424551	0.00250481	0	0.000695523	0.400485
CDH13	rs72807847	exonic	chr16	82892037	82892037	A	G	nonsynonymous SNV	19	9.18761	0.642949	0.514075	0.00243036	0	0.000704408	0.400485
CASQ1	rs150330307	exonic	chr1	160160801	160160801	T	C	nonsynonymous SNV	22	20.8346	0.642471	0.464898	0.00239336	0	0.0007171	0.402039
PKDREJ	rs34798212	exonic	chr22	46656242	46656242	A	G	nonsynonymous SNV	19	11.9417	0.642057	0.467987	0.0025293	0	0.000743753	0.402451
SLC38A10	rs35546507	exonic	chr17	79226264	79226264	T	C	nonsynonymous SNV	12	17.8254	0.358156	0.433835	0.00253865	0	0.000751368	0.402451
DNAH7	rs16843720	exonic	chr2	196865468	196865468	C	T	nonsynonymous SNV	9	19.6288	0.64179	0.429723	0.00243068	0	0.000751368	0.402451
MUC5B	rs56220864	exonic	chr11	1278912	1278912	G	C	nonsynonymous SNV	12	25.5791	0.358539	0.507123	0.00255132	0	0.000757714	0.402451
ZNF420	rs78427535	exonic	chr19	37618157	37618157	T	C	synonymous SNV	12	17.2067	0.358911	0.472896	0.0025199	0	0.000778021	0.40787
SBF1	rs5771001	exonic	chr22	50895020	50895020	C	T	synonymous SNV	38	20.8278	0.359984	0.504902	0.00257903	0	0.000832597	0.409263
SUOX	rs200938021	exonic	chr12	56398295	56398295	T	G	synonymous SNV	11	11.4365	0.359995	0.431766	0.00258315	0	0.000832597	0.409263
PRDM2	rs61747667	exonic	chr1	14105049	14105049	C	A	nonsynonymous SNV	16	12.6107	0.360003	0.477581	0.00259069	0	0.000832597	0.409263
IFI35	rs13229	exonic	chr17	41165878	41165878	C	T	synonymous SNV	12	13.3732	0.639697	0.471925	0.00259261	0	0.00084402	0.409263
ELF1	rs7323148	exonic	chr13	41515105	41515105	G	A	nonsynonymous SNV	9	31.9217	0.360281	0.464804	0.00258004	0	0.00084402	0.409263
MYO18B	rs3859866	exonic	chr22	26166900	26166900	G	C	nonsynonymous SNV	24	11.1702	0.360261	0.488789	0.00260285	0	0.00084402	0.409263
ABLIM1	rs34542287	exonic	chr10	116207687	116207687	T	C	nonsynonymous SNV	20	23.4296	0.360629	0.406129	0.00257064	0	0.000861789	0.409263
GJC1	rs2229395	exonic	chr17	42882280	42882280	G	A	synonymous SNV	10	17.6804	0.360627	0.462283	0.00259812	0	0.000861789	0.409263
NOV	rs2279112	exonic	chr8	120429024	120429024	G	A	nonsynonymous SNV	17	20.7308	0.361103	0.469034	0.00260564	0	0.000888442	0.417015
MEIOC	rs61745789	exonic	chr17	42745413	42745413	T	C	nonsynonymous SNV	17	10.9179	0.361473	0.456546	0.00263022	0	0.000904942	0.418587
DHX58	rs2074160	exonic	chr17	40255812	40255812	C	T	nonsynonymous SNV	23	13.9973	0.361709	0.434699	0.00261549	0	0.000918903	0.418587
DACT1	rs17094821	exonic	chr14	59113223	59113223	T	G	nonsynonymous SNV	10	11.1678	0.361882	0.471804	0.00263446	0	0.000931595	0.418587
TUBGCP6	rs17013240	exonic	chr22	50657611	50657611	G	A	synonymous SNV	13	14.556	0.362156	0.480463	0.00263999	0	0.000946825	0.418587
DNAH2	rs73232344	exonic	chr17	7674784	7674784	C	T	nonsynonymous SNV	14	7.28255	0.362425	0.449048	0.00263023	0	0.000959517	0.418587
KRTAP5-9	rs61733899	exonic	chr11	71260165	71260165	C	T	synonymous SNV	17	16.4556	0.637456	0.476079	0.00258731	0	0.000963325	0.418587
GNB5	rs34059787	exonic	chr15	52418218	52418218	T	C	synonymous SNV	14	10.6585	0.362672	0.50765	0.00263075	0	0.00097094	0.418587
ERICH3	rs17095653	exonic	chr1	75055585	75055585	T	C	nonsynonymous SNV	9	14.9293	0.362755	0.482811	0.00262809	0	0.000974748	0.418587
THOC5	rs2302140	exonic	chr22	29925221	29925221	C	T	synonymous SNV	24	17.5365	0.362897	0.478956	0.00267072	0	0.000986171	0.419034
TLDC1	rs3743667	exonic	chr16	84520292	84520292	C	T	synonymous SNV	30	11.8349	0.636821	0.427213	0.00264195	0	0.00101282	0.424874
MYH3	rs17817203	exonic	chr17	10558376	10558376	A	G	synonymous SNV	22	20.5846	0.636608	0.505448	0.0026295	0	0.00102552	0.424874
ARMC5	rs116201073	exonic	chr16	31477442	31477442	T	C	synonymous SNV	13	17.394	0.636481	0.499741	0.00267926	0	0.00103313	0.424874
TMPRSS6	rs79013645	exonic	chr22	37491956	37491956	T	G	synonymous SNV	15	10.6777	0.636414	0.496654	0.00257676	0	0.00104202	0.424874
ZNF618	rs60103250	exonic	chr9	116798653	116798653	T	C	synonymous SNV	12	16.8241	0.363819	0.484866	0.00269289	0	0.00106105	0.425591
SLC26A11	rs80293861	exonic	chr17	78225140	78225140	C	T	nonsynonymous SNV	9	12.473	0.636037	0.457834	0.0027005	0	0.00106486	0.425591
PHRF1	rs59180492	exonic	chr11	592666	592666	C	T	synonymous SNV	11	19.3145	0.364513	0.487564	0.00262298	0	0.00110167	0.434497
TACC2	rs7073433	exonic	chr10	123845322	123845322	T	C	nonsynonymous SNV	11	18.9183	0.364601	0.491319	0.00271644	0	0.00111309	0.434497
GCSH	rs8177907	exonic	chr16	81121246	81121246	A	G	synonymous SNV	10	17.3738	0.364798	0.418417	0.00272484	0	0.00111944	0.434497
TNFAIP2	rs2229728	exonic	chr14	103600021	103600021	C	T	synonymous SNV	10	15.9235	0.365156	0.416943	0.00269217	0	0.00115244	0.439349
SLC37A4	rs34123220	exonic	chr11	118899102	118899102	A	G	synonymous SNV	16	8.11101	0.63481	0.4702	0.00271646	0	0.00115371	0.439349
MAP4K2	rs34264803	exonic	chr11	64563757	64563757	C	T	nonsynonymous SNV	12	25.1531	0.365809	0.456569	0.00273733	0	0.00119813	0.452002
SLC8A3	rs41286548	exonic	chr14	70633411	70633411	C	T	nonsynonymous SNV	30	13.2801	0.366198	0.501814	0.00276688	0	0.00122224	0.455455
DCST2	rs72702247	exonic	chr1	154995920	154995920	G	A	synonymous SNV	13	9.13522	0.366612	0.480409	0.00266591	0	0.0012527	0.455455
FSD1L	rs61996264	exonic	chr9	108234253	108234253	A	G	synonymous SNV	13	10.616	0.633089	0.476506	0.00278792	0	0.00126793	0.455455
IRF8	rs16940012	exonic	chr16	85954843	85954843	A	G	synonymous SNV	9	10.2163	0.367064	0.44795	0.00275724	0	0.00127428	0.455455
RP1L1	rs79019225	exonic	chr8	10466161	10466161	C	T	nonsynonymous SNV	35	16.3745	0.632509	0.411823	0.00275258	0	0.00129966	0.455455
TFB2M	rs34587495	exonic	chr1	246727672	246727672	G	A	synonymous SNV	9	27.5684	0.367505	0.456216	0.00280626	0	0.00130093	0.455455
PARK2	rs9456735	exonic	chr6	162475167	162475167	T	G	nonsynonymous SNV	15	13.8171	0.632486	0.460863	0.00280906	0	0.00130474	0.455455
DNAAF1	rs111472069	exonic	chr16	84199444	84199444	C	G	nonsynonymous SNV	37	13.4394	0.367643	0.48197	0.00281225	0	0.00131236	0.455455
FAM208A	rs17056999	exonic	chr3	56675504	56675504	G	C	nonsynonymous SNV	25	16.6047	0.367885	0.48155	0.00281804	0	0.00132632	0.455455
ZFPM1	rs35121729	exonic	chr16	88594567	88594567	C	T	synonymous SNV	20	9.90236	0.3679	0.442302	0.00281849	0	0.00132886	0.455455
SPATA20	rs62621401	exonic	chr17	48628160	48628160	A	G	nonsynonymous SNV	13	13.3116	0.367948	0.425644	0.00281978	0	0.00133139	0.455455
ABCC10	rs45535935	exonic	chr6	43400342	43400342	T	G	nonsynonymous SNV	9	24.4236	0.368401	0.479232	0.00280919	0	0.00137835	0.467557
RP1L1	rs77968698	exonic	chr8	10466089	10466089	G	C	nonsynonymous SNV	39	14.9202	0.631309	0.424273	0.00284286	0	0.00141897	0.477323
SMOC2	rs34543463	exonic	chr6	169008882	169008882	C	T	synonymous SNV	9	19.7649	0.368907	0.473775	0.00277344	0	0.00143928	0.479157
SMC1B	rs75007763	exonic	chr22	45767413	45767413	A	G	synonymous SNV	14	10.7198	0.369016	0.440885	0.00284299	0	0.00144816	0.479157
SPATA2L	rs11866038	exonic	chr16	89764237	89764237	C	T	synonymous SNV	36	9.76511	0.630317	0.469612	0.00286308	0	0.00153066	0.494992
SPACA3	rs28956	exonic	chr17	31324781	31324781	T	C	synonymous SNV	14	13.2218	0.369834	0.485664	0.00287389	0	0.00154208	0.494992
PQLC2L	rs7616293	exonic	chr3	157271056	157271056	G	T	nonsynonymous SNV	14	22.1703	0.629796	0.453813	0.00284559	0	0.00157127	0.494992
INCENP	rs116873148	exonic	chr11	61914260	61914260	G	A	nonsynonymous SNV	12	25.2501	0.629758	0.521871	0.00286978	0	0.00157635	0.494992
PPP1R9B	rs114697139	exonic	chr17	48218720	48218720	G	T	unknown	9	10.6338	0.370289	0.489094	0.00289259	0	0.00157762	0.494992
DYNC2H1	rs72989738	exonic	chr11	103036743	103036743	C	G	nonsynonymous SNV	28	14.3747	0.370323	0.443939	0.00287119	0	0.00158143	0.494992
DNAH17	rs61746088	exonic	chr17	76540041	76540041	A	G	synonymous SNV	10	30.4311	0.370363	0.492384	0.00286901	0	0.00158397	0.494992
RIMS1	rs9446600	exonic	chr6	72922911	72922911	G	A	nonsynonymous SNV	13	12.1465	0.370542	0.476943	0.00279012	0	0.00159412	0.494992
GNB1L	rs2073770	exonic	chr22	19789541	19789541	A	C	nonsynonymous SNV	15	21.1069	0.370759	0.422121	0.00290733	0	0.00161062	0.495504
SRCIN1	rs145161911	exonic	chr17	36714528	36714528	G	A	synonymous SNV	11	16.7731	0.370896	0.467926	0.00290935	0	0.0016322	0.495504
RAPGEF3	rs61709815	exonic	chr12	48141333	48141333	C	T	nonsynonymous SNV	11	15.6326	0.37105	0.505427	0.00282035	0	0.00166393	0.495504
CHAF1A	rs8100525	exonic	chr19	4433412	4433412	A	G	nonsynonymous SNV	9	13.8969	0.371046	0.410115	0.00290078	0	0.00166393	0.495504
GINS2	rs80063963	exonic	chr16	85722496	85722496	A	C	synonymous SNV	27	8.03336	0.37108	0.45775	0.00291608	0	0.001669	0.495504
ADAMDEC1	rs7005258	exonic	chr8	24256512	24256512	T	C	synonymous SNV	9	8.96687	0.371226	0.474985	0.0028432	0	0.00168042	0.495504
PIEZO1	rs61742623	exonic	chr16	88802748	88802748	C	T	synonymous SNV	68	14.1911	0.371228	0.478804	0.00292269	0	0.00168169	0.495504
MYH3	rs34088014	exonic	chr17	10542709	10542709	G	A	nonsynonymous SNV	24	17.2211	0.628612	0.495437	0.00291905	0	0.00169692	0.496369
CCDC155	rs79229997	exonic	chr19	49897809	49897809	G	A	synonymous SNV	15	24.4369	0.371562	0.473696	0.00292775	0	0.00171596	0.497901
PLXNB1	rs9841713	exonic	chr3	48464968	48464968	G	A	synonymous SNV	10	29.8056	0.371764	0.519577	0.00293868	0	0.00173627	0.497901
IFT140	rs61739554	exonic	chr16	1642500	1642500	C	A	synonymous SNV	11	20.87	0.371959	0.504621	0.00293423	0	0.00174515	0.497901
GCC1	rs34836950	exonic	chr7	127223082	127223082	C	T	synonymous SNV	11	22.6149	0.627981	0.401273	0.00293926	0	0.0017515	0.497901
MYBBP1A	rs62066360	exonic	chr17	4445085	4445085	G	A	synonymous SNV	20	7.70311	0.627683	0.461664	0.00295071	0	0.00178069	0.499259
ZFYVE26	rs112787369	exonic	chr14	68252852	68252852	A	T	nonsynonymous SNV	52	16.0172	0.372336	0.449017	0.0028699	0	0.00178196	0.499259
SPG7	rs12960	exonic	chr16	89620328	89620328	G	A	nonsynonymous SNV	12	14.999	0.37244	0.473154	0.00294829	0	0.00179338	0.499259
CSMD2	rs34850622	exonic	chr1	34035130	34035130	G	C	nonsynonymous SNV	16	19.4479	0.627408	0.47706	0.00294509	0	0.00181115	0.500753
CSMD1	rs117343776	exonic	chr8	3351183	3351183	A	G	synonymous SNV	16	18.4582	0.626807	0.473467	0.00298623	0	0.00188857	0.518606
USH2A	rs41303257	exonic	chr1	216371793	216371793	A	G	synonymous SNV	28	18.2001	0.373369	0.491014	0.00295388	0	0.00190888	0.518916
KIF14	rs74368765	exonic	chr1	200528567	200528567	T	A	nonsynonymous SNV	9	35.7134	0.373724	0.484585	0.00295233	0	0.00195077	0.518916
RGPD8	rs13021601	exonic	chr2	113191010	113191010	A	C	nonsynonymous SNV	19	25.0193	0.373833	0.492691	0.00300329	0	0.00195965	0.518916
MRPL4	rs2304236	exonic	chr19	10370444	10370444	A	C	synonymous SNV	22	17.6273	0.373859	0.424065	0.002982	0	0.00196092	0.518916
SEC14L1	rs75076568	exonic	chr17	75210054	75210054	C	T	synonymous SNV	10	21.4707	0.374121	0.484097	0.00300946	0	0.00199265	0.518916
CRCT1	rs1053588	exonic	chr1	152488063	152488063	C	T	synonymous SNV	12	16.4325	0.374286	0.49403	0.00302311	0	0.00201296	0.518916
ANKRD50	rs140232140	exonic	chr4	125593332	125593332	G	A	nonsynonymous SNV	11	11.4201	0.374296	0.471639	0.00296079	0	0.00201423	0.518916
ZFHX3	rs2229286	exonic	chr16	72828403	72828403	A	G	synonymous SNV	31	11.9055	0.374337	0.456982	0.00301712	0	0.00201549	0.518916
DENND4C	rs6475322	exonic	chr9	19346941	19346941	A	C	nonsynonymous SNV	24	25.4918	0.374486	0.432713	0.0029222	0	0.00202946	0.518916
GALNS	rs7187889	exonic	chr16	88902643	88902643	G	A	nonsynonymous SNV	21	6.75301	0.374562	0.477991	0.0029771	0	0.00204215	0.518916
ARHGAP20	rs7936226	exonic	chr11	110454338	110454338	G	A	synonymous SNV	11	8.06705	0.374734	0.489334	0.00304791	0	0.00206119	0.518916
REG4	rs3009202	exonic	chr1	120345649	120345649	T	C	synonymous SNV	19	21.3979	0.375036	0.409031	0.00304791	0	0.00209165	0.518916
GPR31	rs6902566	exonic	chr6	167571048	167571048	T	C	nonsynonymous SNV	13	18.8229	0.624912	0.507087	0.00305003	0	0.00209799	0.518916
TLE4	rs34566811	exonic	chr9	82337407	82337407	A	C	synonymous SNV	9	26.2753	0.375109	0.450355	0.00303857	0	0.00210053	0.518916
ABCC11	rs59029650	exonic	chr16	48220951	48220951	C	T	nonsynonymous SNV	9	21.6434	0.375125	0.49538	0.00304261	0	0.00210434	0.518916
FGFBP3	rs11186740	exonic	chr10	93668140	93668140	T	C	nonsynonymous SNV	12	17.1854	0.375183	0.461957	0.00304281	0	0.00212084	0.518916
CCDC66	rs61743979	exonic	chr3	56649256	56649256	C	T	nonsynonymous SNV	20	19.3236	0.375255	0.453378	0.0030507	0	0.00212338	0.518916
MITF	rs9849776	exonic	chr3	69928510	69928510	G	A	synonymous SNV	10	7.8753	0.624633	0.480021	0.00305652	0	0.0021348	0.518916
MCEMP1	rs10409343	exonic	chr19	7743845	7743845	T	G	nonsynonymous SNV	18	9.5851	0.624254	0.465254	0.00312285	0	0.0021843	0.518916
SLC5A5	rs73520743	exonic	chr19	17994573	17994573	A	C	synonymous SNV	13	14.333	0.62414	0.445855	0.003063	0	0.00219699	0.518916
HRNR	rs4845747	exonic	chr1	152186766	152186766	G	A	nonsynonymous SNV	22	13.1426	0.375977	0.456796	0.00305576	0	0.00221095	0.518916
ADAM2	rs34800519	exonic	chr8	39695677	39695677	C	A	nonsynonymous SNV	11	16.4339	0.376066	0.450931	0.00307283	0	0.00222745	0.518916
OCA2	rs1800414	exonic	chr15	28197037	28197037	T	C	nonsynonymous SNV	16	37.0282	0.623922	0.435033	0.00307249	0	0.00222872	0.518916
TPP1	rs35706972	exonic	chr11	6637577	6637577	G	A	synonymous SNV	10	11.0243	0.376144	0.449544	0.00305311	0	0.00223634	0.518916
COPG1	rs79019010	exonic	chr3	128994119	128994119	C	T	synonymous SNV	13	15.1011	0.376154	0.46506	0.00298824	0	0.00223887	0.518916
FAT3	rs58474174	exonic	chr11	92616006	92616006	C	T	synonymous SNV	15	16.2643	0.376237	0.493414	0.00308644	0	0.00224649	0.518916
HKDC1	rs35746503	exonic	chr10	70992634	70992634	C	T	nonsynonymous SNV	12	21.806	0.62369	0.46288	0.00309229	0	0.00226426	0.518916
C1orf210	rs111305387	exonic	chr1	43748937	43748937	T	C	nonsynonymous SNV	10	13.9046	0.376401	0.492051	0.00309223	0	0.00227441	0.518916
JAK2	rs2230728	exonic	chr9	5077517	5077517	T	C	synonymous SNV	14	15.3655	0.376436	0.440122	0.00304354	0	0.00227695	0.518916
TAF1D	rs34591613	exonic	chr11	93469892	93469892	G	C	nonsynonymous SNV	11	11.176	0.623374	0.461781	0.00310288	0	0.00229345	0.518916
CNGB1	rs16942445	exonic	chr16	57935443	57935443	C	A	nonsynonymous SNV	13	10.7691	0.623442	0.499973	0.00300183	0	0.00229345	0.518916
DENND1C	rs35173535	exonic	chr19	6467910	6467910	T	C	nonsynonymous SNV	37	20.0822	0.376653	0.447081	0.00307717	0	0.00230107	0.518916
PASD1	rs41312626	exonic	chrX	150840742	150840742	G	A	nonsynonymous SNV	16	45.749	0.376743	0.499835	0.00310696	0	0.00231503	0.519164
PCNX2	rs116509531	exonic	chr1	233297026	233297026	C	T	synonymous SNV	10	17.0466	0.623142	0.475228	0.0031064	0	0.00233026	0.51937
ZNF462	rs17785570	exonic	chr9	109691521	109691521	G	A	synonymous SNV	9	14.983	0.377054	0.459447	0.00311774	0	0.00234168	0.51937
KRTAP5-9	rs34213141	exonic	chr11	71259725	71259725	G	A	nonsynonymous SNV	16	14.3985	0.622811	0.430618	0.00308917	0	0.00235818	0.520172
MUC16	rs145364810	exonic	chr19	9011365	9011365	C	T	synonymous SNV	13	38.6578	0.377448	0.480523	0.00306033	0	0.00238991	0.520916
STAT5A	rs141010733	exonic	chr17	40451844	40451844	T	C	nonsynonymous SNV	14	10.2011	0.377501	0.493436	0.00312103	0	0.00240387	0.520916
SGSM2	rs61733097	exonic	chr17	2280084	2280084	G	A	synonymous SNV	9	10.636	0.377737	0.450578	0.00314151	0	0.00243306	0.520916
ZFHX3	rs61737017	exonic	chr16	72831026	72831026	T	G	nonsynonymous SNV	13	7.42975	0.622225	0.451495	0.00309832	0	0.00243814	0.520916
PICALM	rs12295435	exonic	chr11	85692193	85692193	G	A	synonymous SNV	15	12.7317	0.622202	0.476055	0.00314301	0	0.00243814	0.520916
CCDC127	rs11557427	exonic	chr5	206016	206016	C	T	nonsynonymous SNV	9	27.371	0.622051	0.431062	0.0030482	0	0.0024521	0.520916
SPATA2L	rs61752579	exonic	chr16	89763973	89763973	A	G	synonymous SNV	10	11.321	0.621995	0.47004	0.00313421	0	0.00245718	0.520916
UBASH3B	rs35380329	exonic	chr11	122647831	122647831	C	T	synonymous SNV	13	13.9782	0.378072	0.486647	0.00314651	0	0.00246479	0.520916
KDM6B	rs79548905	exonic	chr17	7750010	7750010	G	C	nonsynonymous SNV	10	15.5137	0.378207	0.451385	0.00313979	0	0.00249652	0.522475
DDR1	rs55787895	exonic	chr6	30862440	30862440	A	G	nonsynonymous SNV	11	32.0969	0.378532	0.492124	0.00315247	0	0.00252825	0.522475
USP48	rs61749350	exonic	chr1	22030884	22030884	T	C	nonsynonymous SNV	23	13.5397	0.378571	0.499842	0.00323674	0	0.00252825	0.522475
CEP131	rs79487324	exonic	chr17	79176071	79176071	G	A	nonsynonymous SNV	15	12.6431	0.378704	0.468041	0.00317629	0	0.00254729	0.522475
RNF17	rs2275939	exonic	chr13	25453420	25453420	A	G	synonymous SNV	10	15.8253	0.621282	0.474297	0.0030042	0	0.00254856	0.522475
NEK3	rs55969405	exonic	chr13	52715168	52715168	T	A	nonsynonymous SNV	9	10.4453	0.378732	0.464478	0.00317739	0	0.00254983	0.522475
COLCA2	rs7109595	exonic	chr11	111177219	111177219	C	T	synonymous SNV	10	12.6821	0.378922	0.46885	0.00316598	0	0.00258791	0.524388
N4BP2L2	rs61733776	exonic	chr13	33110898	33110898	A	G	synonymous SNV	20	11.8483	0.620999	0.470533	0.00317387	0	0.0026006	0.524388
TACC1	rs34235313	exonic	chr8	38677322	38677322	C	T	nonsynonymous SNV	23	12.7259	0.379082	0.463264	0.00317852	0	0.00261329	0.524388
SLC37A2	rs34485243	exonic	chr11	124951719	124951719	G	A	nonsynonymous SNV	10	12.3685	0.379055	0.482087	0.00318958	0	0.00261329	0.524388
MLH3	rs28756991	exonic	chr14	75513969	75513969	C	T	nonsynonymous SNV	16	17.6822	0.379244	0.497971	0.00319319	0	0.00264248	0.524388
ZNF850	rs61386433	exonic	chr19	37239816	37239816	G	T	nonsynonymous SNV	9	17.4671	0.379272	0.48315	0.0031969	0	0.00264375	0.524388
A2ML1	rs7315591	exonic	chr12	9027033	9027033	A	G	nonsynonymous SNV	10	18.675	0.620648	0.487286	0.00318289	0	0.0026501	0.524388
MEGF8	rs10425783	exonic	chr19	42873089	42873089	G	A	synonymous SNV	13	11.5497	0.620414	0.463705	0.00320838	0	0.00268563	0.52606
HYDIN	rs79607350	exonic	chr16	70843712	70843712	G	A	nonsynonymous SNV	9	20.2724	0.379644	0.472147	0.00314278	0	0.00270721	0.52606
TTN	rs73973133	exonic	chr2	179528807	179528807	T	A	nonsynonymous SNV	11	14.0795	0.620287	0.476463	0.00321301	0	0.00272244	0.52606
CLIP1	rs79909185	exonic	chr12	122845698	122845698	C	A	nonsynonymous SNV	303	6.87205	0.379775	0.405158	0.0032147	0	0.00272371	0.52606
CSMD1	rs6558703	exonic	chr8	2910020	2910020	A	G	synonymous SNV	13	12.4493	0.62026	0.486344	0.00318642	0	0.00272371	0.52606
MOB3A	rs35452475	exonic	chr19	2078176	2078176	C	T	synonymous SNV	58	21.5478	0.379958	0.503435	0.00317743	0	0.00276052	0.53063
ADAMTS15	rs731446	exonic	chr11	130339312	130339312	T	C	synonymous SNV	59	18.818	0.380266	0.49178	0.00322772	0	0.00280113	0.535885
HUNK	rs16988660	exonic	chr21	33318439	33318439	G	A	synonymous SNV	12	18.3242	0.619511	0.487339	0.00324014	0	0.00284301	0.541333
EHBP1L1	rs1194099	exonic	chr11	65349849	65349849	A	T	nonsynonymous SNV	15	14.03	0.380571	0.500096	0.00324438	0	0.00285698	0.541437
PCK2	rs2229661	exonic	chr14	24567508	24567508	T	C	synonymous SNV	10	11.7558	0.619321	0.423535	0.00317216	0	0.00287094	0.54154
ZNF70	rs73881803	exonic	chr22	24086905	24086905	C	T	synonymous SNV	10	10.3023	0.381387	0.487486	0.00327427	0	0.00298643	0.551047
SLC25A33	rs35819756	exonic	chr1	9640253	9640253	C	A	nonsynonymous SNV	13	21.6643	0.618601	0.512816	0.00320075	0	0.00298643	0.551047
SOAT1	rs143910632	exonic	chr1	179312009	179312009	T	C	nonsynonymous SNV	17	18.67	0.618603	0.453956	0.00323112	0	0.00298643	0.551047
CCDC168	rs76643569	exonic	chr13	103383792	103383792	G	A	nonsynonymous SNV	17	14.0031	0.618506	0.443658	0.00324839	0	0.00299659	0.551047
SAMM50	rs34677401	exonic	chr22	44369176	44369176	G	A	synonymous SNV	13	13.2175	0.618419	0.48187	0.00327703	0	0.00300928	0.551047
CHM	rs74349919	exonic	chrX	85149215	85149215	C	T	synonymous SNV	9	18.0052	0.381591	0.484257	0.00319575	0	0.00300928	0.551047
CYP2A13	rs112337232	exonic	chr19	41596082	41596082	C	G	nonsynonymous SNV	13	22.9474	0.618356	0.436404	0.00327751	0	0.0030169	0.551047
HABP4	rs34565527	exonic	chr9	99227649	99227649	G	A	synonymous SNV	13	13.8464	0.381929	0.448179	0.00328151	0	0.00306513	0.555735
PSMB6	rs7468	exonic	chr17	4701402	4701402	C	T	synonymous SNV	40	11.4469	0.382048	0.479627	0.00329962	0	0.00308543	0.555735
TBC1D10C	rs74706151	exonic	chr11	67174151	67174151	C	T	nonsynonymous SNV	13	18.7486	0.382102	0.4404	0.00328866	0	0.0030867	0.555735
BPIFC	rs76434372	exonic	chr22	32849470	32849470	T	A	nonsynonymous SNV	10	13.3465	0.382156	0.456422	0.00329486	0	0.0031032	0.555735
SH3KBP1	rs2290805	exonic	chrX	19606793	19606793	C	T	synonymous SNV	18	28.6447	0.617795	0.454388	0.00330428	0	0.00311336	0.555735
SDC3	rs28364808	exonic	chr1	31349675	31349675	G	A	synonymous SNV	11	23.3922	0.382339	0.450284	0.00330932	0	0.00314255	0.555735
GRIN2C	rs689730	exonic	chr17	72851133	72851133	A	G	synonymous SNV	10	8.45554	0.382348	0.464242	0.00324117	0	0.00314382	0.555735
ERCC5	rs4140390	exonic	chr13	103506686	103506686	C	G	synonymous SNV	10	23.0251	0.382429	0.444526	0.00331401	0	0.0031527	0.555735
PCSK7	rs115599605	exonic	chr11	117094846	117094846	G	A	synonymous SNV	13	7.56624	0.617358	0.486304	0.00326068	0	0.00317808	0.557774
SGCZ	rs74802077	exonic	chr8	13959989	13959989	A	T	nonsynonymous SNV	9	8.49565	0.617113	0.487933	0.00331665	0	0.00322631	0.563788
PALLD	rs17054482	exonic	chr4	169611765	169611765	C	T	synonymous SNV	21	16.8094	0.383156	0.485484	0.00329682	0	0.00327708	0.570191
ZFP64	rs6096740	exonic	chr20	50704956	50704956	G	A	synonymous SNV	13	13.1405	0.38327	0.474904	0.003309	0	0.003305	0.572581
PPP2R5E	rs61732995	exonic	chr14	63851221	63851221	G	A	synonymous SNV	10	15.2842	0.383488	0.461947	0.00335188	0	0.0033545	0.572645
LOC100506127	rs74535839	exonic	chr11	76093142	76093142	G	T	synonymous SNV	9	7.92334	0.616484	0.514215	0.00334828	0	0.0033545	0.572645
CECR2	rs114626178	exonic	chr22	18022373	18022373	C	T	synonymous SNV	19	10.9231	0.383518	0.459615	0.00335677	0	0.0033545	0.572645
TPPP3	rs11552322	exonic	chr16	67424412	67424412	T	A	synonymous SNV	27	13.9556	0.616444	0.445753	0.00335451	0	0.00336212	0.572645
NA	rs813147	exonic	chr12	70330087	70330087	A	G	synonymous SNV	46	16.8604	0.616361	0.44319	0.00335169	0	0.00337862	0.573038
NLRP1	rs115872694	exonic	chr17	5462955	5462955	C	T	nonsynonymous SNV	9	22.349	0.383891	0.480628	0.00334134	0	0.0034205	0.577714
ABCC11	rs16945930	exonic	chr16	48234327	48234327	C	T	nonsynonymous SNV	38	14.0755	0.615955	0.489412	0.00337604	0	0.00346873	0.577797
COL27A1	rs1631319	exonic	chr9	117050790	117050790	G	A	nonsynonymous SNV	10	27.5038	0.384136	0.432064	0.00335769	0	0.00349539	0.577797
IGSF10	rs111254790	exonic	chr3	151155095	151155095	G	A	synonymous SNV	13	17.4762	0.384181	0.4757	0.00337713	0	0.003503	0.577797
TM9SF2	rs7330734	exonic	chr13	100211649	100211649	G	C	synonymous SNV	11	11.9589	0.38422	0.453581	0.00338286	0	0.00351315	0.577797
SCAF8	rs34353222	exonic	chr6	155153131	155153131	G	A	synonymous SNV	21	13.0676	0.615756	0.466608	0.00336203	0	0.00351569	0.577797
DMPK	rs34510782	exonic	chr19	46281828	46281828	C	T	synonymous SNV	14	27.3778	0.384257	0.476383	0.00338303	0	0.00351696	0.577797
FBN3	rs34514496	exonic	chr19	8150428	8150428	G	A	synonymous SNV	11	13.1045	0.384394	0.497478	0.00337127	0	0.00353981	0.577797
DNAJB3	rs34135810	exonic	chr2	234652185	234652185	T	C	synonymous SNV	16	7.80785	0.384412	0.54016	0.00338816	0	0.00354108	0.577797
PSKH2	rs16879427	exonic	chr8	87076651	87076651	T	C	nonsynonymous SNV	27	23.2057	0.384562	0.478425	0.00339412	0	0.00356646	0.577797
BAAT	rs61755096	exonic	chr9	104125056	104125056	A	G	nonsynonymous SNV	28	14.7272	0.615367	0.483254	0.00339891	0	0.00357408	0.577797
NUMA1	rs5743684	exonic	chr11	71714981	71714981	G	A	synonymous SNV	13	8.70788	0.384696	0.461253	0.00337675	0	0.00359058	0.577797
CHAT	rs7073028	exonic	chr10	50863180	50863180	C	T	synonymous SNV	9	13.5193	0.615272	0.509016	0.00340295	0	0.00359438	0.577797
ZNF395	rs75444725	exonic	chr8	28206677	28206677	G	A	synonymous SNV	13	9.48694	0.384757	0.426053	0.0034039	0	0.00360708	0.577797
SRGAP2	rs201036189	exonic	chr1	206516261	206516261	C	T	unknown	338	51.0282	0.384831	0.46197	0.00341504	0	0.00362484	0.578349
TMEM231	rs2242406	exonic	chr16	75574030	75574030	C	T	synonymous SNV	63	8.32323	0.385002	0.481146	0.00339976	0	0.00365404	0.578856
DAPK1	rs36220450	exonic	chr9	90322200	90322200	G	T	nonsynonymous SNV	9	13.0095	0.385038	0.501949	0.00340389	0	0.003668	0.578856
KCNA6	rs34642709	exonic	chr12	4920767	4920767	T	C	synonymous SNV	15	23.373	0.614896	0.483759	0.00340862	0	0.00368069	0.578856
AIFM3	rs73392570	exonic	chr22	21332263	21332263	C	T	synonymous SNV	10	12.6907	0.385235	0.468543	0.00342504	0	0.00369592	0.578856
DKK2	rs34830201	exonic	chr4	107845198	107845198	G	A	synonymous SNV	36	20.2351	0.614733	0.464363	0.00340163	0	0.00369973	0.578856
NARS2	rs12285266	exonic	chr11	78204211	78204211	C	T	synonymous SNV	13	10.3841	0.614544	0.561479	0.00343154	0	0.00372638	0.579663
DPYSL2	rs73678803	exonic	chr8	26371871	26371871	G	A	synonymous SNV	10	8.98484	0.385512	0.433466	0.00333409	0	0.00373653	0.579663
CAPN9	rs28359684	exonic	chr1	230914746	230914746	C	A	nonsynonymous SNV	13	45.6168	0.614341	0.501309	0.00341144	0	0.00376953	0.579663
KRT85	rs1732275	exonic	chr12	52761043	52761043	C	T	synonymous SNV	11	12.9278	0.614351	0.44854	0.00339646	0	0.00376953	0.579663
SOBP	rs148915050	exonic	chr6	107827529	107827529	A	G	nonsynonymous SNV	10	13.4147	0.385826	0.470998	0.00344329	0	0.00380253	0.579663
SVEP1	rs76469101	exonic	chr9	113191597	113191597	G	A	nonsynonymous SNV	18	34.3122	0.385825	0.442859	0.00337087	0	0.00380253	0.579663
DNAAF1	rs112191420	exonic	chr16	84199513	84199513	C	A	synonymous SNV	40	11.1648	0.385837	0.484127	0.00344741	0	0.00380761	0.579663
MUC5B	rs56229218	exonic	chr11	1276694	1276694	T	C	synonymous SNV	11	21.6223	0.385944	0.456259	0.00344332	0	0.00383426	0.579663
DDX51	rs116281803	exonic	chr12	132626427	132626427	C	T	synonymous SNV	12	12.6729	0.614038	0.490636	0.00345019	0	0.00384569	0.579663
PCSK5	rs17721466	exonic	chr9	78973463	78973463	T	G	synonymous SNV	18	15.1568	0.386069	0.475724	0.0034627	0	0.00387107	0.579663
FRY	rs74422948	exonic	chr13	32839631	32839631	T	C	synonymous SNV	11	17.2535	0.613924	0.491525	0.00343782	0	0.00387234	0.579663
COX10	rs16948986	exonic	chr17	13980164	13980164	A	G	nonsynonymous SNV	11	4.82543	0.613888	0.5208	0.00342289	0	0.00388122	0.579663
COL6A1	rs61735853	exonic	chr21	47423621	47423621	C	T	synonymous SNV	13	12.1712	0.386481	0.483354	0.00347023	0	0.00395864	0.579663
IGF2R	rs8191808	exonic	chr6	160469510	160469510	C	G	nonsynonymous SNV	14	17.044	0.386512	0.481297	0.00344714	0	0.00396499	0.579663
PKD1L2	rs115666278	exonic	chr16	81208473	81208473	G	T	nonsynonymous SNV	19	12.8988	0.613472	0.488386	0.00347402	0	0.00396753	0.579663
TLN2	rs148931336	exonic	chr15	63017183	63017183	A	C	nonsynonymous SNV	13	31.9504	0.613403	0.488253	0.00347701	0	0.00397768	0.579663
SAXO1	rs61743636	exonic	chr9	18941745	18941745	G	A	nonsynonymous SNV	26	15.8893	0.386626	0.487459	0.00343686	0	0.0039853	0.579663
MYO6	rs2273857	exonic	chr6	76564953	76564953	A	G	synonymous SNV	21	13.6132	0.386764	0.475649	0.00348352	0	0.0040018	0.579663
PRDM2	rs61747661	exonic	chr1	14105946	14105946	T	C	synonymous SNV	17	19.889	0.386853	0.462101	0.00339137	0	0.0040221	0.579663
NUBP2	rs11540963	exonic	chr16	1838781	1838781	A	G	nonsynonymous SNV	11	26.7211	0.38692	0.502927	0.00347376	0	0.0040348	0.579663
TRAPPC4	rs61730037	exonic	chr11	118890908	118890908	C	T	synonymous SNV	14	13.5123	0.613061	0.477063	0.00348947	0	0.00403987	0.579663
COL1A1	rs1057297	exonic	chr17	48277235	48277235	C	A	synonymous SNV	25	15.585	0.613006	0.466977	0.00348831	0	0.00405383	0.579663
PRRC1	rs73333200	exonic	chr5	126889490	126889490	T	C	synonymous SNV	9	19.797	0.612686	0.462252	0.0035062	0	0.00411095	0.579663
CNGB1	rs16959602	exonic	chr16	57996474	57996474	G	A	synonymous SNV	14	16.4576	0.387451	0.492149	0.00351206	0	0.00412745	0.579663
JRK	rs35419434	exonic	chr8	143745981	143745981	G	A	nonsynonymous SNV	10	31.6593	0.61255	0.446152	0.00351165	0	0.00412745	0.579663
VPS13D	rs12057307	exonic	chr1	12316393	12316393	G	A	nonsynonymous SNV	18	14.7751	0.38748	0.486227	0.00351209	0	0.00413253	0.579663
SLC7A7	rs8016634	exonic	chr14	23282152	23282152	G	A	synonymous SNV	12	30.8608	0.387593	0.4234	0.00347406	0	0.00415791	0.579663
ANO7	rs2302054	exonic	chr2	242129515	242129515	G	A	nonsynonymous SNV	15	24.0379	0.387648	0.4945	0.00350709	0	0.00416933	0.579663
AHNAK2	rs200753593	exonic	chr14	105416295	105416295	C	T	synonymous SNV	12	22.1815	0.387694	0.434829	0.00352183	0	0.00417187	0.579663
VWA8	rs78161810	exonic	chr13	42259195	42259195	T	G	nonsynonymous SNV	12	22.6927	0.387734	0.473661	0.00352234	0	0.00417822	0.579663
PKD1L2	rs1869348	exonic	chr16	81142257	81142257	T	C	unknown	220	8.97575	0.387821	0.409206	0.00352696	0	0.00419345	0.579663
TAAR2	rs8192646	exonic	chr6	132938842	132938842	C	T	stopgain	36	9.5796	0.387822	0.478832	0.00352697	0	0.00419345	0.579663
ZNF668	rs74720434	exonic	chr16	31072390	31072390	C	T	synonymous SNV	11	32.3091	0.38784	0.443866	0.00349043	0	0.00419852	0.579663
PCSK7	rs45528535	exonic	chr11	117097931	117097931	C	T	synonymous SNV	22	15.5068	0.612089	0.504244	0.00343721	0	0.00421375	0.579663
WDR81	rs115497243	exonic	chr17	1630317	1630317	A	C	synonymous SNV	11	27.9404	0.611994	0.517676	0.00348685	0	0.00423025	0.579663
TDRD10	rs34507080	exonic	chr1	154514502	154514502	G	A	synonymous SNV	11	22.6994	0.612001	0.45482	0.00353431	0	0.00423025	0.579663
ODF3L2	rs79399119	exonic	chr19	467664	467664	G	A	nonsynonymous SNV	11	13.341	0.388048	0.485828	0.00355233	0	0.00424929	0.579663
MED15	rs61741073	exonic	chr22	20939400	20939400	G	A	synonymous SNV	16	11.8509	0.611941	0.473249	0.00354396	0	0.00425056	0.579663
RPS25	rs149825323	exonic	chr11	118886603	118886603	G	A	synonymous SNV	20	9.05543	0.611805	0.466685	0.00354172	0	0.00428356	0.582196
COL18A1	rs2236452	exonic	chr21	46876173	46876173	C	T	synonymous SNV	18	32.2712	0.388274	0.452697	0.00353995	0	0.00432417	0.583259
MICAL3	rs73382765	exonic	chr22	18301190	18301190	G	A	nonsynonymous SNV	12	10.8637	0.611674	0.485967	0.00354677	0	0.00432925	0.583259
MTHFD1	rs10813	exonic	chr14	64916165	64916165	C	T	nonsynonymous SNV	9	16.9377	0.388383	0.460772	0.00354901	0	0.00436098	0.583259
ZNF678	rs61740826	exonic	chr1	227843003	227843003	G	A	nonsynonymous SNV	25	15.4516	0.388501	0.458591	0.00348708	0	0.00439017	0.583259
PKD1L2	rs116465042	exonic	chr16	81214789	81214789	G	C	nonsynonymous SNV	11	7.4695	0.61146	0.481021	0.0035424	0	0.00439652	0.583259
PLEK2	rs34300264	exonic	chr14	67862269	67862269	G	A	nonsynonymous SNV	23	13.0445	0.611442	0.499536	0.00355532	0	0.0044016	0.583259
DNAH9	rs9916482	exonic	chr17	11584124	11584124	A	G	nonsynonymous SNV	12	12.9195	0.38858	0.501669	0.00348045	0	0.00441048	0.583259
SYNM	rs5030692	exonic	chr15	99670400	99670400	A	C	unknown	13	22.5732	0.388624	0.457937	0.00355708	0	0.00442063	0.583259
DENND2C	rs142662286	exonic	chr1	115151373	115151373	C	T	synonymous SNV	9	12.2722	0.611169	0.474471	0.00356996	0	0.00447394	0.583259
ANK1	rs35964634	exonic	chr8	41551462	41551462	G	A	synonymous SNV	20	13.4817	0.38889	0.453923	0.00357054	0	0.00449552	0.583259
MBTPS1	rs16962810	exonic	chr16	84126901	84126901	C	T	synonymous SNV	20	6.63721	0.388957	0.460846	0.00357436	0	0.00450186	0.583259
ZC3H12C	rs61756698	exonic	chr11	110036378	110036378	T	C	synonymous SNV	19	10.5609	0.388962	0.483549	0.00357657	0	0.0045044	0.583259
GAS7	rs111906980	exonic	chr17	9846527	9846527	G	A	synonymous SNV	10	8.85029	0.610964	0.48889	0.00357734	0	0.00451963	0.583259
CTU2	rs11549835	exonic	chr16	88781073	88781073	G	A	nonsynonymous SNV	51	14.658	0.3892	0.48817	0.00357828	0	0.00456278	0.583259
TRAPPC9	rs61740786	exonic	chr8	141461017	141461017	G	A	synonymous SNV	10	16.0037	0.389214	0.488078	0.00358053	0	0.00456659	0.583259
IGLL1	rs115303391	exonic	chr22	23917176	23917176	G	A	synonymous SNV	16	20.2243	0.610783	0.460034	0.00357729	0	0.00456786	0.583259
PIEZO1	rs6500493	exonic	chr16	88803982	88803982	C	G	nonsynonymous SNV	18	13.2654	0.389288	0.449039	0.00356034	0	0.00458817	0.583259
PAPLN	rs73306804	exonic	chr14	73721635	73721635	C	T	synonymous SNV	9	16.4571	0.610629	0.493613	0.00358831	0	0.00460721	0.583259
HIVEP3	rs74071561	exonic	chr1	41978850	41978850	G	A	synonymous SNV	9	20.5226	0.610639	0.468689	0.00358834	0	0.00460721	0.583259
MUC6	rs79139625	exonic	chr11	1027174	1027174	G	A	synonymous SNV	10	28.7854	0.610576	0.439716	0.00358184	0	0.00462117	0.583259
BCL6B	rs61731750	exonic	chr17	6930139	6930139	C	T	synonymous SNV	15	6.28545	0.389493	0.498552	0.00359624	0	0.00464782	0.583259
PPP3CA	rs3730250	exonic	chr4	102117188	102117188	C	T	synonymous SNV	9	19.5959	0.38962	0.463698	0.00359428	0	0.00467574	0.583259
KRTAP10-3	rs186210430	exonic	chr21	45978128	45978128	G	A	synonymous SNV	12	14.2891	0.610342	0.456366	0.00351733	0	0.00468463	0.583259
ROR2	rs55983376	exonic	chr9	94493330	94493330	G	C	nonsynonymous SNV	9	12.7052	0.610361	0.49871	0.00353401	0	0.00468463	0.583259
HEATR1	rs61736343	exonic	chr1	236729965	236729965	G	A	nonsynonymous SNV	15	13.8944	0.610276	0.485288	0.00360594	0	0.00469732	0.583259
CCDC47	rs34332702	exonic	chr17	61829312	61829312	C	T	synonymous SNV	20	10.3021	0.610268	0.490966	0.00354938	0	0.00469986	0.583259
EHD1	rs34740136	exonic	chr11	64622018	64622018	G	A	synonymous SNV	11	10.0694	0.610189	0.48539	0.00360975	0	0.00472778	0.583259
SIM1	rs41318041	exonic	chr6	100838579	100838579	G	A	synonymous SNV	20	12.7469	0.610184	0.467212	0.00360925	0	0.00472905	0.583259
ZNF594	rs57456705	exonic	chr17	5085530	5085530	A	G	synonymous SNV	15	8.88116	0.389971	0.473792	0.00360478	0	0.00476332	0.583259
C17orf77	rs68124408	exonic	chr17	72588217	72588217	C	T	nonsynonymous SNV	23	7.4404	0.389977	0.489578	0.0036163	0	0.00476332	0.583259
UBASH3B	rs3741015	exonic	chr11	122671963	122671963	T	A	synonymous SNV	9	9.31182	0.390035	0.436618	0.00361759	0	0.00477093	0.583259
TBC1D4	rs76851570	exonic	chr13	75863116	75863116	T	C	nonsynonymous SNV	14	12.2452	0.390041	0.457328	0.00361948	0	0.00477093	0.583259
C6orf118	rs34955637	exonic	chr6	165713895	165713895	A	G	synonymous SNV	9	14.5999	0.609885	0.463905	0.00362121	0	0.00479378	0.583259
GSTP1	rs8191448	exonic	chr11	67352161	67352161	C	T	synonymous SNV	13	11.368	0.609856	0.472385	0.00357579	0	0.0048014	0.583259
TMEM94	rs34364349	exonic	chr17	73485707	73485707	G	A	synonymous SNV	23	15.4315	0.390173	0.40134	0.0035926	0	0.00480901	0.583259
MATN4	rs2072788	exonic	chr20	43933021	43933021	G	T	nonsynonymous SNV	13	29.584	0.390189	0.475414	0.00362549	0	0.00481155	0.583259
ZCCHC14	rs73238672	exonic	chr16	87445411	87445411	G	A	synonymous SNV	27	8.18456	0.609747	0.502947	0.00362131	0	0.00483439	0.583753
ADCY9	rs57040218	exonic	chr16	4027596	4027596	G	A	synonymous SNV	9	32.7896	0.39027	0.50718	0.00362882	0	0.00484455	0.583753
DUSP9	rs73633708	exonic	chrX	152914787	152914787	C	T	synonymous SNV	9	27.1685	0.39045	0.459499	0.00363582	0	0.00488262	0.58659
VWA5A	rs34188444	exonic	chr11	124007890	124007890	G	A	synonymous SNV	43	14.2883	0.609434	0.480871	0.00364134	0	0.00491689	0.588954
MASP2	rs56392418	exonic	chr1	11106648	11106648	G	A	nonsynonymous SNV	13	15.1069	0.609252	0.518934	0.00357282	0	0.00496766	0.59143
CHD5	rs61749270	exonic	chr1	6185608	6185608	G	A	synonymous SNV	26	20.8229	0.390777	0.482353	0.00364633	0	0.00497655	0.59143
ROS1	rs12664076	exonic	chr6	117650532	117650532	C	G	nonsynonymous SNV	15	20.1189	0.60916	0.470683	0.00365171	0	0.00499812	0.59143
RNF43	rs61746279	exonic	chr17	56434857	56434857	C	T	synonymous SNV	17	15.8737	0.390866	0.4972	0.00365356	0	0.00501081	0.59143
TIRAP	rs8177374	exonic	chr11	126162843	126162843	C	T	nonsynonymous SNV	107	16.0251	0.609135	0.487874	0.00359566	0	0.00501081	0.59143
ASCC2	rs1894473	exonic	chr22	30221201	30221201	G	A	nonsynonymous SNV	19	8.77554	0.609067	0.479934	0.00365149	0	0.00502985	0.591552
PNPLA7	rs34191041	exonic	chr9	140379055	140379055	A	G	synonymous SNV	10	16.3959	0.608982	0.473874	0.00365896	0	0.00506412	0.591552
HOMER3	rs57792670	exonic	chr19	19042387	19042387	A	G	synonymous SNV	11	12.1623	0.608966	0.522894	0.00365803	0	0.0050692	0.591552
STX8	rs138337481	exonic	chr17	9408381	9408381	C	T	nonsynonymous SNV	12	9.82937	0.608958	0.465505	0.00364258	0	0.00507047	0.591552
CCDC105	rs34375549	exonic	chr19	15131340	15131340	T	C	nonsynonymous SNV	10	13.2054	0.60884	0.459721	0.00363266	0	0.00511108	0.593135
AANAT	rs61739395	exonic	chr17	74464836	74464836	C	T	nonsynonymous SNV	11	10.7942	0.391186	0.477114	0.00365961	0	0.00511616	0.593135
HSP90B1	rs116891695	exonic	chr12	104332224	104332224	C	T	nonsynonymous SNV	12	21.7343	0.391257	0.474629	0.00367117	0	0.00514281	0.593135
BCL9L	rs7104819	exonic	chr11	118769442	118769442	A	G	synonymous SNV	10	16.324	0.391257	0.406031	0.00367074	0	0.00514281	0.593135
CALCOCO1	rs34281379	exonic	chr12	54105889	54105889	T	G	nonsynonymous SNV	10	14.4112	0.391619	0.403628	0.00368602	0	0.00523165	0.599501
DNAAF1	rs35504640	exonic	chr16	84203511	84203511	G	A	synonymous SNV	38	10.3453	0.391671	0.496035	0.00368705	0	0.00525196	0.599501
LYAR	rs41264703	exonic	chr4	4276198	4276198	C	T	nonsynonymous SNV	12	12.4419	0.391723	0.492106	0.00362825	0	0.00525958	0.599501
LAMA1	rs73390532	exonic	chr18	6959402	6959402	G	A	synonymous SNV	9	24.4595	0.608276	0.471213	0.00369129	0	0.00525958	0.599501
MYO15A	rs114328138	exonic	chr17	18039075	18039075	C	T	synonymous SNV	11	10.2846	0.608218	0.513878	0.0036194	0	0.00527227	0.599501
ALOX15B	rs9904554	exonic	chr17	7951149	7951149	C	T	synonymous SNV	46	12.34	0.39193	0.453938	0.00363252	0	0.00530654	0.600813
PLEC	rs6558405	exonic	chr8	144991176	144991176	T	C	synonymous SNV	13	21.3016	0.607999	0.482484	0.00365459	0	0.00531923	0.600813
ALS2CL	rs34355898	exonic	chr3	46727924	46727924	G	A	synonymous SNV	12	17.9549	0.39205	0.417696	0.0036176	0	0.00533954	0.600813
ZFYVE26	rs75391113	exonic	chr14	68274548	68274548	G	A	synonymous SNV	9	20.1922	0.607941	0.474842	0.00370034	0	0.00534334	0.600813
CPAMD8	rs112680414	exonic	chr19	17108098	17108098	C	T	synonymous SNV	18	19.2863	0.39211	0.485097	0.0037084	0	0.00536492	0.601564
PSMA3	rs112146406	exonic	chr14	58727738	58727738	C	T	synonymous SNV	10	12.5246	0.392378	0.492211	0.00371025	0	0.00542457	0.606568
CCDC130	rs10425445	exonic	chr19	13869757	13869757	C	T	synonymous SNV	21	16.8786	0.607479	0.509749	0.00372636	0	0.00546646	0.609563
GALNT14	rs139115558	exonic	chr2	31360928	31360928	C	G	nonsynonymous SNV	9	35.0685	0.607352	0.454714	0.00370141	0	0.0055058	0.611303
TPGS2	rs2303507	exonic	chr18	34398883	34398883	G	A	nonsynonymous SNV	14	19.031	0.392704	0.4646	0.00370159	0	0.00552738	0.611303
NLRC5	rs117950337	exonic	chr16	57093436	57093436	G	T	nonsynonymous SNV	24	7.91287	0.392742	0.456119	0.00373588	0	0.0055388	0.611303
GANC	rs35285091	exonic	chr15	42602621	42602621	C	T	nonsynonymous SNV	15	17.9258	0.392793	0.497919	0.00373339	0	0.00555657	0.611303
ZAN	rs59861703	exonic	chr7	100383750	100383750	T	C	unknown	17	43.9525	0.392863	0.519086	0.00369427	0	0.00557688	0.611303
AP1B1	rs2228323	exonic	chr22	29736660	29736660	A	G	synonymous SNV	16	19.2134	0.392871	0.478603	0.00372975	0	0.00558069	0.611303
ZFHX3	rs16971436	exonic	chr16	72992763	72992763	T	G	nonsynonymous SNV	9	9.03845	0.393027	0.422608	0.00375012	0	0.00563145	0.611303
CSRP2BP	rs2026022	exonic	chr20	18131563	18131563	T	C	synonymous SNV	11	18.4339	0.393121	0.453972	0.00368654	0	0.00565176	0.611303
ABCC2	rs8187692	exonic	chr10	101595975	101595975	G	T	nonsynonymous SNV	14	20.4149	0.393133	0.494932	0.00375293	0	0.00565811	0.611303
OPN3	rs73139034	exonic	chr1	241803317	241803317	C	G	synonymous SNV	14	16.9455	0.393139	0.459034	0.00369706	0	0.00566065	0.611303
ABCA2	rs908832	exonic	chr9	139912484	139912484	A	G	synonymous SNV	20	18.1163	0.606851	0.480204	0.00375356	0	0.00566445	0.611303
SLC2A11	rs60882514	exonic	chr22	24226950	24226950	A	G	nonsynonymous SNV	9	7.00029	0.393206	0.41635	0.0037068	0	0.00568349	0.611303
GLIPR1L1	rs56713198	exonic	chr12	75737595	75737595	T	C	synonymous SNV	13	29.2943	0.60675	0.491958	0.0037573	0	0.00569491	0.611303
ZFYVE1	rs34303517	exonic	chr14	73490752	73490752	G	A	synonymous SNV	18	24.6429	0.393378	0.49826	0.00375491	0	0.0057368	0.611303
ASPM	rs7528827	exonic	chr1	197059382	197059382	T	C	nonsynonymous SNV	10	24.1178	0.393385	0.435196	0.00374378	0	0.00574187	0.611303
CD68	rs9901675	exonic	chr17	7484812	7484812	G	A	nonsynonymous SNV	61	11.8138	0.393422	0.496192	0.0037698	0	0.00575457	0.611303
IDO2	rs115754126	exonic	chr8	39840258	39840258	C	G	nonsynonymous SNV	19	14.1592	0.606556	0.477894	0.00375476	0	0.00576345	0.611303
ABCA4	rs61750129	exonic	chr1	94497563	94497563	C	T	nonsynonymous SNV	11	15.4552	0.393476	0.49806	0.00377146	0	0.0057698	0.611303
AGBL4	rs60977321	exonic	chr1	49005351	49005351	C	T	nonsynonymous SNV	28	14.734	0.606527	0.462589	0.00373126	0	0.0057698	0.611303
AKNA	rs45550039	exonic	chr9	117124045	117124045	G	A	nonsynonymous SNV	10	19.5411	0.606507	0.491473	0.0037232	0	0.00578503	0.611312
ZNF81	rs145478020	exonic	chrX	47705684	47705684	C	T	synonymous SNV	12	20.8019	0.393557	0.498746	0.0037404	0	0.0058028	0.611589
CNTROB	rs62623385	exonic	chr17	7847837	7847837	A	T	nonsynonymous SNV	30	11.8456	0.393646	0.48026	0.00377615	0	0.00583706	0.61241
TDGF1	rs34501971	exonic	chr3	46621336	46621336	C	G	nonsynonymous SNV	13	26.6908	0.39367	0.424536	0.00368903	0	0.00584468	0.61241
RIOK2	rs34555783	exonic	chr5	96498904	96498904	C	T	nonsynonymous SNV	9	24.7186	0.60628	0.451653	0.00377861	0	0.0058561	0.61241
FBLN2	rs3796318	exonic	chr3	13613015	13613015	A	C	nonsynonymous SNV	15	26.2562	0.393785	0.418391	0.00378283	0	0.00587514	0.612813
LATS1	rs56246065	exonic	chr6	150005250	150005250	A	G	synonymous SNV	14	22.8834	0.606142	0.483035	0.00371063	0	0.00590814	0.613091
MUC5B	rs56117556	exonic	chr11	1263234	1263234	A	G	synonymous SNV	20	11.3376	0.606053	0.449258	0.00378432	0	0.00592337	0.613091
FRAS1	rs74510691	exonic	chr4	79285146	79285146	C	G	nonsynonymous SNV	11	12.8452	0.393947	0.456983	0.00378993	0	0.00592337	0.613091
SPATA33	rs13329897	exonic	chr16	89724755	89724755	C	T	nonsynonymous SNV	9	17.1762	0.394076	0.477564	0.00375353	0	0.00595891	0.613623
MAP2K7	rs34562033	exonic	chr19	7975183	7975183	C	T	synonymous SNV	9	31.4622	0.605921	0.445022	0.003796	0	0.00595891	0.613623
RAB11FIP1	rs61741611	exonic	chr8	37728031	37728031	C	T	synonymous SNV	12	6.56378	0.605748	0.451389	0.00378861	0	0.00602871	0.619232
ATP6V0A4	rs74921348	exonic	chr7	138424300	138424300	C	T	synonymous SNV	9	28.4599	0.605719	0.472147	0.00380609	0	0.00604521	0.61935
SLC9A3	rs3777231	exonic	chr5	482738	482738	A	G	synonymous SNV	9	18.8343	0.60567	0.428457	0.00380236	0	0.00607187	0.619399
QPCTL	rs80339864	exonic	chr19	46198825	46198825	G	A	nonsynonymous SNV	11	17.042	0.394467	0.505478	0.00378422	0	0.00611629	0.619399
PDGFRL	rs2229084	exonic	chr8	17486282	17486282	T	C	synonymous SNV	10	9.03968	0.605501	0.501487	0.00381397	0	0.00612644	0.619399
PSMD9	rs1177573	exonic	chr12	122337698	122337698	C	T	nonsynonymous SNV	16	20.5997	0.605462	0.475889	0.00378583	0	0.00614167	0.619399
CTU2	rs2290895	exonic	chr16	88779132	88779132	C	T	nonsynonymous SNV	17	8.26985	0.605442	0.488028	0.00381633	0	0.00614675	0.619399
PMEPA1	rs61744856	exonic	chr20	56227121	56227121	T	C	synonymous SNV	26	16.3591	0.605432	0.409111	0.00379689	0	0.0061531	0.619399
PKD1L2	rs143351043	exonic	chr16	81193344	81193344	T	C	unknown	10	8.23898	0.605434	0.456627	0.00381711	0	0.0061531	0.619399
EXPH5	rs36005552	exonic	chr11	108380740	108380740	G	C	nonsynonymous SNV	9	10.3564	0.60524	0.523028	0.00382548	0	0.00621148	0.620478
C1QTNF9B	rs11838933	exonic	chr13	24465473	24465473	G	A	synonymous SNV	10	11.6011	0.605213	0.481644	0.00382482	0	0.00621656	0.620478
PCSK5	rs7036921	exonic	chr9	78969059	78969059	C	A	nonsynonymous SNV	47	19.8707	0.394826	0.459926	0.00382974	0	0.00623052	0.620478
NCBP3	rs12449334	exonic	chr17	3749411	3749411	T	G	nonsynonymous SNV	13	8.74658	0.39487	0.484759	0.00381536	0	0.00623686	0.620478
TATDN2	rs61730105	exonic	chr3	10312113	10312113	T	C	nonsynonymous SNV	9	19.9936	0.394895	0.470038	0.00382823	0	0.00624067	0.620478
AIM1L	rs11810112	exonic	chr1	26648534	26648534	G	A	synonymous SNV	15	17.7534	0.395023	0.509368	0.00377159	0	0.0062889	0.623212
ROBO4	rs77066875	exonic	chr11	124764988	124764988	G	A	nonsynonymous SNV	9	8.98447	0.395065	0.445067	0.00384112	0	0.00629905	0.623212
NBPF9	rs4067645	exonic	chr1	144619399	144619399	G	A	unknown	11	18.1396	0.395213	0.416085	0.00384862	0	0.00636505	0.628202
PNLIPRP1	rs17095009	exonic	chr10	118364931	118364931	T	C	synonymous SNV	9	13.6126	0.395428	0.466339	0.00383782	0	0.00644247	0.634293
PADI4	rs34309058	exonic	chr1	17660468	17660468	C	A	nonsynonymous SNV	18	21.3639	0.395508	0.47416	0.00381716	0	0.00646786	0.635243
CIT	rs55707601	exonic	chr12	120263003	120263003	G	C	nonsynonymous SNV	20	36.5832	0.604405	0.455869	0.0037868	0	0.0064869	0.635566
EXPH5	rs10890850	exonic	chr11	108383560	108383560	T	A	nonsynonymous SNV	23	8.34109	0.604287	0.479499	0.0037975	0	0.00654782	0.63632
SEZ6L2	rs74017647	exonic	chr16	29906764	29906764	C	G	synonymous SNV	10	17.0492	0.604249	0.467895	0.00381899	0	0.00656178	0.63632
PRUNE	rs138602074	exonic	chr1	151006691	151006691	C	T	nonsynonymous SNV	15	25.2758	0.604208	0.493736	0.0038506	0	0.00657066	0.63632
CD180	rs2230522	exonic	chr5	66479477	66479477	C	T	synonymous SNV	10	26.9983	0.395844	0.480103	0.00379494	0	0.00659224	0.63632
DLG1	rs35430440	exonic	chr3	196807928	196807928	A	C	nonsynonymous SNV	10	14.9346	0.604122	0.461419	0.00387736	0	0.00660239	0.63632
USP5	rs76083908	exonic	chr12	6969322	6969322	C	T	synonymous SNV	18	35.4392	0.604112	0.44703	0.00388016	0	0.00660493	0.63632
DNAH9	rs146479561	exonic	chr17	11550421	11550421	G	A	nonsynonymous SNV	13	20.9531	0.395892	0.448021	0.00387545	0	0.00660493	0.63632
DHCR7	rs909217	exonic	chr11	71146577	71146577	G	A	synonymous SNV	63	18.084	0.603867	0.497476	0.00388409	0	0.00669758	0.638811
KRTAP4-12	rs139615301	exonic	chr17	39280274	39280274	G	T	nonsynonymous SNV	9	9.3834	0.603817	0.486667	0.00389221	0	0.00672043	0.638811
NECTIN1	rs78586273	exonic	chr11	119545312	119545312	C	A	nonsynonymous SNV	14	9.15188	0.396219	0.470555	0.00388851	0	0.00672424	0.638811
KLHL21	rs2232456	exonic	chr1	6661981	6661981	G	A	synonymous SNV	9	20.5736	0.396211	0.535631	0.00388839	0	0.00672424	0.638811
PLXNB2	rs80199648	exonic	chr22	50719860	50719860	C	T	synonymous SNV	10	10.6636	0.603717	0.521574	0.00388185	0	0.00675216	0.638811
PTGIS	rs45498106	exonic	chr20	48164503	48164503	G	A	synonymous SNV	11	24.3832	0.396331	0.507125	0.0038914	0	0.00676231	0.638811
ZNF335	rs16990964	exonic	chr20	44590732	44590732	G	A	synonymous SNV	38	34.7506	0.396353	0.512969	0.00388634	0	0.00676993	0.638811
TAS2R7	rs77050900	exonic	chr12	10954916	10954916	A	G	nonsynonymous SNV	10	17.4469	0.396373	0.459851	0.0038993	0	0.00678135	0.638811
AP3B1	rs139344924	exonic	chr5	77335015	77335015	G	T	nonsynonymous SNV	14	14.1363	0.60357	0.462366	0.00389689	0	0.00679024	0.638811
MAGI1	rs55922341	exonic	chr3	65416411	65416411	T	C	synonymous SNV	10	18.5567	0.396447	0.466173	0.00388861	0	0.00679277	0.638811
MYO1E	rs117265950	exonic	chr15	59500970	59500970	C	T	synonymous SNV	13	31.0931	0.396487	0.496436	0.00388969	0	0.00681054	0.638811
PAQR7	rs55948644	exonic	chr1	26189652	26189652	C	T	nonsynonymous SNV	13	15.6641	0.603491	0.522851	0.00389877	0	0.0068207	0.638811
FCRLB	rs34868416	exonic	chr1	161697319	161697319	G	A	nonsynonymous SNV	41	14.9599	0.603429	0.445359	0.00387017	0	0.00685497	0.639946
ANGPTL8	rs1541922	exonic	chr19	11350433	11350433	T	C	synonymous SNV	15	21.768	0.6033	0.460178	0.00390903	0	0.00687654	0.639946
CERK	rs9616101	exonic	chr22	47108189	47108189	C	T	synonymous SNV	35	14.8775	0.603259	0.464303	0.00390735	0	0.00690193	0.639946
MYO1F	rs73922133	exonic	chr19	8587553	8587553	T	C	synonymous SNV	10	22.4279	0.603244	0.457572	0.00391087	0	0.006907	0.639946
EP400	rs58319354	exonic	chr12	132514288	132514288	C	G	synonymous SNV	21	49.6584	0.396769	0.437998	0.00384788	0	0.00691208	0.639946
ZNF705E	rs11235129	exonic	chr11	71530767	71530767	C	T	stopgain	62	13.926	0.396789	0.480426	0.00391285	0	0.00692985	0.640123
CDON	rs78304400	exonic	chr11	125831724	125831724	C	T	nonsynonymous SNV	14	6.73384	0.603008	0.483118	0.00385931	0	0.00700854	0.645002
PEBP4	rs79936857	exonic	chr8	22570905	22570905	T	G	nonsynonymous SNV	31	9.83095	0.602876	0.409482	0.00392869	0	0.00704788	0.645002
CLYBL	rs17577293	exonic	chr13	100425097	100425097	G	T	nonsynonymous SNV	46	14.0315	0.602878	0.478872	0.00388592	0	0.00704788	0.645002
WDR11	rs12355108	exonic	chr10	122633421	122633421	C	T	synonymous SNV	20	25.2022	0.397217	0.510536	0.00392103	0	0.00709611	0.645002
LY6G5B	rs11758242	exonic	chr6	31639845	31639845	C	A	nonsynonymous SNV	20	20.2124	0.60269	0.429927	0.00393527	0	0.00712531	0.645002
VCAM1	rs3783613	exonic	chr1	101196787	101196787	G	C	nonsynonymous SNV	22	20.5525	0.397427	0.44018	0.0039498	0	0.00718115	0.645002
DST	rs148368712	exonic	chr6	56391183	56391183	A	G	synonymous SNV	10	20.1875	0.602498	0.474771	0.00395486	0	0.00721923	0.645002
GLDN	rs77970795	exonic	chr15	51676020	51676020	T	G	nonsynonymous SNV	11	13.8503	0.397551	0.439832	0.00395208	0	0.00723192	0.645002
EML1	rs7144394	exonic	chr14	100361072	100361072	C	G	synonymous SNV	18	19.4314	0.397628	0.477785	0.00395538	0	0.00724461	0.645002
PRG3	rs669661	exonic	chr11	57148175	57148175	A	G	nonsynonymous SNV	26	16.874	0.397656	0.469164	0.00395055	0	0.0072535	0.645002
GP1BA	rs6066	exonic	chr17	4836673	4836673	C	T	synonymous SNV	31	11.1166	0.602327	0.48566	0.00393789	0	0.00726492	0.645002
MPPED1	rs6003217	exonic	chr22	43870800	43870800	G	A	synonymous SNV	29	20.3477	0.397727	0.478788	0.00396622	0	0.00728649	0.645002
CD101	rs17235766	exonic	chr1	117560036	117560036	G	A	nonsynonymous SNV	21	12.2776	0.602268	0.441085	0.00395877	0	0.00728903	0.645002
FAM83F	rs5995794	exonic	chr22	40417820	40417820	A	G	nonsynonymous SNV	11	18.5923	0.397781	0.411993	0.00396345	0	0.0073233	0.645002
COL1A1	rs1800218	exonic	chr17	48264448	48264448	A	G	synonymous SNV	22	11.7268	0.602118	0.47223	0.0039718	0	0.00735503	0.645002
CLSPN	rs61759479	exonic	chr1	36226120	36226120	C	A	nonsynonymous SNV	13	45.0258	0.39789	0.474382	0.00397394	0	0.0073563	0.645002
THRSP	rs117003832	exonic	chr11	77775352	77775352	C	T	nonsynonymous SNV	10	39.3918	0.602037	0.437959	0.00397396	0	0.00738676	0.645002
ACTA1	rs74897770	exonic	chr1	229567384	229567384	G	T	synonymous SNV	10	9.50822	0.397972	0.483554	0.0039683	0	0.00739184	0.645002
ZNF469	rs12445417	exonic	chr16	88498297	88498297	T	G	synonymous SNV	48	10.1339	0.39799	0.476256	0.00397273	0	0.00740072	0.645002
FBLN2	rs7623097	exonic	chr3	13613064	13613064	A	G	synonymous SNV	19	21.5694	0.398026	0.431725	0.00397446	0	0.00742738	0.645002
NACA2	rs61739271	exonic	chr17	59668275	59668275	T	A	synonymous SNV	14	9.30842	0.601876	0.468556	0.00397786	0	0.00747688	0.645002
KCP	rs117426901	exonic	chr7	128519849	128519849	C	T	unknown	13	19.8889	0.601865	0.471829	0.00397569	0	0.00748322	0.645002
TAF1C	rs2230131	exonic	chr16	84212779	84212779	G	A	nonsynonymous SNV	19	5.80152	0.398156	0.498528	0.00390877	0	0.00748703	0.645002
LGALS12	rs117587231	exonic	chr11	63277334	63277334	A	G	nonsynonymous SNV	18	25.9775	0.398214	0.462019	0.00398399	0	0.00751622	0.645002
KREMEN1	rs73882473	exonic	chr22	29521292	29521292	C	T	synonymous SNV	10	18.9556	0.398237	0.486198	0.0039879	0	0.00752891	0.645002
LIPN	rs78574732	exonic	chr10	90537864	90537864	G	C	nonsynonymous SNV	9	28.5903	0.601741	0.466277	0.00398887	0	0.00753272	0.645002
COL9A2	rs2229826	exonic	chr1	40766923	40766923	G	A	synonymous SNV	21	40.5573	0.601641	0.478702	0.0039938	0	0.00756826	0.645002
DNAH2	rs73232333	exonic	chr17	7664154	7664154	T	C	nonsynonymous SNV	17	6.68224	0.398372	0.45607	0.00399383	0	0.0075746	0.645002
TRIM13	rs1056543	exonic	chr13	50587140	50587140	G	C	nonsynonymous SNV	18	13.8481	0.601613	0.504907	0.0039715	0	0.00758349	0.645002
LAMA5	rs117480847	exonic	chr20	60889385	60889385	G	T	nonsynonymous SNV	9	24.7314	0.601575	0.421072	0.00397386	0	0.00760633	0.645002
C1orf64	rs34950166	exonic	chr1	16332665	16332665	C	T	nonsynonymous SNV	11	20.8641	0.39844	0.474419	0.00399543	0	0.00761141	0.645002
TRAPPC8	rs115242237	exonic	chr18	29450899	29450899	T	A	synonymous SNV	14	19.412	0.601446	0.481335	0.00400364	0	0.00766091	0.645002
CTNNA3	rs60262757	exonic	chr10	68940075	68940075	G	A	synonymous SNV	12	20.2498	0.398576	0.504381	0.00399109	0	0.00766472	0.645002
SPDL1	rs79722609	exonic	chr5	169028324	169028324	G	A	synonymous SNV	12	30.9686	0.39861	0.468796	0.00396245	0	0.00769137	0.645002
OBSCN	rs55702382	exonic	chr1	228481917	228481917	G	A	synonymous SNV	22	9.435	0.60136	0.490263	0.0040088	0	0.00771549	0.645002
ZFHX3	rs12599442	exonic	chr16	72829630	72829630	A	G	synonymous SNV	21	4.91443	0.398644	0.476788	0.00399562	0	0.00771549	0.645002
TUBGCP6	rs61739385	exonic	chr22	50659481	50659481	G	A	nonsynonymous SNV	10	28.5975	0.601336	0.491082	0.00400738	0	0.0077231	0.645002
NEB	rs115631125	exonic	chr2	152417767	152417767	C	A	synonymous SNV	9	15.8792	0.398709	0.46314	0.00400731	0	0.00774087	0.645002
TTYH3	rs12672030	exonic	chr7	2698634	2698634	G	A	synonymous SNV	11	25.8654	0.398766	0.491031	0.00399081	0	0.00777133	0.645002
COL18A1	rs2230693	exonic	chr21	46913477	46913477	G	C	nonsynonymous SNV	15	24.852	0.39881	0.482137	0.00397576	0	0.00778148	0.645002
ULK4	rs6763446	exonic	chr3	41723280	41723280	G	A	synonymous SNV	9	17.0046	0.398815	0.493721	0.00401804	0	0.00778148	0.645002
IARS	rs2070053	exonic	chr9	95019048	95019048	G	A	nonsynonymous SNV	10	21.7214	0.398824	0.472172	0.0039433	0	0.00778402	0.645002
DRC3	rs8072048	exonic	chr17	17896110	17896110	G	A	nonsynonymous SNV	13	24.7343	0.398921	0.516177	0.00398689	0	0.00781829	0.645002
HSD11B2	rs5480	exonic	chr16	67469969	67469969	G	A	synonymous SNV	24	15.6116	0.398938	0.456763	0.00399823	0	0.00782844	0.645002
ACAT1	rs3741056	exonic	chr11	107992346	107992346	G	C	nonsynonymous SNV	40	14.82	0.398948	0.429032	0.00400926	0	0.00783225	0.645002
NRG1	rs80127039	exonic	chr8	32621630	32621630	C	T	nonsynonymous SNV	23	31.2328	0.398981	0.486454	0.00402384	0	0.00784494	0.645002
FBN3	rs80125054	exonic	chr19	8200861	8200861	G	A	synonymous SNV	9	15.4275	0.398981	0.426334	0.00402345	0	0.00784494	0.645002
RAB40B	rs62638692	exonic	chr17	80615889	80615889	G	A	synonymous SNV	12	11.7702	0.600917	0.473627	0.00402734	0	0.00790333	0.645002
PDE4A	rs2230188	exonic	chr19	10574495	10574495	C	T	synonymous SNV	10	16.9649	0.399159	0.449275	0.00403202	0	0.00794521	0.645002
FZD2	rs35283843	exonic	chr17	42635716	42635716	T	C	synonymous SNV	10	19.5556	0.60081	0.469561	0.00402857	0	0.00795536	0.645002
PSG6	rs76022539	exonic	chr19	43420290	43420290	A	G	synonymous SNV	15	10.5734	0.600705	0.433063	0.00404074	0	0.0079909	0.645002
FHDC1	rs2018007	exonic	chr4	153886104	153886104	G	A	synonymous SNV	11	12.2811	0.60064	0.512346	0.00397901	0	0.00801756	0.645002
STK31	rs55860134	exonic	chr7	23809303	23809303	A	G	synonymous SNV	14	16.5407	0.60064	0.473423	0.00404111	0	0.00801756	0.645002
GALNT8	rs34114277	exonic	chr12	4881680	4881680	G	A	nonsynonymous SNV	9	24.9457	0.600626	0.438612	0.00404265	0	0.00803025	0.645002
NELFA	rs2234574	exonic	chr4	1985668	1985668	G	A	synonymous SNV	13	19.1384	0.399397	0.467315	0.00399894	0	0.00803532	0.645002
DNAH2	rs57926692	exonic	chr17	7722663	7722663	G	A	nonsynonymous SNV	12	7.17692	0.39941	0.451045	0.00400485	0	0.00803786	0.645002
RP1L1	rs117007660	exonic	chr8	10464604	10464604	T	C	nonsynonymous SNV	36	12.5192	0.600416	0.451727	0.00405076	0	0.00810386	0.645002
WDR81	rs11657394	exonic	chr17	1636950	1636950	C	A	nonsynonymous SNV	17	10.3765	0.399618	0.46136	0.00405397	0	0.00811402	0.645002
BCR	rs34646520	exonic	chr22	23615946	23615946	G	A	synonymous SNV	13	7.94619	0.600381	0.493064	0.00399562	0	0.00811402	0.645002
PAPLN	rs17126331	exonic	chr14	73719455	73719455	A	C	nonsynonymous SNV	22	29.7463	0.399656	0.424619	0.00405397	0	0.00813813	0.645002
DENND3	rs61732593	exonic	chr8	142178263	142178263	C	G	synonymous SNV	11	24.5308	0.600323	0.46176	0.0040616	0	0.00814321	0.645002
NDUFC2-KCTD14	rs8875	exonic	chr11	77790655	77790655	G	C	nonsynonymous SNV	18	9.44109	0.39973	0.452318	0.00405594	0	0.00816986	0.645002
GOT1L1	rs61735752	exonic	chr8	37794902	37794902	G	C	nonsynonymous SNV	35	10.8631	0.399792	0.462349	0.00406248	0	0.00819524	0.645002
CLEC3A	rs2072663	exonic	chr16	78064733	78064733	C	A	nonsynonymous SNV	97	8.88143	0.399803	0.405987	0.00406143	0	0.00819524	0.645002
KAT8	rs17855606	exonic	chr16	31142271	31142271	A	G	nonsynonymous SNV	11	20.4314	0.399836	0.513303	0.00406514	0	0.00821301	0.645002
APOLD1	rs7297629	exonic	chr12	12878963	12878963	G	T	nonsynonymous SNV	12	21.1208	0.60014	0.431813	0.00404918	0	0.00822824	0.645002
NWD1	rs113728633	exonic	chr19	16855433	16855433	G	T	stopgain	11	16.6508	0.3999	0.474443	0.00406769	0	0.00823459	0.645002
NOSIP	rs4594362	exonic	chr19	50059982	50059982	C	G	synonymous SNV	11	23.9452	0.399929	0.474688	0.00406358	0	0.00824728	0.645002
IRF4	rs61732392	exonic	chr6	401509	401509	C	T	synonymous SNV	11	39.6044	0.399931	0.462876	0.00399772	0	0.00824855	0.645002
SARAF	rs6468094	exonic	chr8	29927321	29927321	A	G	synonymous SNV	10	17.6387	0.399939	0.493117	0.00400006	0	0.00825236	0.645002
PLK4	rs56043017	exonic	chr4	128811117	128811117	G	C	nonsynonymous SNV	14	14.774	0.60003	0.466077	0.00407162	0	0.00826886	0.645002
MCM3AP	rs7279894	exonic	chr21	47676840	47676840	A	G	synonymous SNV	15	17.4234	0.400007	0.451213	0.00407143	0	0.0082917	0.645002
KIAA1468	rs3764493	exonic	chr18	59899576	59899576	T	C	synonymous SNV	20	26.2245	0.599976	0.476533	0.00407813	0	0.00830059	0.645002
ZNF732	rs150738695	exonic	chr4	265547	265547	A	G	nonsynonymous SNV	18	23.2464	0.599937	0.493869	0.00407613	0	0.0083209	0.645002
CHCHD10	rs111677724	exonic	chr22	24108438	24108438	G	T	nonsynonymous SNV	10	9.35115	0.599928	0.481396	0.00405923	0	0.00832851	0.645002
NTN1	rs2286511	exonic	chr17	9066254	9066254	T	C	synonymous SNV	11	6.36252	0.599924	0.533209	0.0040481	0	0.00832978	0.645002
MYO1D	rs7215958	exonic	chr17	30986166	30986166	C	T	nonsynonymous SNV	14	9.87163	0.400074	0.470912	0.00407528	0	0.00832978	0.645002
MUC5B	rs55693520	exonic	chr11	1272800	1272800	C	T	nonsynonymous SNV	18	18.9917	0.599905	0.476636	0.00406292	0	0.00833993	0.645002
ATG2A	rs12293826	exonic	chr11	64681360	64681360	C	T	nonsynonymous SNV	23	19.3615	0.400097	0.479907	0.00408153	0	0.00834247	0.645002
AOC3	rs35024801	exonic	chr17	41004278	41004278	G	C	synonymous SNV	14	6.73449	0.400174	0.405496	0.00408152	0	0.00836278	0.645002
ZC2HC1B	rs6934118	exonic	chr6	144185692	144185692	C	T	nonsynonymous SNV	14	9.85574	0.599801	0.48394	0.00406075	0	0.00836912	0.645002
C11orf16	rs34856936	exonic	chr11	8953721	8953721	T	C	synonymous SNV	19	19.0966	0.400216	0.512512	0.00406934	0	0.00837293	0.645002
PBX3	rs1854706	exonic	chr9	128692068	128692068	C	T	synonymous SNV	14	19.6809	0.599777	0.491522	0.00408668	0	0.00837674	0.645002
SF3A2	rs116548172	exonic	chr19	2245457	2245457	A	G	synonymous SNV	10	29.2197	0.400249	0.452892	0.00407308	0	0.00838816	0.645002
DLX3	rs11868203	exonic	chr17	48069163	48069163	C	T	synonymous SNV	13	10.6045	0.599747	0.480318	0.0040531	0	0.00838816	0.645002
MFSD12	rs7252640	exonic	chr19	3544725	3544725	G	A	nonsynonymous SNV	18	35.2824	0.400272	0.50602	0.00401716	0	0.00839324	0.645002
NUDT8	rs56102510	exonic	chr11	67395624	67395624	T	C	synonymous SNV	13	20.2391	0.400314	0.49793	0.00408697	0	0.00840974	0.645002
PER2	rs35333999	exonic	chr2	239161957	239161957	C	T	nonsynonymous SNV	26	14.3763	0.599678	0.483228	0.00408243	0	0.00841355	0.645002
TSPAN2	rs9659602	exonic	chr1	115601595	115601595	C	A	nonsynonymous SNV	14	15.3855	0.400339	0.484987	0.00406674	0	0.00841989	0.645002
PIEZO1	rs34908386	exonic	chr16	88800913	88800913	C	T	synonymous SNV	24	9.83136	0.400394	0.471608	0.00408791	0	0.00844528	0.645002
MYOM1	rs76382984	exonic	chr18	3215131	3215131	G	T	synonymous SNV	16	21.446	0.599569	0.439393	0.00408461	0	0.00846558	0.645002
DNAJC17	rs73398528	exonic	chr15	41068409	41068409	C	T	nonsynonymous SNV	29	20.0595	0.599544	0.451304	0.00409024	0	0.00849351	0.645002
FAM91A1	rs76510900	exonic	chr8	124801954	124801954	G	A	synonymous SNV	13	15.5438	0.599507	0.465851	0.00407634	0	0.00851381	0.645002
BEAN1	rs117499742	exonic	chr16	66527236	66527236	G	A	synonymous SNV	9	27.4267	0.599479	0.48394	0.0040175	0	0.00853539	0.645002
SORBS1	rs17110703	exonic	chr10	97154762	97154762	G	A	synonymous SNV	11	23.4201	0.40057	0.485324	0.00407375	0	0.00855951	0.645002
MAPT	rs11568305	exonic	chr17	44074018	44074018	G	A	synonymous SNV	17	14.6865	0.599408	0.438732	0.00406375	0	0.00856966	0.645002
USH2A	rs77792891	exonic	chr1	215799210	215799210	A	G	synonymous SNV	22	24.083	0.5994	0.446853	0.00410919	0	0.00857474	0.645002
SMTNL2	rs9916524	exonic	chr17	4497137	4497137	T	C	nonsynonymous SNV	9	15.9814	0.400649	0.456016	0.00407267	0	0.00860012	0.645002
FAT4	rs76491994	exonic	chr4	126372975	126372975	A	C	nonsynonymous SNV	18	19.819	0.400668	0.477394	0.00409284	0	0.00860647	0.645002
KDM4E	rs76354273	exonic	chr11	94759726	94759726	C	T	synonymous SNV	15	5.71673	0.599311	0.501697	0.00409453	0	0.00861027	0.645002
AKNA	rs902492	exonic	chr9	117108971	117108971	C	T	synonymous SNV	20	24.0387	0.400729	0.423729	0.00408425	0	0.0086217	0.645002
CROCC	rs2273114	exonic	chr1	17282573	17282573	G	A	synonymous SNV	48	26.7576	0.400713	0.409703	0.00408462	0	0.0086217	0.645002
RSPH3	rs10455840	exonic	chr6	159401898	159401898	C	T	nonsynonymous SNV	24	13.4895	0.59918	0.477237	0.00410998	0	0.00867627	0.645002
NOP9	rs116960868	exonic	chr14	24772965	24772965	C	A	synonymous SNV	16	24.5388	0.400829	0.421037	0.00408053	0	0.00868896	0.645002
HEPACAM	rs74570840	exonic	chr11	124794712	124794712	C	T	synonymous SNV	31	13.9301	0.599161	0.486029	0.00412071	0	0.00869023	0.645002
ANAPC7	rs61754907	exonic	chr12	110825591	110825591	A	G	synonymous SNV	11	11.6545	0.599098	0.478802	0.00411838	0	0.00872577	0.645002
CEP152	rs114085678	exonic	chr15	49031280	49031280	A	G	synonymous SNV	10	10.8758	0.599062	0.481939	0.00409517	0	0.00874862	0.645002
C9orf131	rs34368082	exonic	chr9	35044398	35044398	T	C	nonsynonymous SNV	10	24.9699	0.599044	0.478264	0.00410894	0	0.00875877	0.645002
PLEKHG4	rs17680862	exonic	chr16	67322118	67322118	G	C	nonsynonymous SNV	25	8.40089	0.400965	0.412497	0.00409769	0	0.00876892	0.645002
GHDC	rs72820887	exonic	chr17	40344455	40344455	C	T	synonymous SNV	9	17.991	0.599027	0.476589	0.00410939	0	0.00876892	0.645002
EPB41L1	rs73905303	exonic	chr20	34797610	34797610	G	A	synonymous SNV	9	24.2128	0.598968	0.476633	0.0041096	0	0.00879177	0.645002
CEP85L	rs7743702	exonic	chr6	118791804	118791804	T	C	nonsynonymous SNV	33	19.4347	0.598965	0.471148	0.00412312	0	0.00879685	0.645002
DNAH17	rs74335865	exonic	chr17	76455265	76455265	C	T	nonsynonymous SNV	30	33.1278	0.40107	0.49487	0.0041231	0	0.00880319	0.645002
ABCB5	rs11772720	exonic	chr7	20739465	20739465	T	C	synonymous SNV	18	15.3512	0.598896	0.474104	0.00415177	0	0.00882223	0.645002
LAMB3	rs2229465	exonic	chr1	209799205	209799205	A	G	synonymous SNV	25	21.6723	0.401128	0.487447	0.00412952	0	0.00883365	0.645002
MIER2	rs35042658	exonic	chr19	307282	307282	T	C	nonsynonymous SNV	16	12.7621	0.401137	0.466492	0.00412289	0	0.00883619	0.645002
DNAAF1	rs76108116	exonic	chr16	84209688	84209688	G	A	synonymous SNV	24	9.48921	0.401379	0.481376	0.0041377	0	0.00894788	0.650893
PNMA5	rs16996773	exonic	chrX	152159456	152159456	G	A	synonymous SNV	11	11.766	0.401391	0.482383	0.0041258	0	0.00894915	0.650893
IGSF10	rs112300737	exonic	chr3	151155044	151155044	A	G	synonymous SNV	12	16.7281	0.401464	0.465556	0.0041452	0	0.00899738	0.651211
LOXL3	rs17010022	exonic	chr2	74763258	74763258	C	G	synonymous SNV	22	36.6938	0.401464	0.474119	0.0041292	0	0.00899865	0.651211
CEP131	rs111681839	exonic	chr17	79176142	79176142	A	G	nonsynonymous SNV	11	28.7741	0.598494	0.407992	0.00410174	0	0.00902403	0.651211
MAPK1	rs3729910	exonic	chr22	22162126	22162126	A	G	synonymous SNV	50	13.5758	0.401507	0.484493	0.00415056	0	0.00902403	0.651211
SUPT20H	rs116244591	exonic	chr13	37600352	37600352	G	A	synonymous SNV	11	14.591	0.401529	0.500418	0.00414801	0	0.00903419	0.651211
SLC22A1	rs34130495	exonic	chr6	160560824	160560824	G	A	nonsynonymous SNV	21	8.94483	0.598337	0.53164	0.00415357	0	0.0090913	0.6522
NPRL3	rs73478320	exonic	chr16	160602	160602	T	G	unknown	15	24.6179	0.401669	0.414104	0.00413054	0	0.00909384	0.6522
OSBPL11	rs111266700	exonic	chr3	125249371	125249371	T	C	synonymous SNV	10	13.4824	0.401679	0.429573	0.00414392	0	0.00909638	0.6522
LRRK2	rs2256408	exonic	chr12	40619082	40619082	G	A	nonsynonymous SNV	15	38.244	0.401738	0.481611	0.00415878	0	0.00912557	0.652686
CCL17	rs34379253	exonic	chr16	57449687	57449687	G	A	nonsynonymous SNV	35	7.11735	0.401767	0.484919	0.00414238	0	0.00915222	0.652686
PPHLN1	rs41447749	exonic	chr12	42792751	42792751	C	T	synonymous SNV	9	22.8542	0.401851	0.458058	0.00411674	0	0.00918903	0.652686
MLLT4	rs116318091	exonic	chr6	168303057	168303057	G	A	synonymous SNV	11	22.5196	0.598	0.456743	0.00417282	0	0.00925503	0.652686
GPR63	rs35358396	exonic	chr6	97247547	97247547	C	T	nonsynonymous SNV	41	16.401	0.597987	0.470353	0.00410247	0	0.00925757	0.652686
FLG	rs79771385	exonic	chr1	152277575	152277575	C	T	nonsynonymous SNV	13	28.4974	0.597934	0.480999	0.00417349	0	0.00929184	0.652686
SYNE1	rs34905593	exonic	chr6	152555057	152555057	T	A	synonymous SNV	26	15.0031	0.597904	0.433308	0.00415332	0	0.0093096	0.652686
NAT8B	rs57478538	exonic	chr2	73928027	73928027	G	A	unknown	10	25.0789	0.597887	0.437256	0.00417739	0	0.0093096	0.652686
CYB5R4	rs61382555	exonic	chr6	84634296	84634296	C	G	nonsynonymous SNV	15	11.7194	0.402147	0.472532	0.00417964	0	0.00932357	0.652686
LEXM	rs72671882	exonic	chr1	55277514	55277514	C	T	synonymous SNV	16	33.7659	0.597812	0.507115	0.00418173	0	0.00934895	0.652686
SUN5	rs34427973	exonic	chr20	31590439	31590439	G	A	synonymous SNV	10	18.0494	0.402244	0.477528	0.00418284	0	0.00937306	0.652686
CCDC136	rs61730244	exonic	chr7	128454762	128454762	G	A	nonsynonymous SNV	25	32.5444	0.597744	0.483501	0.00411153	0	0.00938195	0.652686
TSPAN16	rs34162761	exonic	chr19	11408905	11408905	T	G	nonsynonymous SNV	22	20.0836	0.402264	0.481102	0.00416857	0	0.00938195	0.652686
TAB1	rs36044118	exonic	chr22	39822851	39822851	C	T	synonymous SNV	10	19.6833	0.402264	0.49414	0.00418444	0	0.00938195	0.652686
CSRP3	rs7124801	exonic	chr11	19209814	19209814	C	T	synonymous SNV	9	26.1603	0.402291	0.507063	0.00418582	0	0.00939972	0.652686
FCAMR	rs34478566	exonic	chr1	207133774	207133774	C	T	nonsynonymous SNV	10	31.1003	0.402307	0.491131	0.00415023	0	0.00940606	0.652686
CCDC168	rs117074021	exonic	chr13	103392741	103392741	G	A	nonsynonymous SNV	13	10.2047	0.402339	0.47839	0.004176	0	0.00941876	0.652686
NA	rs138191656	exonic	chr16	20491926	20491926	G	A	nonsynonymous SNV	10	19.9487	0.597658	0.437723	0.0041474	0	0.00942383	0.652686
ZBTB41	rs115846779	exonic	chr1	197128592	197128592	T	A	nonsynonymous SNV	10	22.642	0.402354	0.47045	0.00418685	0	0.00943272	0.652686
GAB2	rs34961678	exonic	chr11	77961394	77961394	A	G	synonymous SNV	17	8.97487	0.597622	0.466305	0.00418205	0	0.00944541	0.652686
FAM179B	rs28927673	exonic	chr14	45433256	45433256	T	C	synonymous SNV	15	15.6606	0.597617	0.456639	0.00415838	0	0.00944668	0.652686
FSIP2	rs7565527	exonic	chr2	186667360	186667360	A	C	nonsynonymous SNV	44	18.4972	0.597493	0.437388	0.00417233	0	0.0095076	0.652686
GPR31	rs35182330	exonic	chr6	167570528	167570528	C	T	synonymous SNV	12	16.4614	0.402588	0.492022	0.00419285	0	0.00955837	0.652686
MGST2	rs116372322	exonic	chr4	140624656	140624656	T	C	nonsynonymous SNV	12	24.0591	0.402603	0.464208	0.00420202	0	0.00956344	0.652686
NUP133	rs41307728	exonic	chr1	229594003	229594003	C	T	nonsynonymous SNV	12	27.428	0.597374	0.462728	0.00416197	0	0.00957487	0.652686
OGDHL	rs75974530	exonic	chr10	50954850	50954850	G	A	synonymous SNV	13	12.6961	0.402629	0.45493	0.0042035	0	0.00957614	0.652686
PRDM2	rs115572434	exonic	chr1	14107164	14107164	C	T	synonymous SNV	18	20.0187	0.402631	0.465535	0.00412198	0	0.00957741	0.652686
PASD1	rs75291816	exonic	chrX	150832742	150832742	G	A	synonymous SNV	9	17.6046	0.402653	0.488603	0.00413202	0	0.00958248	0.652686
DYTN	rs114709725	exonic	chr2	207557965	207557965	G	A	nonsynonymous SNV	13	16.9246	0.597331	0.473479	0.00420538	0	0.00959517	0.652686
THSD7A	rs1432	exonic	chr7	11486939	11486939	G	A	synonymous SNV	16	24.004	0.402687	0.504017	0.00419767	0	0.00959898	0.652686
KRT6C	rs77218649	exonic	chr12	52865924	52865924	G	A	synonymous SNV	19	20.4643	0.402701	0.486468	0.00420444	0	0.00960914	0.652686
ACAD8	rs113488591	exonic	chr11	134128923	134128923	C	G	nonsynonymous SNV	29	23.3319	0.402713	0.456793	0.00420822	0	0.00962056	0.652686
MYOCD	rs28730825	exonic	chr17	12656546	12656546	G	C	nonsynonymous SNV	14	9.90572	0.402877	0.447028	0.00420893	0	0.00969544	0.654183
NLRC3	rs12445430	exonic	chr16	3613126	3613126	C	T	synonymous SNV	24	27.9646	0.597083	0.478064	0.00421811	0	0.00971829	0.654183
RHBDF2	rs3744045	exonic	chr17	74475024	74475024	G	A	nonsynonymous SNV	19	26.9693	0.402936	0.433193	0.0042016	0	0.0097221	0.654183
FAM162B	rs41306045	exonic	chr6	117083172	117083172	C	T	nonsynonymous SNV	25	10.2864	0.402938	0.449224	0.0041395	0	0.00972463	0.654183
CBL	rs1893177	exonic	chr11	119170362	119170362	C	T	synonymous SNV	14	7.96442	0.402961	0.486737	0.00422048	0	0.00973733	0.654183
TMEM177	rs939777	exonic	chr2	120438696	120438696	A	G	synonymous SNV	10	16.0239	0.597023	0.501015	0.0041907	0	0.00973986	0.654183
PTPN21	rs879932	exonic	chr14	88945591	88945591	A	G	synonymous SNV	24	19.2893	0.403022	0.414975	0.00421459	0	0.00976144	0.654203
APOE	rs429358	exonic	chr19	45411941	45411941	T	C	nonsynonymous SNV	15	16.0264	0.596925	0.483593	0.00421864	0	0.0097919	0.654203
MUC6	rs114461600	exonic	chr11	1029541	1029541	C	T	nonsynonymous SNV	10	11.2443	0.403116	0.476293	0.0042261	0	0.00982998	0.654203
AKAP17A	rs142401795	exonic	chrX	1712364	1712364	G	A	synonymous SNV	19	33.8256	0.403124	0.489746	0.00418131	0	0.00983759	0.654203
KLHDC4	rs3751727	exonic	chr16	87782322	87782322	G	C	nonsynonymous SNV	35	8.61338	0.596847	0.461066	0.00422765	0	0.00985028	0.654203
MBIP	rs113771477	exonic	chr14	36784095	36784095	C	T	synonymous SNV	9	14.2115	0.5968	0.456226	0.00422905	0	0.00988836	0.654203
TTC38	rs34834410	exonic	chr22	46681173	46681173	C	G	synonymous SNV	10	7.49002	0.596778	0.440539	0.00423311	0	0.00990613	0.654203
GAS6	rs34975371	exonic	chr13	114525079	114525079	G	A	synonymous SNV	9	22.5845	0.596759	0.562023	0.00423501	0	0.00992136	0.654203
ZNF44	rs61737485	exonic	chr19	12383526	12383526	C	T	nonsynonymous SNV	12	13.8042	0.403261	0.468411	0.00423577	0	0.00993024	0.654203
DNAH14	rs61732752	exonic	chr1	225155225	225155225	G	A	synonymous SNV	20	21.0646	0.403269	0.496913	0.00423618	0	0.00993532	0.654203
KPRP	rs73016707	exonic	chr1	152733090	152733090	G	A	synonymous SNV	13	17.2459	0.596702	0.487965	0.00423213	0	0.00993913	0.654203
KIF13B	rs17059670	exonic	chr8	28950280	28950280	C	T	synonymous SNV	9	7.00386	0.403319	0.469387	0.00422795	0	0.00995055	0.654203
ZDHHC1	rs34229857	exonic	chr16	67434917	67434917	C	T	nonsynonymous SNV	19	9.46907	0.403337	0.419154	0.00421586	0	0.00995944	0.654203
MAGEA4	rs61746135	exonic	chrX	151092784	151092784	C	T	synonymous SNV	29	16.2427	0.596656	0.505926	0.00423962	0	0.00996705	0.654203
PTX3	rs34655398	exonic	chr3	157154839	157154839	T	G	nonsynonymous SNV	9	18.8608	0.403408	0.514592	0.00423081	0	0.00999244	0.654804
CLCN7	rs41286695	exonic	chr16	1506130	1506130	C	T	synonymous SNV	14	34.9617	0.403523	0.497728	0.00423535	0	0.010028	0.655724
ESRP1	rs76736071	exonic	chr8	95658407	95658407	A	G	synonymous SNV	10	15.4662	0.403562	0.460142	0.0042475	0	0.0100419	0.655724
RP9	rs150987618	exonic	chr7	33134883	33134883	T	C	nonsynonymous SNV	18	13.4125	0.403626	0.489434	0.00424936	0	0.0100851	0.655724
FLYWCH1	rs114746108	exonic	chr16	2987144	2987144	G	A	synonymous SNV	15	20.719	0.596356	0.492049	0.00418254	0	0.0100914	0.655724
CSMD2	rs35450508	exonic	chr1	34189867	34189867	C	T	synonymous SNV	21	18.8737	0.403649	0.494513	0.00424063	0	0.0100952	0.655724
AP5M1	rs10140245	exonic	chr14	57749700	57749700	A	C	nonsynonymous SNV	25	35.5002	0.403863	0.480862	0.00425653	0	0.0102323	0.655724
RAD54B	rs35868909	exonic	chr8	95412622	95412622	C	T	synonymous SNV	13	20.7417	0.403851	0.4925	0.00426677	0	0.0102323	0.655724
FAM72B	rs56354646	exonic	chr1	120854528	120854528	T	C	nonsynonymous SNV	19	23.17	0.403906	0.481765	0.00423561	0	0.0102615	0.655724
DNAH5	rs61744054	exonic	chr5	13716797	13716797	A	G	synonymous SNV	17	20.3112	0.596077	0.467165	0.00427034	0	0.0102691	0.655724
DNAH2	rs112562554	exonic	chr17	7637996	7637996	G	A	synonymous SNV	12	31.8144	0.403928	0.475225	0.00430294	0	0.0102704	0.655724
WDHD1	rs17128116	exonic	chr14	55458040	55458040	A	G	nonsynonymous SNV	15	18.6366	0.596028	0.436118	0.00420905	0	0.0102856	0.655724
GCC2	rs41280574	exonic	chr2	109103012	109103012	C	T	nonsynonymous SNV	10	24.6141	0.404029	0.498524	0.00427458	0	0.0103097	0.655724
RAF1	rs3730296	exonic	chr3	12626394	12626394	T	C	synonymous SNV	10	14.0238	0.404035	0.465003	0.00422205	0	0.0103123	0.655724
ZBTB48	rs2229330	exonic	chr1	6649228	6649228	T	G	nonsynonymous SNV	17	13.8089	0.404074	0.48281	0.00427963	0	0.0103377	0.655724
DNHD1	rs112656142	exonic	chr11	6578792	6578792	T	C	nonsynonymous SNV	28	30.4505	0.595921	0.473404	0.00427271	0	0.0103402	0.655724
IL27RA	rs76543168	exonic	chr19	14161636	14161636	C	T	nonsynonymous SNV	13	18.4133	0.404082	0.495228	0.00423862	0	0.0103402	0.655724
ENO1	rs28999075	exonic	chr1	8930520	8930520	C	T	synonymous SNV	10	14.3193	0.404113	0.464739	0.00421377	0	0.0103504	0.655724
UNKL	rs113951440	exonic	chr16	1417791	1417791	T	C	nonsynonymous SNV	9	23.5697	0.595848	0.462533	0.00428141	0	0.0103669	0.655724
UST	rs9498146	exonic	chr6	149068627	149068627	A	T	nonsynonymous SNV	17	28.6591	0.404178	0.480408	0.00428248	0	0.0103732	0.655724
PES1	rs34123894	exonic	chr22	30975861	30975861	C	T	nonsynonymous SNV	29	8.73101	0.404186	0.491895	0.00427574	0	0.0103821	0.655724
HELT	rs1078461	exonic	chr4	185940952	185940952	C	G	nonsynonymous SNV	29	30.8556	0.404227	0.482933	0.00427029	0	0.0104062	0.655724
DHX33	rs75426953	exonic	chr17	5347788	5347788	G	A	nonsynonymous SNV	15	12.5768	0.404226	0.502815	0.00428652	0	0.0104062	0.655724
LURAP1	rs62620991	exonic	chr1	46669276	46669276	A	C	nonsynonymous SNV	10	32.2381	0.404245	0.514112	0.00428536	0	0.0104214	0.655724
STARD9	rs75021400	exonic	chr15	42981377	42981377	C	T	nonsynonymous SNV	9	11.3484	0.404249	0.480471	0.00428678	0	0.010424	0.655724
FLII	rs8821	exonic	chr17	18148534	18148534	C	T	nonsynonymous SNV	14	9.63813	0.5957	0.50456	0.0042748	0	0.0104519	0.655724
PKN1	rs2161287	exonic	chr19	14554346	14554346	G	A	synonymous SNV	23	17.1232	0.595675	0.419874	0.00428524	0	0.0104684	0.655724
CCDC80	rs116819563	exonic	chr3	112358171	112358171	A	T	synonymous SNV	22	18.8574	0.595575	0.482474	0.00429481	0	0.0105052	0.655724
C1QTNF1	rs34874100	exonic	chr17	77043759	77043759	C	T	synonymous SNV	14	9.0663	0.40443	0.449084	0.00428897	0	0.0105077	0.655724
C19orf71	rs115888985	exonic	chr19	3543880	3543880	G	A	nonsynonymous SNV	11	21.1545	0.404438	0.456997	0.00429573	0	0.010509	0.655724
DMD	rs1800269	exonic	chrX	32466625	32466625	G	A	nonsynonymous SNV	10	21.0543	0.595535	0.461562	0.00429773	0	0.010528	0.655724
FOLH1B	rs145858863	exonic	chr11	89413795	89413795	T	C	nonsynonymous SNV	26	14.7029	0.404522	0.527185	0.00430087	0	0.0105636	0.655724
AGPAT3	rs62229686	exonic	chr21	45391272	45391272	C	T	nonsynonymous SNV	37	30.6855	0.595411	0.439003	0.00430778	0	0.010589	0.655724
C9orf84	rs77078438	exonic	chr9	114508525	114508525	C	T	synonymous SNV	11	18.2802	0.404595	0.483203	0.00424478	0	0.0105978	0.655724
SEC14L4	rs9606739	exonic	chr22	30891294	30891294	G	C	nonsynonymous SNV	124	12.6603	0.404623	0.419555	0.0042997	0	0.010608	0.655724
FRMPD4	rs7049642	exonic	chrX	12708373	12708373	C	G	synonymous SNV	11	36.0573	0.404627	0.506658	0.00428565	0	0.0106093	0.655724
CHTF18	rs13330108	exonic	chr16	842288	842288	C	T	synonymous SNV	9	6.91636	0.595369	0.462251	0.00430614	0	0.0106093	0.655724
RTN4RL1	rs74644325	exonic	chr17	1840357	1840357	G	A	synonymous SNV	10	14.1181	0.595309	0.465975	0.00429557	0	0.0106486	0.655724
TRAFD1	rs79680080	exonic	chr12	112583447	112583447	A	C	nonsynonymous SNV	24	27.7944	0.595294	0.4623	0.00430952	0	0.0106638	0.655724
CNGB1	rs61997250	exonic	chr16	58001086	58001086	C	T	synonymous SNV	36	11.0312	0.404716	0.524973	0.0042965	0	0.0106664	0.655724
TET1	rs74925160	exonic	chr10	70404981	70404981	G	A	nonsynonymous SNV	11	22.0816	0.595275	0.439318	0.00431115	0	0.010674	0.655724
APBB1IP	rs34081356	exonic	chr10	26849088	26849088	A	G	nonsynonymous SNV	10	34.5694	0.404726	0.498477	0.00431187	0	0.0106765	0.655724
FLT3LG	rs75750998	exonic	chr19	49977929	49977929	A	G	synonymous SNV	15	16.2045	0.595231	0.472479	0.00429812	0	0.0107007	0.655724
CEACAM20	rs13345196	exonic	chr19	45028153	45028153	C	T	nonsynonymous SNV	9	11.7594	0.404825	0.477682	0.0043078	0	0.010726	0.655724
PAX7	rs2076019	exonic	chr1	19018432	19018432	A	C	synonymous SNV	36	30.3519	0.404852	0.438921	0.00431784	0	0.0107375	0.655724
ANHX	rs144454089	exonic	chr12	133795885	133795885	G	A	nonsynonymous SNV	48	32.1011	0.404908	0.476227	0.00432146	0	0.0107743	0.655724
MMRN1	rs113797318	exonic	chr4	90856091	90856091	C	T	synonymous SNV	9	21.5166	0.404949	0.471719	0.00431697	0	0.0107933	0.655724
OLFM2	rs34961482	exonic	chr19	9965342	9965342	C	T	synonymous SNV	10	23.7019	0.404974	0.495182	0.00431786	0	0.0108035	0.655724
SLC44A2	rs7255431	exonic	chr19	10745923	10745923	C	T	synonymous SNV	10	13.1529	0.404969	0.469152	0.00432612	0	0.0108035	0.655724
IZUMO1R	rs61742524	exonic	chr11	94038811	94038811	C	G	nonsynonymous SNV	28	20.7166	0.405017	0.459114	0.00433622	0	0.0108161	0.655724
ZNF114	rs75734088	exonic	chr19	48789612	48789612	G	A	nonsynonymous SNV	10	39.4217	0.40503	0.488602	0.00432967	0	0.0108187	0.655724
DYNC2H1	rs17099969	exonic	chr11	102992107	102992107	G	A	nonsynonymous SNV	12	6.13675	0.405101	0.451734	0.00433081	0	0.0108593	0.656627
DEF8	rs11861894	exonic	chr16	90032296	90032296	T	G	synonymous SNV	42	10.5653	0.594849	0.489933	0.00432391	0	0.0108961	0.656627
COG2	rs34109129	exonic	chr1	230824279	230824279	G	A	nonsynonymous SNV	15	20.9136	0.594851	0.451502	0.00429095	0	0.0108961	0.656627
ITGBL1	rs62637618	exonic	chr13	102220050	102220050	G	A	nonsynonymous SNV	11	13.2561	0.405156	0.479385	0.00427637	0	0.0108986	0.656627
HSPG2	rs62642515	exonic	chr1	22175462	22175462	G	A	synonymous SNV	11	24.1375	0.40521	0.474318	0.00433326	0	0.0109431	0.657494
NID1	rs34406281	exonic	chr1	236205341	236205341	C	T	nonsynonymous SNV	14	13.5798	0.405215	0.461984	0.00432738	0	0.0109456	0.657494
USP2	rs45533837	exonic	chr11	119229758	119229758	T	C	nonsynonymous SNV	21	9.45385	0.594763	0.486637	0.00429456	0	0.0109634	0.657582
FCGR2B	rs1050501	exonic	chr1	161643798	161643798	T	C	nonsynonymous SNV	9	18.1278	0.594708	0.486621	0.00433208	0	0.0110065	0.657847
FAM109B	rs61736039	exonic	chr22	42473586	42473586	C	T	nonsynonymous SNV	16	13.0538	0.405307	0.456854	0.00434207	0	0.0110078	0.657847
ACTN2	rs35997569	exonic	chr1	236914923	236914923	A	G	nonsynonymous SNV	11	16.121	0.405316	0.479217	0.00434006	0	0.0110167	0.657847
COQ9	rs223864	exonic	chr16	57484980	57484980	G	A	synonymous SNV	52	9.11631	0.405393	0.480238	0.00427921	0	0.0110598	0.659005
PRDM16	rs12058363	exonic	chr1	3313108	3313108	C	T	synonymous SNV	9	16.0904	0.594579	0.505444	0.00435947	0	0.0110687	0.659005
FBXO7	rs9621461	exonic	chr22	32871365	32871365	G	A	nonsynonymous SNV	16	31.2141	0.40545	0.404239	0.00434799	0	0.0110903	0.659317
PRDM10	rs78900720	exonic	chr11	129827700	129827700	T	A	nonsynonymous SNV	10	17.7145	0.40554	0.486025	0.00433836	0	0.0111436	0.661512
TNRC6C	rs141190761	exonic	chr17	76045806	76045806	C	T	synonymous SNV	9	17.0117	0.594423	0.485676	0.00435346	0	0.0111829	0.662276
CNGB1	rs2161703	exonic	chr16	57954448	57954448	A	G	synonymous SNV	39	8.70759	0.405586	0.50029	0.00431891	0	0.0111893	0.662276
BRD2	rs55650502	exonic	chr6	32942277	32942277	G	A	nonsynonymous SNV	17	36.1539	0.405688	0.468012	0.00435844	0	0.0112566	0.664013
SETD7	rs35955363	exonic	chr4	140468178	140468178	C	T	synonymous SNV	9	13.6749	0.40572	0.482475	0.00436344	0	0.0112654	0.664013
SEZ6L	rs16981666	exonic	chr22	26688401	26688401	T	C	synonymous SNV	14	31.6718	0.405723	0.444104	0.00430746	0	0.011268	0.664013
KANSL1	rs2277613	exonic	chr17	44117135	44117135	C	T	synonymous SNV	37	9.43787	0.594206	0.424466	0.00435375	0	0.0113111	0.665584
C16orf82	rs140988362	exonic	chr16	27078352	27078352	C	T	synonymous SNV	11	31.4581	0.405871	0.505692	0.0043613	0	0.0113619	0.667599
UBE2W	rs75549846	exonic	chr8	74692730	74692730	T	C	synonymous SNV	19	23.506	0.593986	0.45641	0.00431036	0	0.0114558	0.669243
CHD4	rs35512811	exonic	chr12	6688050	6688050	G	A	nonsynonymous SNV	10	25.3974	0.593954	0.459937	0.00438072	0	0.0114736	0.669243
BGLAP	rs112654867	exonic	chr1	156212926	156212926	C	G	synonymous SNV	9	31.2391	0.406085	0.520058	0.00438422	0	0.0115066	0.669243
C11orf63	rs34439413	exonic	chr11	122805430	122805430	A	G	synonymous SNV	10	11.4832	0.593905	0.484966	0.00433167	0	0.0115117	0.669243
ALKBH2	rs35173433	exonic	chr12	109527942	109527942	G	A	synonymous SNV	18	29.9133	0.406108	0.522555	0.0043804	0	0.0115269	0.669243
SLC17A9	rs76379118	exonic	chr20	61588865	61588865	C	T	synonymous SNV	31	16.3387	0.406139	0.524276	0.00438276	0	0.0115548	0.669243
DDX17	rs13996	exonic	chr22	38882027	38882027	C	T	synonymous SNV	9	11.3	0.406143	0.430505	0.00438382	0	0.0115548	0.669243
IKBKE	rs17021877	exonic	chr1	206652404	206652404	G	A	nonsynonymous SNV	26	19.2357	0.406175	0.466563	0.00434525	0	0.0115789	0.669243
TBC1D30	rs939875	exonic	chr12	65269047	65269047	G	A	nonsynonymous SNV	24	15.8894	0.593814	0.512432	0.004387	0	0.0115878	0.669243
PSG6	rs73553510	exonic	chr19	43420368	43420368	T	C	synonymous SNV	16	11.8738	0.59377	0.422643	0.00437507	0	0.0116221	0.669243
KIAA1524	rs13320710	exonic	chr3	108276139	108276139	T	C	synonymous SNV	9	22.683	0.593746	0.466166	0.00439073	0	0.0116399	0.669243
NETO2	rs2231982	exonic	chr16	47117654	47117654	G	A	synonymous SNV	10	15.1132	0.593718	0.476213	0.00439156	0	0.0116538	0.669243
SPATA31E1	rs34791830	exonic	chr9	90501609	90501609	C	T	nonsynonymous SNV	39	20.2522	0.406276	0.457608	0.00440113	0	0.0116538	0.669243
CA6	rs58800854	exonic	chr1	9009414	9009414	C	T	nonsynonymous SNV	9	22.5398	0.406297	0.504201	0.00439126	0	0.0116576	0.669243
MACF1	rs142411922	exonic	chr1	39924765	39924765	C	A	synonymous SNV	16	16.5233	0.40629	0.406084	0.00436593	0	0.0116576	0.669243
RIN1	rs117873455	exonic	chr11	66102557	66102557	C	T	nonsynonymous SNV	21	34.2234	0.406366	0.440619	0.00439454	0	0.0117198	0.669243
DNAJB14	rs61741259	exonic	chr4	100844226	100844226	T	C	nonsynonymous SNV	16	31.481	0.406375	0.46013	0.00438291	0	0.0117224	0.669243
MAP1A	rs45569034	exonic	chr15	43818926	43818926	C	T	nonsynonymous SNV	11	42.4792	0.593599	0.474391	0.00439418	0	0.0117401	0.669243
FAIM2	rs297912	exonic	chr12	50294923	50294923	A	G	synonymous SNV	14	16.2115	0.40642	0.461208	0.00440049	0	0.0117706	0.669243
PRRC2A	rs11538263	exonic	chr6	31601735	31601735	G	A	nonsynonymous SNV	12	22.4492	0.593563	0.429351	0.00437306	0	0.0117922	0.669243
SPEM1	rs78583740	exonic	chr17	7324588	7324588	G	A	synonymous SNV	19	17.6101	0.40646	0.421092	0.0043651	0	0.0118163	0.669243
NAV1	rs1267119	exonic	chr1	201618264	201618264	C	T	synonymous SNV	29	24.6404	0.406471	0.494599	0.00439529	0	0.0118239	0.669243
PAQR5	rs12438855	exonic	chr15	69682021	69682021	G	A	synonymous SNV	32	58.1952	0.406495	0.478505	0.00440391	0	0.0118391	0.669243
LMF2	rs8136495	exonic	chr22	50943232	50943232	G	A	nonsynonymous SNV	9	19.9009	0.593492	0.478439	0.00435871	0	0.0118429	0.669243
TLE2	rs61735274	exonic	chr19	3005474	3005474	C	T	synonymous SNV	25	14.6824	0.593459	0.457174	0.00440224	0	0.0118569	0.669243
PHLPP2	rs139380794	exonic	chr16	71686754	71686754	C	T	nonsynonymous SNV	25	9.08415	0.406565	0.47924	0.00440216	0	0.0118709	0.669243
EXTL3	rs116659770	exonic	chr8	28574900	28574900	G	C	nonsynonymous SNV	9	13.5287	0.593429	0.431548	0.00438548	0	0.0118734	0.669243
CYP4F2	rs8100960	exonic	chr19	16006380	16006380	T	G	synonymous SNV	9	9.21123	0.406603	0.400199	0.00441064	0	0.0118937	0.669243
DKK2	rs35290077	exonic	chr4	107847043	107847043	C	G	nonsynonymous SNV	40	31.4436	0.593394	0.470225	0.00441047	0	0.0118988	0.669243
GALNT2	rs34897003	exonic	chr1	230372117	230372117	G	A	synonymous SNV	13	13.2204	0.406636	0.489253	0.00441087	0	0.0119039	0.669243
PSG8	rs74660622	exonic	chr19	43268348	43268348	A	G	synonymous SNV	9	21.4699	0.593369	0.497863	0.00440849	0	0.0119039	0.669243
SLC14A1	rs28994287	exonic	chr18	43311131	43311131	G	A	synonymous SNV	13	27.3689	0.593198	0.451629	0.00441679	0	0.0120155	0.67028
M1AP	rs72909211	exonic	chr2	74867316	74867316	A	G	synonymous SNV	9	30.9254	0.593139	0.463118	0.00442347	0	0.0120485	0.67028
ZNF549	rs12461014	exonic	chr19	58038964	58038964	T	A	nonsynonymous SNV	9	13.3559	0.406909	0.421548	0.00442359	0	0.012079	0.67028
RTCB	rs13110	exonic	chr22	32788248	32788248	T	A	synonymous SNV	19	8.3874	0.593073	0.479851	0.0044049	0	0.0120841	0.67028
CENPF	rs7289	exonic	chr1	214837110	214837110	C	G	nonsynonymous SNV	155	13.3956	0.406939	0.413023	0.00437858	0	0.0120879	0.67028
GGT5	rs7288201	exonic	chr22	24621293	24621293	T	C	nonsynonymous SNV	14	24.4012	0.593063	0.476258	0.00442011	0	0.0120879	0.67028
TECTA	rs33981325	exonic	chr11	121028666	121028666	C	T	synonymous SNV	15	12.1984	0.406996	0.469551	0.00441205	0	0.0121145	0.67028
EXOC3	rs6871053	exonic	chr5	453583	453583	C	T	synonymous SNV	15	19.9695	0.592959	0.454643	0.00442466	0	0.0121399	0.67028
IFT172	rs61747073	exonic	chr2	27682309	27682309	C	T	nonsynonymous SNV	15	13.7378	0.592913	0.471021	0.00443958	0	0.0121615	0.67028
QRFPR	rs79300690	exonic	chr4	122250654	122250654	G	A	nonsynonymous SNV	16	17.1848	0.407102	0.469469	0.00443644	0	0.0121742	0.67028
DIRAS3	rs35600387	exonic	chr1	68512899	68512899	C	A	nonsynonymous SNV	14	36.1259	0.407117	0.479953	0.0043926	0	0.0121818	0.67028
FOXN1	rs35240903	exonic	chr17	26856126	26856126	T	C	synonymous SNV	14	10.3903	0.407126	0.483538	0.00435163	0	0.012192	0.67028
HOMER2	rs7175005	exonic	chr15	83523424	83523424	C	T	nonsynonymous SNV	13	14.0508	0.407218	0.5181	0.00443889	0	0.0122707	0.67028
SOGA1	rs34241250	exonic	chr20	35421952	35421952	T	C	synonymous SNV	14	20.0708	0.407225	0.423247	0.00443291	0	0.0122745	0.67028
CELSR1	rs11913544	exonic	chr22	46763692	46763692	C	A	synonymous SNV	15	15.1943	0.407285	0.418178	0.00444442	0	0.0123214	0.67028
ZC2HC1C	rs73309766	exonic	chr14	75538366	75538366	T	A	nonsynonymous SNV	11	24.367	0.407302	0.46917	0.00444786	0	0.0123341	0.67028
PKD1L2	rs35941327	exonic	chr16	81175103	81175103	G	A	unknown	69	10.509	0.407315	0.480881	0.00439195	0	0.0123367	0.67028
FLG	rs11204979	exonic	chr1	152285079	152285079	T	G	synonymous SNV	9	21.0416	0.407329	0.515224	0.00444916	0	0.0123443	0.67028
OPTC	rs72743637	exonic	chr1	203472119	203472119	G	A	synonymous SNV	12	13.3709	0.407343	0.49398	0.00443516	0	0.0123468	0.67028
STAB2	rs116894406	exonic	chr12	104138980	104138980	G	A	nonsynonymous SNV	13	22.0537	0.407369	0.493764	0.00445158	0	0.0123671	0.67028
MRC2	rs2465430	exonic	chr17	60766224	60766224	A	G	synonymous SNV	26	12.0015	0.592573	0.502801	0.00445234	0	0.0124001	0.67028
C5orf45	rs61736195	exonic	chr5	179269011	179269011	G	C	synonymous SNV	11	29.2175	0.407436	0.442181	0.00441558	0	0.0124014	0.67028
MAP10	rs3766497	exonic	chr1	232941677	232941677	G	T	nonsynonymous SNV	29	30.0607	0.407469	0.412746	0.00442232	0	0.0124242	0.67028
MYO18A	rs34191688	exonic	chr17	27424891	27424891	C	T	synonymous SNV	11	16.7281	0.407475	0.422524	0.00444387	0	0.0124293	0.67028
DDX20	rs197392	exonic	chr1	112298582	112298582	A	G	synonymous SNV	11	18.3923	0.592514	0.511153	0.00440434	0	0.0124331	0.67028
RIMS2	rs34236346	exonic	chr8	104987711	104987711	A	T	synonymous SNV	11	13.4409	0.592505	0.515254	0.0044559	0	0.0124445	0.67028
TRMU	rs9627420	exonic	chr22	46751394	46751394	C	T	synonymous SNV	13	10.9672	0.592466	0.453727	0.00446095	0	0.0124801	0.67028
COX10	rs16948978	exonic	chr17	13977679	13977679	C	T	nonsynonymous SNV	12	3.92489	0.592464	0.501313	0.00445976	0	0.0124801	0.67028
PHRF1	rs116284225	exonic	chr11	609145	609145	C	T	nonsynonymous SNV	10	15.5158	0.407552	0.486914	0.0044507	0	0.0124877	0.67028
PRAMEF4	rs28516966	exonic	chr1	12939467	12939467	C	T	synonymous SNV	11	5.34926	0.407559	0.435751	0.0044633	0	0.0124928	0.67028
MMP20	rs11225343	exonic	chr11	102479669	102479669	G	A	synonymous SNV	12	9.54645	0.592364	0.450739	0.00446591	0	0.0125753	0.67028
CPQ	rs7840421	exonic	chr8	98041659	98041659	G	A	synonymous SNV	14	21.6562	0.40764	0.446892	0.00446579	0	0.0125765	0.67028
NUP54	rs35442986	exonic	chr4	77069474	77069474	G	A	synonymous SNV	14	10.7301	0.592348	0.464044	0.00446236	0	0.0125803	0.67028
COX10	rs2230355	exonic	chr17	14110236	14110236	G	A	synonymous SNV	12	8.68292	0.592348	0.50314	0.00446226	0	0.0125803	0.67028
UTP4	rs61185783	exonic	chr16	69201050	69201050	C	T	nonsynonymous SNV	40	6.78987	0.407664	0.462398	0.00446746	0	0.0125905	0.67028
ARSA	rs6151415	exonic	chr22	51065361	51065361	C	A	nonsynonymous SNV	13	23.4845	0.407681	0.48961	0.00446039	0	0.012593	0.67028
LASP1	rs16968526	exonic	chr17	37071324	37071324	G	A	synonymous SNV	13	16.381	0.592306	0.464569	0.00441014	0	0.0126019	0.67028
DCHS2	rs112514539	exonic	chr4	155242011	155242011	G	A	nonsynonymous SNV	13	37.1729	0.407706	0.487829	0.00446961	0	0.0126121	0.67028
MCPH1	rs2584	exonic	chr8	6303025	6303025	G	A	synonymous SNV	67	12.8499	0.407728	0.485649	0.0044195	0	0.0126286	0.67028
SYNM	rs5030693	exonic	chr15	99670575	99670575	C	T	unknown	17	11.9568	0.407731	0.470517	0.00446959	0	0.0126286	0.67028
ASPSCR1	rs11539917	exonic	chr17	79941511	79941511	C	T	synonymous SNV	14	14.4173	0.407783	0.440225	0.0044666	0	0.0126616	0.67028
CDH23	rs2305209	exonic	chr10	73406504	73406504	T	C	synonymous SNV	66	24.3764	0.40779	0.436335	0.00445296	0	0.0126755	0.67028
TUBGCP6	rs73893142	exonic	chr22	50659347	50659347	G	A	synonymous SNV	31	17.3214	0.407791	0.47113	0.00447407	0	0.0126793	0.67028
SLC1A7	rs17108032	exonic	chr1	53580585	53580585	G	A	synonymous SNV	12	18.7352	0.407879	0.500002	0.00442058	0	0.0127339	0.67028
NRBP2	rs72693365	exonic	chr8	144917880	144917880	G	A	synonymous SNV	30	30.1293	0.407888	0.521076	0.0044342	0	0.0127365	0.67028
RSPH3	rs34756688	exonic	chr6	159407355	159407355	T	C	synonymous SNV	19	15.9012	0.5921	0.462505	0.00447769	0	0.0127428	0.67028
ZBP1	rs45521631	exonic	chr20	56195349	56195349	C	T	nonsynonymous SNV	23	23.2505	0.407909	0.47851	0.00447957	0	0.0127479	0.67028
PMS2	rs2228007	exonic	chr7	6026865	6026865	T	C	nonsynonymous SNV	26	27.9382	0.592087	0.492226	0.00445792	0	0.012758	0.67028
PHLDB1	rs35435609	exonic	chr11	118502172	118502172	C	T	synonymous SNV	35	8.45786	0.407928	0.461116	0.00447716	0	0.0127606	0.67028
PITPNM3	rs7225547	exonic	chr17	6377804	6377804	C	T	synonymous SNV	28	5.91141	0.407938	0.479092	0.00447555	0	0.0127707	0.67028
MS4A2	rs35033981	exonic	chr11	59860922	59860922	C	T	nonsynonymous SNV	10	13.4739	0.59206	0.441177	0.00443092	0	0.0127707	0.67028
PAN3	rs45530141	exonic	chr13	28794511	28794511	G	A	synonymous SNV	10	11.9707	0.407962	0.470784	0.00445888	0	0.012791	0.67028
SPN	rs1050881	exonic	chr16	29675928	29675928	C	T	synonymous SNV	31	27.0791	0.407976	0.507628	0.00442554	0	0.0128126	0.67028
APOB	rs12691202	exonic	chr2	21249716	21249716	C	T	nonsynonymous SNV	34	20.8725	0.408008	0.479664	0.00450979	0	0.012819	0.67028
NES	rs2886443	exonic	chr1	156640678	156640678	G	A	nonsynonymous SNV	79	27.4642	0.408053	0.41403	0.00446583	0	0.0128558	0.671335
KCNMB1	rs76348543	exonic	chr5	169805866	169805866	G	A	nonsynonymous SNV	9	31.339	0.40816	0.529088	0.0044609	0	0.0129268	0.672808
NARS2	rs60510975	exonic	chr11	78279744	78279744	T	C	synonymous SNV	17	8.20678	0.591827	0.438886	0.00444075	0	0.012937	0.672808
DIAPH3	rs61956736	exonic	chr13	60435526	60435526	T	C	nonsynonymous SNV	34	6.33864	0.59182	0.455277	0.00448257	0	0.0129383	0.672808
FGD5	rs61751584	exonic	chr3	14862121	14862121	G	A	nonsynonymous SNV	30	19.2429	0.408226	0.47766	0.00450021	0	0.0129789	0.672808
LAMC3	rs11244275	exonic	chr9	133954548	133954548	C	T	nonsynonymous SNV	15	21.3583	0.408258	0.442887	0.00449722	0	0.0130017	0.672808
PKHD1L1	rs77310972	exonic	chr8	110476776	110476776	G	A	nonsynonymous SNV	17	17.4148	0.59173	0.44965	0.00448342	0	0.0130093	0.672808
CYTH4	rs56378525	exonic	chr22	37707072	37707072	C	T	synonymous SNV	42	21.0253	0.408355	0.507195	0.00450396	0	0.0130626	0.672808
CCL3	rs34171309	exonic	chr17	34416063	34416063	C	A	nonsynonymous SNV	18	18.9167	0.591632	0.473905	0.00446142	0	0.0130753	0.672808
SNX19	rs7935349	exonic	chr11	130784683	130784683	G	A	synonymous SNV	26	12.5076	0.591615	0.473919	0.00448688	0	0.013088	0.672808
SDK2	rs2270716	exonic	chr17	71380087	71380087	G	C	nonsynonymous SNV	41	15.0706	0.591612	0.468681	0.0044512	0	0.0130931	0.672808
TRIP10	rs62125119	exonic	chr19	6744909	6744909	C	T	synonymous SNV	16	27.6826	0.591601	0.486319	0.0045074	0	0.0130994	0.672808
KLHDC7B	rs62239508	exonic	chr22	50986647	50986647	G	A	nonsynonymous SNV	16	15.3883	0.408405	0.458703	0.00450076	0	0.0130994	0.672808
PSAPL1	rs6843370	exonic	chr4	7435443	7435443	G	A	synonymous SNV	75	30.4751	0.408469	0.503466	0.00450968	0	0.0131528	0.672808
ATG2B	rs142484701	exonic	chr14	96798680	96798680	G	A	nonsynonymous SNV	11	9.88013	0.408478	0.455088	0.00451153	0	0.0131604	0.672808
GPR35	rs3749172	exonic	chr2	241570249	241570249	A	C	nonsynonymous SNV	65	37.9725	0.408524	0.409634	0.00444075	0	0.0131896	0.672808
ARHGAP28	rs73386355	exonic	chr18	6890043	6890043	A	G	nonsynonymous SNV	12	18.0215	0.408539	0.470064	0.0044954	0	0.0131984	0.672808
TOR1AIP2	rs78506845	exonic	chr1	179820143	179820143	T	C	synonymous SNV	13	25.3411	0.408554	0.467803	0.00449817	0	0.0132111	0.672808
PTPRM	rs145226629	exonic	chr18	8069757	8069757	A	G	synonymous SNV	16	23.8965	0.408559	0.466968	0.00451928	0	0.0132137	0.672808
ARHGEF10	rs118161222	exonic	chr8	1841758	1841758	T	C	synonymous SNV	16	16.1701	0.408561	0.452551	0.00444297	0	0.0132137	0.672808
GLI3	rs35280470	exonic	chr7	42004664	42004664	C	T	nonsynonymous SNV	9	20.8601	0.408572	0.415781	0.0045156	0	0.01322	0.672808
EMC1	rs3850531	exonic	chr1	19566382	19566382	A	G	nonsynonymous SNV	9	26.049	0.591407	0.481289	0.00451832	0	0.013234	0.672808
CCDC40	rs2885349	exonic	chr17	78014024	78014024	G	A	synonymous SNV	15	9.55608	0.591353	0.535572	0.00447222	0	0.0132784	0.673781
ADGRG3	rs78104054	exonic	chr16	57719747	57719747	G	A	synonymous SNV	20	12.8682	0.408687	0.478814	0.00449661	0	0.0133089	0.673781
MRE11A	rs115244417	exonic	chr11	94203652	94203652	G	C	nonsynonymous SNV	10	5.58716	0.591304	0.474851	0.00452337	0	0.013319	0.673781
FBLN2	rs61731210	exonic	chr3	13659649	13659649	G	A	synonymous SNV	13	17.7468	0.408704	0.452993	0.00452425	0	0.0133266	0.673781
TANGO6	rs61729744	exonic	chr16	68961576	68961576	C	T	nonsynonymous SNV	16	15.4568	0.591256	0.474445	0.00452651	0	0.0133482	0.673781
HMCN1	rs77026548	exonic	chr1	186043899	186043899	T	C	synonymous SNV	22	19.0982	0.408752	0.481386	0.00451037	0	0.0133533	0.673781
EPX	rs33979458	exonic	chr17	56276911	56276911	C	T	synonymous SNV	9	23.1681	0.591215	0.404362	0.00452906	0	0.0133787	0.674062
SMARCA2	rs10964525	exonic	chr9	2039827	2039827	G	A	synonymous SNV	9	31.0413	0.408813	0.517383	0.00452995	0	0.0134129	0.674062
TUBA8	rs2234332	exonic	chr22	18609561	18609561	C	T	synonymous SNV	11	7.79383	0.408843	0.494446	0.00453162	0	0.0134218	0.674062
DNAH9	rs8065057	exonic	chr17	11540079	11540079	C	T	synonymous SNV	14	9.61389	0.408857	0.442783	0.00451968	0	0.0134256	0.674062
POLR3D	rs75142930	exonic	chr8	22107986	22107986	A	G	synonymous SNV	50	22.1514	0.408926	0.472597	0.00453663	0	0.0134878	0.676343
PLA2G2F	rs150487984	exonic	chr1	20474812	20474812	C	T	nonsynonymous SNV	15	17.4808	0.591031	0.490048	0.00448615	0	0.0135322	0.676822
MTOR	rs17848553	exonic	chr1	11190730	11190730	G	A	synonymous SNV	19	18.0466	0.408994	0.504403	0.00449605	0	0.0135589	0.676822
ADAM28	rs7814768	exonic	chr8	24211331	24211331	G	A	nonsynonymous SNV	18	8.42317	0.409021	0.448364	0.0045225	0	0.0135868	0.676822
HOXC4	rs17854635	exonic	chr12	54448643	54448643	A	G	nonsynonymous SNV	9	12.972	0.590977	0.456945	0.00454071	0	0.0135868	0.676822
VPS13B	rs34941871	exonic	chr8	100493997	100493997	C	T	synonymous SNV	15	18.1668	0.590961	0.457729	0.00450203	0	0.013597	0.676822
MAP3K5	rs55666429	exonic	chr6	137113137	137113137	G	A	synonymous SNV	10	30.3435	0.40906	0.479289	0.00447076	0	0.0136084	0.676822
SPATA5	rs35343500	exonic	chr4	123949389	123949389	G	C	nonsynonymous SNV	32	17.3065	0.590938	0.461968	0.00454069	0	0.0136147	0.676822
CFAP52	rs57960962	exonic	chr17	9532028	9532028	T	C	synonymous SNV	9	3.83343	0.590897	0.498809	0.00454624	0	0.0136452	0.676905
MUC5B	rs117336883	exonic	chr11	1275554	1275554	C	T	synonymous SNV	13	29.0252	0.409175	0.471694	0.0044961	0	0.0136934	0.676905
PRUNE2	rs17180718	exonic	chr9	79318585	79318585	G	C	synonymous SNV	21	30.6311	0.40919	0.470874	0.0045497	0	0.0137087	0.676905
ACVR1C	rs77124201	exonic	chr2	158406849	158406849	T	G	synonymous SNV	10	32.7942	0.590758	0.450797	0.00450221	0	0.0137391	0.676905
SPTBN5	rs61733880	exonic	chr15	42148736	42148736	A	G	nonsynonymous SNV	27	19.467	0.590755	0.445354	0.00453633	0	0.0137404	0.676905
FREM2	rs9576597	exonic	chr13	39262435	39262435	C	G	synonymous SNV	18	23.0148	0.409259	0.419317	0.00451645	0	0.0137582	0.676905
CABIN1	rs115707715	exonic	chr22	24573593	24573593	C	T	synonymous SNV	13	17.8399	0.409362	0.443536	0.0045445	0	0.0138457	0.676905
NISCH	rs60805368	exonic	chr3	52510540	52510540	C	T	synonymous SNV	16	26.9397	0.590621	0.480498	0.00456455	0	0.0138546	0.676905
LIPE	rs7246232	exonic	chr19	42906914	42906914	G	T	nonsynonymous SNV	12	28.026	0.590593	0.463904	0.00454368	0	0.0138699	0.676905
XPO1	rs7597290	exonic	chr2	61715324	61715324	C	T	synonymous SNV	16	31.8643	0.409424	0.454887	0.0045702	0	0.0138825	0.676905
CDT1	rs3218720	exonic	chr16	88874545	88874545	G	T	synonymous SNV	14	17.1332	0.590573	0.456917	0.00452263	0	0.0138864	0.676905
CDH11	rs1130821	exonic	chr16	65022234	65022234	C	T	nonsynonymous SNV	112	9.63707	0.409446	0.47139	0.00456762	0	0.0139143	0.676905
ADAMTS9	rs35990034	exonic	chr3	64532578	64532578	G	A	synonymous SNV	9	16.0807	0.590528	0.553056	0.00450606	0	0.0139219	0.676905
EXPH5	rs56194394	exonic	chr11	108380312	108380312	T	C	synonymous SNV	31	20.3107	0.409468	0.478563	0.00456147	0	0.0139219	0.676905
MYO3B	rs35745676	exonic	chr2	171055772	171055772	A	G	synonymous SNV	35	14.4061	0.409504	0.484278	0.00453817	0	0.01396	0.676905
DYNC2H1	rs688906	exonic	chr11	103029516	103029516	A	G	nonsynonymous SNV	65	7.90693	0.409515	0.404299	0.0045062	0	0.0139688	0.676905
RAB42	rs144161680	exonic	chr1	28920429	28920429	A	T	nonsynonymous SNV	13	34.4987	0.590477	0.459822	0.00456898	0	0.0139752	0.676905
MANEAL	rs75705909	exonic	chr1	38262417	38262417	T	G	nonsynonymous SNV	148	9.13495	0.409554	0.406089	0.00458926	0	0.013993	0.676905
PLEKHH3	rs2277618	exonic	chr17	40822678	40822678	C	T	synonymous SNV	36	24.7597	0.409587	0.450646	0.00454714	0	0.0140272	0.676905
AGBL1	rs61998175	exonic	chr15	86940607	86940607	A	G	synonymous SNV	18	21.4742	0.590404	0.450949	0.00456281	0	0.0140298	0.676905
LRRC47	rs6694319	exonic	chr1	3697700	3697700	G	A	synonymous SNV	28	14.381	0.409617	0.478482	0.00457347	0	0.0140399	0.676905
LOXL2	rs78624774	exonic	chr8	23177497	23177497	G	A	synonymous SNV	28	10.9658	0.590375	0.430089	0.004577	0	0.0140412	0.676905
PMFBP1	rs35278932	exonic	chr16	72159302	72159302	G	A	synonymous SNV	13	5.09646	0.409678	0.463325	0.00452025	0	0.0140983	0.676905
ERCC6L2	rs56108623	exonic	chr9	98638306	98638306	C	T	nonsynonymous SNV	16	17.2708	0.409692	0.416433	0.00457877	0	0.0141148	0.676905
NUP98	rs79912970	exonic	chr11	3800205	3800205	T	C	nonsynonymous SNV	14	13.354	0.409692	0.441999	0.00457849	0	0.0141148	0.676905
BTG1	rs28399541	exonic	chr12	92537956	92537956	T	C	nonsynonymous SNV	11	19.758	0.590286	0.478396	0.00457704	0	0.01413	0.676905
CHRDL2	rs59876990	exonic	chr11	74415606	74415606	T	C	nonsynonymous SNV	16	15.7384	0.590253	0.483455	0.00458159	0	0.0141656	0.676905
HPS4	rs13054747	exonic	chr22	26866723	26866723	C	T	synonymous SNV	41	21.7646	0.590219	0.447089	0.00457258	0	0.0141783	0.676905
ELOVL5	rs2294857	exonic	chr6	53159090	53159090	G	T	synonymous SNV	11	32.1758	0.409811	0.434897	0.00458253	0	0.0141884	0.676905
SCUBE3	rs79753406	exonic	chr6	35201057	35201057	A	G	nonsynonymous SNV	11	27.8348	0.409828	0.523368	0.00458506	0	0.0141973	0.676905
DMRTA1	rs35705218	exonic	chr9	22451799	22451799	A	G	synonymous SNV	9	22.1876	0.409842	0.455682	0.00458323	0	0.0142151	0.676905
TENM2	rs17070041	exonic	chr5	167689404	167689404	C	T	synonymous SNV	24	37.9362	0.59013	0.48324	0.00457827	0	0.0142341	0.676905
IFNAR1	rs17875834	exonic	chr21	34721782	34721782	C	T	nonsynonymous SNV	29	13.1498	0.590095	0.478948	0.00458792	0	0.0142481	0.676905
P2RY6	rs61741436	exonic	chr11	73008389	73008389	T	C	synonymous SNV	10	9.56086	0.59008	0.441035	0.00458716	0	0.0142582	0.676905
EEF2	rs11544964	exonic	chr19	3982324	3982324	G	A	synonymous SNV	9	30.1427	0.409962	0.517954	0.00459391	0	0.0142874	0.676905
ASPM	rs79572771	exonic	chr1	197070594	197070594	A	G	nonsynonymous SNV	14	30.3566	0.409969	0.490927	0.0045943	0	0.014295	0.676905
PCK1	rs28359544	exonic	chr20	56138178	56138178	C	T	synonymous SNV	30	31.8616	0.590027	0.468865	0.00454633	0	0.0142963	0.676905
SEMA6D	rs3743279	exonic	chr15	48056219	48056219	A	G	nonsynonymous SNV	26	30.7627	0.589991	0.472729	0.00460409	0	0.0143255	0.676905
CASP5	rs3181326	exonic	chr11	104872823	104872823	C	G	nonsynonymous SNV	13	5.86561	0.410012	0.468951	0.00456978	0	0.014328	0.676905
GOT2	rs8059441	exonic	chr16	58757695	58757695	G	A	synonymous SNV	13	15.9041	0.589988	0.455495	0.00459582	0	0.0143306	0.676905
JAG1	rs6040067	exonic	chr20	10644614	10644614	C	T	nonsynonymous SNV	11	13.6799	0.410045	0.473011	0.00459993	0	0.0143547	0.676905
HEATR5A	rs61754460	exonic	chr14	31763142	31763142	T	G	nonsynonymous SNV	9	13.2881	0.589961	0.454796	0.00457904	0	0.0143547	0.676905
PIEZO1	rs34655152	exonic	chr16	88783289	88783289	G	A	synonymous SNV	16	7.01358	0.410052	0.461652	0.00459893	0	0.0143572	0.676905
PPP1R1C	rs61732228	exonic	chr2	182850882	182850882	A	G	synonymous SNV	39	30.9137	0.589949	0.486615	0.00460203	0	0.0143572	0.676905
SIGLEC1	rs7271709	exonic	chr20	3680105	3680105	G	A	synonymous SNV	19	22.0226	0.410144	0.448555	0.00453585	0	0.0144283	0.676905
LAMC3	rs45603838	exonic	chr9	133914321	133914321	C	T	synonymous SNV	35	20.9051	0.410168	0.495564	0.00461191	0	0.0144511	0.676905
ZNF821	rs28421940	exonic	chr16	71894383	71894383	A	G	synonymous SNV	17	7.32939	0.589821	0.431528	0.00460372	0	0.0144638	0.676905
NLRP4	rs35079526	exonic	chr19	56370043	56370043	C	T	synonymous SNV	9	25.7035	0.589813	0.440961	0.00460354	0	0.0144702	0.676905
GLI1	rs61734545	exonic	chr12	57861785	57861785	T	C	synonymous SNV	16	42.2547	0.410213	0.484784	0.00460487	0	0.0145019	0.676905
CLU	rs9331939	exonic	chr8	27457477	27457477	G	A	synonymous SNV	11	12.206	0.589769	0.482405	0.00459579	0	0.0145146	0.676905
RASGRP3	rs142000180	exonic	chr2	33752240	33752240	G	A	nonsynonymous SNV	9	17.7106	0.410259	0.44194	0.00460765	0	0.0145336	0.676905
HSF5	rs73317777	exonic	chr17	56544267	56544267	A	G	synonymous SNV	10	8.98181	0.410261	0.494472	0.00454988	0	0.0145336	0.676905
ZFYVE26	rs35106153	exonic	chr14	68217778	68217778	A	G	synonymous SNV	12	21.6482	0.589733	0.470292	0.00460051	0	0.0145387	0.676905
SP140L	rs61734774	exonic	chr2	231264898	231264898	C	T	synonymous SNV	10	37.9962	0.589734	0.459537	0.00458104	0	0.0145387	0.676905
MC1R	rs1805005	exonic	chr16	89985844	89985844	G	T	nonsynonymous SNV	14	11.1749	0.410272	0.422036	0.00460966	0	0.0145387	0.676905
C6orf1	rs34410712	exonic	chr6	34214348	34214348	C	T	nonsynonymous SNV	23	21.7319	0.410354	0.433333	0.00460041	0	0.0145908	0.677842
CD5L	rs141546266	exonic	chr1	157804260	157804260	G	A	nonsynonymous SNV	14	21.4189	0.410393	0.469933	0.00461644	0	0.0146187	0.677842
FAM135B	rs2280848	exonic	chr8	139144914	139144914	G	A	synonymous SNV	45	13.5766	0.589601	0.497782	0.00464223	0	0.0146225	0.677842
ANGPTL4	rs3183953	exonic	chr19	8438629	8438629	C	T	synonymous SNV	9	33.8637	0.41042	0.527287	0.00461857	0	0.0146377	0.677842
ACRBP	rs35020360	exonic	chr12	6754495	6754495	C	T	synonymous SNV	11	21.3262	0.410428	0.473018	0.00456337	0	0.0146428	0.677842
FANCD2	rs35173688	exonic	chr3	10080987	10080987	A	G	nonsynonymous SNV	9	12.363	0.410453	0.480857	0.00462703	0	0.0146644	0.678063
ZNF844	rs10422576	exonic	chr19	12186372	12186372	G	A	nonsynonymous SNV	10	13.4259	0.589523	0.485822	0.00462229	0	0.0146847	0.678225
TFIP11	rs34002213	exonic	chr22	26906089	26906089	G	C	synonymous SNV	35	19.5039	0.410499	0.477967	0.00455634	0	0.0147037	0.678328
CCDC40	rs4889953	exonic	chr17	78064015	78064015	G	C	nonsynonymous SNV	43	14.2233	0.410581	0.417974	0.00461946	0	0.0147837	0.681239
STOX2	rs61730747	exonic	chr4	184932088	184932088	C	T	synonymous SNV	34	31.54	0.589384	0.452206	0.00462938	0	0.0148141	0.681368
ATP11A	rs2277433	exonic	chr13	113473629	113473629	G	A	synonymous SNV	15	10.1319	0.589357	0.49666	0.00462495	0	0.0148573	0.681368
NEIL3	rs34007209	exonic	chr4	178231219	178231219	C	T	nonsynonymous SNV	31	14.2248	0.410675	0.518402	0.00463153	0	0.0148827	0.681368
ADAM9	rs148707472	exonic	chr8	38854660	38854660	C	A	synonymous SNV	23	19.5967	0.410694	0.435754	0.00463398	0	0.0149043	0.681368
CEP295	rs3802771	exonic	chr11	93431154	93431154	G	A	nonsynonymous SNV	10	11.2138	0.410698	0.462068	0.00463292	0	0.0149043	0.681368
POLR1E	rs7863488	exonic	chr9	37495192	37495192	G	C	nonsynonymous SNV	9	14.0604	0.58922	0.49447	0.00460644	0	0.0149652	0.681368
TLDC1	rs8046813	exonic	chr16	84531664	84531664	C	A	nonsynonymous SNV	10	9.9193	0.410801	0.53801	0.00464183	0	0.0149855	0.681368
TTN	rs73036398	exonic	chr2	179472597	179472597	A	G	synonymous SNV	9	12.7787	0.410816	0.492403	0.00463954	0	0.0149944	0.681368
PDE11A	rs61745593	exonic	chr2	178545589	178545589	G	A	synonymous SNV	9	35.8072	0.410843	0.493789	0.00464326	0	0.0150236	0.681368
TBCD	rs8072406	exonic	chr17	80887123	80887123	G	T	nonsynonymous SNV	13	11.4896	0.589162	0.492501	0.0046307	0	0.0150236	0.681368
CYP24A1	rs61730999	exonic	chr20	52773736	52773736	G	A	synonymous SNV	15	15.4181	0.410853	0.491774	0.00461829	0	0.0150274	0.681368
BRD4	rs35676845	exonic	chr19	15350625	15350625	C	T	nonsynonymous SNV	9	16.6986	0.589143	0.478412	0.00461068	0	0.0150299	0.681368
KDM6B	rs1389613	exonic	chr17	7751580	7751580	C	T	synonymous SNV	12	23.6921	0.589131	0.436472	0.00464441	0	0.0150324	0.681368
TRIP11	rs59635749	exonic	chr14	92472416	92472416	G	C	nonsynonymous SNV	10	17.2845	0.410867	0.486145	0.00464676	0	0.0150324	0.681368
PLCB3	rs12419663	exonic	chr11	64023270	64023270	C	T	synonymous SNV	20	39.0716	0.410884	0.484966	0.00460296	0	0.0150502	0.681368
ZNF223	rs60833312	exonic	chr19	44570957	44570957	A	G	nonsynonymous SNV	17	24.8936	0.4109	0.486728	0.00464069	0	0.0150566	0.681368
P3H4	rs34539402	exonic	chr17	39959627	39959627	G	A	synonymous SNV	15	47.4142	0.589063	0.465248	0.00462802	0	0.0150794	0.681638
TRPM4	rs111783027	exonic	chr19	49671212	49671212	T	G	synonymous SNV	20	17.3142	0.410958	0.410074	0.00464104	0	0.0151022	0.6817
FANK1	rs147745029	exonic	chr10	127668893	127668893	T	C	synonymous SNV	9	12.5935	0.410996	0.470795	0.00465328	0	0.0151314	0.6817
SEC16A	rs7022785	exonic	chr9	139368883	139368883	A	G	nonsynonymous SNV	9	25.5102	0.410995	0.48692	0.00461146	0	0.0151314	0.6817
GSE1	rs59732374	exonic	chr16	85689494	85689494	G	A	synonymous SNV	10	17.7137	0.588926	0.474471	0.00466498	0	0.0151898	0.683567
LTN1	rs57646126	exonic	chr21	30331935	30331935	G	A	nonsynonymous SNV	19	34.1446	0.411169	0.506071	0.00466262	0	0.0152672	0.686279
TACR2	rs142415572	exonic	chr10	71167027	71167027	T	C	nonsynonymous SNV	12	18.2132	0.588784	0.493036	0.00466184	0	0.0153015	0.686279
LPP	rs7645635	exonic	chr3	188327555	188327555	T	C	nonsynonymous SNV	24	36.0624	0.588712	0.482762	0.00460616	0	0.0153599	0.686279
VNN1	rs61729583	exonic	chr6	133004281	133004281	A	G	stoploss	23	18.8338	0.411284	0.480889	0.0046667	0	0.0153599	0.686279
CFAP46	rs4880288	exonic	chr10	134736076	134736076	T	G	nonsynonymous SNV	33	40.827	0.411309	0.490306	0.00460211	0	0.0153789	0.686279
CNST	rs12075111	exonic	chr1	246810698	246810698	C	T	nonsynonymous SNV	9	27.85	0.411322	0.479121	0.00467039	0	0.0153904	0.686279
ALKBH3	rs16937692	exonic	chr11	43913604	43913604	G	A	synonymous SNV	31	34.6115	0.411361	0.473476	0.0046756	0	0.0154297	0.686279
VRK3	rs10409482	exonic	chr19	50498078	50498078	C	T	nonsynonymous SNV	22	25.3435	0.41139	0.468226	0.00465673	0	0.0154538	0.686279
ICE1	rs62000446	exonic	chr5	5463668	5463668	C	T	synonymous SNV	18	37.0822	0.411416	0.47493	0.00464501	0	0.0154792	0.686279
ROBO2	rs6788280	exonic	chr3	77147197	77147197	C	A	synonymous SNV	12	20.6893	0.411465	0.48858	0.00467087	0	0.0155122	0.686279
ITGB4	rs61751843	exonic	chr17	73725481	73725481	C	T	synonymous SNV	32	32.8495	0.411509	0.476026	0.00467578	0	0.0155477	0.686279
KRTAP4-4	rs73983195	exonic	chr17	39316640	39316640	G	A	nonsynonymous SNV	12	9.85348	0.411555	0.449107	0.00468434	0	0.0155782	0.686279
XIRP2	rs16853307	exonic	chr2	168100443	168100443	C	A	synonymous SNV	44	35.5329	0.411582	0.40834	0.0046572	0	0.0155985	0.686279
ALOX15	rs41432647	exonic	chr17	4535035	4535035	G	A	nonsynonymous SNV	15	15.4432	0.411632	0.41629	0.00463683	0	0.0156429	0.686279
SCYL1	rs75169347	exonic	chr11	65293819	65293819	G	A	synonymous SNV	15	18.2969	0.411642	0.415118	0.00468751	0	0.015648	0.686279
GRM5	rs61741175	exonic	chr11	88337922	88337922	G	A	nonsynonymous SNV	10	12.4956	0.411656	0.474899	0.00469051	0	0.0156518	0.686279
PPP6R2	rs45528946	exonic	chr22	50877144	50877144	C	T	nonsynonymous SNV	21	33.6153	0.588322	0.492007	0.00469004	0	0.0156721	0.686279
ZNF710	rs75398740	exonic	chr15	90611818	90611818	C	A	synonymous SNV	16	17.3366	0.411723	0.481131	0.00468465	0	0.0156988	0.686279
ABCA12	rs11890468	exonic	chr2	215910612	215910612	T	C	nonsynonymous SNV	11	25.4619	0.411772	0.432099	0.00469595	0	0.015733	0.686279
MRVI1	rs2241489	exonic	chr11	10647702	10647702	G	A	synonymous SNV	60	30.6813	0.411779	0.456395	0.00468026	0	0.0157381	0.686279
PRKG1	rs113994747	exonic	chr10	53822344	53822344	T	C	synonymous SNV	12	19.5211	0.411786	0.465618	0.00468641	0	0.0157445	0.686279
SLC26A9	rs140760240	exonic	chr1	205884138	205884138	C	T	nonsynonymous SNV	9	22.1312	0.411821	0.4914	0.00464866	0	0.0157572	0.686279
PRKCD	rs56338517	exonic	chr3	53226177	53226177	G	A	synonymous SNV	16	20.3302	0.411858	0.473662	0.0046659	0	0.015766	0.686279
CAPN2	rs28370127	exonic	chr1	223949314	223949314	G	C	nonsynonymous SNV	11	20.1621	0.588128	0.451852	0.0046831	0	0.0157762	0.686279
LIPN	rs12412357	exonic	chr10	90534893	90534893	C	T	synonymous SNV	12	15.5934	0.588099	0.448963	0.00469353	0	0.0158054	0.686279
RBMXL3	rs62601529	exonic	chrX	114424836	114424836	G	A	nonsynonymous SNV	20	44.4029	0.41191	0.472903	0.0046447	0	0.0158079	0.686279
PTPRG	rs9870460	exonic	chr3	62189385	62189385	A	G	nonsynonymous SNV	10	18.0347	0.588085	0.474497	0.0047035	0	0.0158105	0.686279
LCT	rs34307240	exonic	chr2	136594422	136594422	G	A	synonymous SNV	19	15.2637	0.588056	0.453416	0.00470386	0	0.0158435	0.686279
COL5A3	rs62638743	exonic	chr19	10088360	10088360	G	A	synonymous SNV	33	18.1104	0.587992	0.451445	0.00471365	0	0.0159044	0.686279
SQRDL	rs35615433	exonic	chr15	45981296	45981296	G	A	synonymous SNV	12	13.8116	0.587979	0.481235	0.00471348	0	0.0159158	0.686279
USH2A	rs111033435	exonic	chr1	215802247	215802247	C	T	nonsynonymous SNV	9	19.5829	0.587971	0.447533	0.00470028	0	0.0159183	0.686279
GPRC6A	rs41290852	exonic	chr6	117113315	117113315	G	A	nonsynonymous SNV	24	9.32384	0.587956	0.468011	0.00470967	0	0.015931	0.686279
MALRD1	rs16918863	exonic	chr10	19780463	19780463	C	A	nonsynonymous SNV	26	34.1703	0.587933	0.461919	0.00470995	0	0.0159374	0.686279
COX15	rs34652235	exonic	chr10	101474368	101474368	A	G	synonymous SNV	11	17.6817	0.412074	0.474714	0.00470741	0	0.0159425	0.686279
MIER2	rs12104349	exonic	chr19	313633	313633	G	A	synonymous SNV	15	10.8846	0.412075	0.472513	0.00471822	0	0.0159437	0.686279
NUMA1	rs3750913	exonic	chr11	71726168	71726168	G	C	nonsynonymous SNV	22	10.5902	0.587876	0.493827	0.00466774	0	0.0159882	0.686279
MTHFSD	rs3829533	exonic	chr16	86575737	86575737	C	T	synonymous SNV	64	11.3842	0.412147	0.47637	0.00471806	0	0.0160123	0.686279
SLC4A11	rs58757394	exonic	chr20	3209012	3209012	C	T	synonymous SNV	24	15.4231	0.412267	0.435306	0.00471942	0	0.0161417	0.686279
PLIN4	rs77772720	exonic	chr19	4511038	4511038	G	A	synonymous SNV	9	35.3499	0.412282	0.481966	0.00472561	0	0.0161633	0.686279
LBX2	rs6546908	exonic	chr2	74725144	74725144	T	C	synonymous SNV	18	42.4819	0.412311	0.412974	0.00472596	0	0.016195	0.686279
TRABD2B	rs3814006	exonic	chr1	48459907	48459907	C	T	synonymous SNV	24	38.967	0.412317	0.425488	0.00468212	0	0.0162065	0.686279
ZNF222	rs73933984	exonic	chr19	44536192	44536192	G	A	nonsynonymous SNV	9	30.3081	0.412332	0.482651	0.00471341	0	0.0162191	0.686279
SSTR3	rs229568	exonic	chr22	37602611	37602611	C	G	nonsynonymous SNV	18	14.3905	0.412372	0.475718	0.00473003	0	0.0162483	0.686279
TBC1D2	rs41305493	exonic	chr9	100971114	100971114	G	A	synonymous SNV	15	13.3127	0.587628	0.467632	0.00472154	0	0.0162483	0.686279
WDR90	rs79682438	exonic	chr16	702524	702524	G	A	nonsynonymous SNV	13	10.4032	0.587624	0.457267	0.00473161	0	0.0162496	0.686279
KIF14	rs149616430	exonic	chr1	200534712	200534712	C	T	synonymous SNV	9	10.9659	0.412385	0.471082	0.00473113	0	0.0162585	0.686279
GAB3	rs148492317	exonic	chrX	153908497	153908497	C	G	nonsynonymous SNV	10	29.9975	0.412383	0.478389	0.00472579	0	0.0162585	0.686279
AGL	rs34714252	exonic	chr1	100356848	100356848	C	G	nonsynonymous SNV	9	21.1351	0.412433	0.464672	0.00471177	0	0.0163093	0.686279
TEKT1	rs34431552	exonic	chr17	6719202	6719202	T	C	nonsynonymous SNV	26	8.22534	0.412453	0.463648	0.00473529	0	0.016322	0.686279
VNN3	rs9483495	exonic	chr6	133045040	133045040	C	T	nonsynonymous SNV	18	11.2732	0.412486	0.474283	0.00474059	0	0.0163461	0.686279
KLHL36	rs3751762	exonic	chr16	84691044	84691044	C	T	synonymous SNV	9	25.0015	0.412492	0.403925	0.0047195	0	0.0163499	0.686279
EHBP1L1	rs79021529	exonic	chr11	65348725	65348725	G	A	synonymous SNV	16	35.2872	0.412495	0.482987	0.00469184	0	0.0163562	0.686279
ABCC12	rs58567530	exonic	chr16	48172185	48172185	C	A	synonymous SNV	10	14.0864	0.412499	0.474456	0.00472405	0	0.0163613	0.686279
PRR14L	rs112331962	exonic	chr22	32109305	32109305	T	C	nonsynonymous SNV	13	19.409	0.587498	0.467145	0.0047378	0	0.0163626	0.686279
DRG2	rs61256737	exonic	chr17	18004845	18004845	T	A	nonsynonymous SNV	10	27.2456	0.587473	0.441532	0.00472494	0	0.0163778	0.686279
PAH	rs61747292	exonic	chr12	103240679	103240679	G	A	synonymous SNV	9	23.5418	0.587457	0.446013	0.00473468	0	0.0163879	0.686279
ZCCHC7	rs34242363	exonic	chr9	37304280	37304280	T	C	synonymous SNV	30	32.2443	0.412545	0.459336	0.00473572	0	0.0163905	0.686279
C9orf114	rs7033070	exonic	chr9	131586374	131586374	G	A	synonymous SNV	91	25.5999	0.412591	0.407773	0.00475081	0	0.0164298	0.686279
MICAL3	rs61739477	exonic	chr22	18379640	18379640	C	T	synonymous SNV	23	20.8942	0.587349	0.475317	0.00472836	0	0.0164578	0.686279
C8orf48	rs75484711	exonic	chr8	13424866	13424866	G	C	synonymous SNV	11	14.2593	0.587338	0.488813	0.00474854	0	0.0164616	0.686279
SSPO	rs56921891	exonic	chr7	149497421	149497421	C	T	synonymous SNV	17	31.4879	0.412681	0.416781	0.00468688	0	0.0164768	0.686279
GORASP1	rs6807342	exonic	chr3	39139910	39139910	C	T	synonymous SNV	11	15.8478	0.587327	0.502046	0.00474092	0	0.0164768	0.686279
MTRF1	rs116450658	exonic	chr13	41791310	41791310	A	C	nonsynonymous SNV	9	15.6137	0.587288	0.475477	0.00471931	0	0.016506	0.686279
CLRN3	rs34656572	exonic	chr10	129676520	129676520	T	C	nonsynonymous SNV	9	11.5512	0.412709	0.483067	0.00472005	0	0.016506	0.686279
CDSN	rs3132553	exonic	chr6	31085200	31085200	A	G	synonymous SNV	19	35.0015	0.412749	0.467717	0.00474923	0	0.016525	0.686279
TPST2	rs58274935	exonic	chr22	26936766	26936766	G	A	synonymous SNV	15	12.3792	0.412757	0.456129	0.00474853	0	0.0165314	0.686279
TTK	rs2230513	exonic	chr6	80717676	80717676	C	T	nonsynonymous SNV	18	13.4281	0.58721	0.473123	0.00475426	0	0.0165517	0.686279
COL5A1	rs61729545	exonic	chr9	137630361	137630361	G	A	synonymous SNV	18	20.7209	0.412843	0.506337	0.00475752	0	0.0166012	0.686279
INPP5B	rs56993041	exonic	chr1	38411444	38411444	C	T	nonsynonymous SNV	10	28.2915	0.587146	0.471529	0.00475505	0	0.0166215	0.686279
CCDC12	rs936181	exonic	chr3	47018214	47018214	T	C	synonymous SNV	25	18.395	0.587133	0.45453	0.00475221	0	0.0166291	0.686279
SEMA3G	rs61729091	exonic	chr3	52469628	52469628	C	T	synonymous SNV	9	24.1249	0.412895	0.404024	0.00475628	0	0.0166532	0.686279
IQCA1L	rs310583	exonic	chr7	150901609	150901609	A	G	unknown	21	44.2936	0.412896	0.458379	0.00474687	0	0.0166558	0.686279
FAM111A	rs73491319	exonic	chr11	58920348	58920348	A	G	nonsynonymous SNV	10	13.7113	0.587065	0.477907	0.00476371	0	0.0166913	0.686279
ENPP7	rs78553282	exonic	chr17	77709405	77709405	C	T	synonymous SNV	19	26.971	0.412966	0.45366	0.00475799	0	0.0167256	0.686279
PSG6	rs59587483	exonic	chr19	43414875	43414875	A	C	nonsynonymous SNV	14	15.6382	0.587027	0.454463	0.00475576	0	0.0167344	0.686279
VPS4A	rs1127232	exonic	chr16	69355155	69355155	G	A	synonymous SNV	13	8.60999	0.587018	0.501813	0.00471468	0	0.0167421	0.686279
MICAL3	rs61744842	exonic	chr22	18300775	18300775	G	A	nonsynonymous SNV	11	27.7135	0.412991	0.488581	0.00476755	0	0.0167497	0.686279
OAF	rs2508490	exonic	chr11	120099679	120099679	G	A	nonsynonymous SNV	72	9.88704	0.413035	0.494696	0.00479327	0	0.0168081	0.686279
SORBS1	rs114088633	exonic	chr10	97096555	97096555	C	T	nonsynonymous SNV	17	45.5601	0.58695	0.465193	0.00476765	0	0.0168144	0.686279
PTPRH	rs45541434	exonic	chr19	55693469	55693469	C	T	nonsynonymous SNV	9	34.7125	0.41306	0.464798	0.00476756	0	0.0168207	0.686279
ENDOD1	rs75384502	exonic	chr11	94861862	94861862	A	G	nonsynonymous SNV	19	8.7049	0.413097	0.465878	0.00474214	0	0.0168512	0.686279
TMEM132C	rs7959567	exonic	chr12	129189850	129189850	C	T	synonymous SNV	36	29.6858	0.413099	0.5047	0.00476591	0	0.0168563	0.686279
ATM	rs2235003	exonic	chr11	108114840	108114840	T	C	synonymous SNV	13	26.1265	0.586863	0.453522	0.00477237	0	0.0168931	0.686279
ASCC2	rs4823054	exonic	chr22	30198025	30198025	C	T	nonsynonymous SNV	44	18.9164	0.58686	0.493395	0.00477372	0	0.0169032	0.686279
E2F4	rs3730404	exonic	chr16	67229827	67229827	C	T	synonymous SNV	14	8.23708	0.413139	0.535831	0.00477015	0	0.0169032	0.686279
NA	rs139314046	exonic	chr13	78236507	78236507	C	T	synonymous SNV	16	32.1613	0.413167	0.401661	0.00476398	0	0.0169362	0.686279
HRASLS5	rs34004301	exonic	chr11	63257789	63257789	G	A	synonymous SNV	11	17.2812	0.413194	0.419775	0.00477789	0	0.0169553	0.686279
CAPNS1	rs11084845	exonic	chr19	36632060	36632060	T	A	synonymous SNV	9	24.3669	0.413224	0.557459	0.00477839	0	0.0169832	0.686279
MCM10	rs35114749	exonic	chr10	13230915	13230915	C	T	nonsynonymous SNV	11	24.6049	0.413251	0.46261	0.0047812	0	0.0169997	0.686279
DNAH2	rs62059684	exonic	chr17	7680159	7680159	G	A	synonymous SNV	96	8.45836	0.413261	0.435851	0.00472448	0	0.0170124	0.686279
SACS	rs17325713	exonic	chr13	23928671	23928671	C	T	nonsynonymous SNV	28	18.9098	0.586695	0.458121	0.00471813	0	0.0170568	0.686279
ATP2C2	rs7187624	exonic	chr16	84492984	84492984	G	A	synonymous SNV	12	4.87406	0.413338	0.459271	0.00478655	0	0.0170746	0.686279
TEKT3	rs7226363	exonic	chr17	15234895	15234895	C	T	nonsynonymous SNV	134	10.4451	0.586632	0.476966	0.00472187	0	0.0171	0.686279
KIF26B	rs3820246	exonic	chr1	245849729	245849729	G	A	synonymous SNV	16	20.2846	0.586617	0.43893	0.00478822	0	0.0171127	0.686279
PLXNA1	rs11719489	exonic	chr3	126733053	126733053	C	T	synonymous SNV	16	40.8305	0.586604	0.484072	0.00479019	0	0.0171254	0.686279
MASP2	rs72550870	exonic	chr1	11106666	11106666	T	C	nonsynonymous SNV	12	13.022	0.413395	0.443956	0.00478873	0	0.0171254	0.686279
MYO15A	rs76468019	exonic	chr17	18025527	18025527	A	G	nonsynonymous SNV	11	8.07907	0.413404	0.478055	0.00472129	0	0.0171292	0.686279
QRFP	rs111763002	exonic	chr9	133768987	133768987	T	C	nonsynonymous SNV	12	14.8246	0.586594	0.407849	0.00478974	0	0.0171317	0.686279
GLT8D1	rs2276812	exonic	chr3	52729960	52729960	C	T	nonsynonymous SNV	10	17.449	0.413469	0.478175	0.00479407	0	0.0171787	0.686279
ADGRG3	rs73552781	exonic	chr16	57707249	57707249	C	T	synonymous SNV	31	6.15996	0.413484	0.479348	0.00479455	0	0.0171939	0.686279
PHLPP1	rs62100048	exonic	chr18	60645818	60645818	C	T	synonymous SNV	9	15.6649	0.586491	0.509834	0.00479043	0	0.0172091	0.686279
MAP3K5	rs41288957	exonic	chr6	136882715	136882715	C	T	nonsynonymous SNV	9	19.1747	0.413513	0.478096	0.00479224	0	0.0172117	0.686279
MYO7A	rs1132036	exonic	chr11	76924066	76924066	G	A	nonsynonymous SNV	16	10.2946	0.586464	0.452492	0.00474864	0	0.0172358	0.686279
TTC16	rs73668586	exonic	chr9	130479190	130479190	A	G	nonsynonymous SNV	10	29.1071	0.413553	0.402567	0.00479946	0	0.0172574	0.686279
F3	rs698946	exonic	chr1	95001600	95001600	A	C	synonymous SNV	13	12.1346	0.413611	0.486168	0.00479047	0	0.017303	0.686279
FIGNL1	rs114977235	exonic	chr7	50514169	50514169	T	C	nonsynonymous SNV	9	27.2154	0.413672	0.494878	0.00480466	0	0.0173437	0.686279
STPG2	rs17026871	exonic	chr4	98633911	98633911	A	G	nonsynonymous SNV	28	16.9176	0.586301	0.467087	0.00480875	0	0.0173665	0.686279
MROH5	rs76221513	exonic	chr8	142459738	142459738	G	A	unknown	29	23.1254	0.41371	0.483917	0.00480772	0	0.0173779	0.686279
CENPF	rs11811736	exonic	chr1	214818021	214818021	A	G	nonsynonymous SNV	14	21.7727	0.413717	0.489047	0.00481437	0	0.0173805	0.686279
MAP10	rs41271527	exonic	chr1	232941215	232941215	A	G	nonsynonymous SNV	18	18.7187	0.413717	0.476668	0.00480839	0	0.0173805	0.686279
MSLN	rs35935235	exonic	chr16	816977	816977	G	A	nonsynonymous SNV	29	25.6525	0.41375	0.45365	0.00474406	0	0.0174198	0.686279
LOC729159	rs73564853	exonic	chr16	60393468	60393468	G	A	nonsynonymous SNV	14	17.5574	0.413772	0.448595	0.00479811	0	0.0174515	0.686279
C17orf50	rs4795087	exonic	chr17	34091078	34091078	C	G	nonsynonymous SNV	9	23.5914	0.586222	0.475851	0.00480971	0	0.0174604	0.686279
NPC1	rs116046557	exonic	chr18	21134772	21134772	G	A	synonymous SNV	11	23.6294	0.586209	0.494919	0.00480881	0	0.0174693	0.686279
PSD	rs117436403	exonic	chr10	104176471	104176471	C	T	nonsynonymous SNV	11	28.1384	0.413817	0.500336	0.00479029	0	0.017496	0.686279
CYB5R3	rs1800457	exonic	chr22	43024271	43024271	G	C	nonsynonymous SNV	37	8.94012	0.413822	0.459998	0.00476852	0	0.017501	0.686279
PLEC	rs73715559	exonic	chr8	144992076	144992076	C	T	synonymous SNV	11	14.9351	0.586157	0.510956	0.00481451	0	0.017515	0.686279
ZNF532	rs9958389	exonic	chr18	56651227	56651227	G	A	synonymous SNV	12	23.5933	0.413863	0.503874	0.00479775	0	0.0175302	0.686279
PWP1	rs74918182	exonic	chr12	108102757	108102757	A	G	nonsynonymous SNV	24	36.3329	0.413868	0.482253	0.00481756	0	0.0175328	0.686279
ERLIN2	rs16887018	exonic	chr8	37602108	37602108	C	T	synonymous SNV	14	7.87286	0.413876	0.477259	0.00479501	0	0.0175455	0.686279
BACH2	rs61754114	exonic	chr6	90660954	90660954	G	C	nonsynonymous SNV	31	22.0752	0.413896	0.487086	0.00481122	0	0.0175607	0.686279
ADAM28	rs10097588	exonic	chr8	24197034	24197034	C	T	synonymous SNV	17	7.48625	0.413901	0.459751	0.0048156	0	0.0175632	0.686279
KRT77	rs62639689	exonic	chr12	53089565	53089565	T	C	synonymous SNV	13	18.0516	0.586093	0.510105	0.00481983	0	0.0175747	0.686279
DNAH9	rs17599639	exonic	chr17	11511480	11511480	G	A	nonsynonymous SNV	38	9.90347	0.413943	0.478566	0.00482514	0	0.0176102	0.686279
LRBA	rs17027154	exonic	chr4	151788955	151788955	A	C	synonymous SNV	12	23.3267	0.586018	0.484792	0.00478461	0	0.0176533	0.686279
ZNF774	rs16944267	exonic	chr15	90902172	90902172	C	T	nonsynonymous SNV	31	25.9818	0.414005	0.42867	0.00482853	0	0.0176635	0.686279
SUCLG2	rs13318110	exonic	chr3	67578624	67578624	C	T	nonsynonymous SNV	15	12.2604	0.414014	0.47864	0.00478206	0	0.0176711	0.686279
CCDC168	rs17507827	exonic	chr13	103384712	103384712	G	A	nonsynonymous SNV	18	21.3039	0.414027	0.474784	0.00481453	0	0.0176876	0.686279
SYNGR1	rs77424082	exonic	chr22	39760275	39760275	A	G	nonsynonymous SNV	10	16.1829	0.414043	0.407896	0.0048235	0	0.0176952	0.686279
TMC3	rs150843673	exonic	chr15	81624929	81624929	G	T	stopgain	18	21.9568	0.414051	0.497776	0.00481544	0	0.0177041	0.686279
PTRF	rs35648297	exonic	chr17	40557035	40557035	C	T	synonymous SNV	15	7.86182	0.585945	0.479489	0.0047678	0	0.0177105	0.686279
SLC6A15	rs12424429	exonic	chr12	85266484	85266484	G	A	nonsynonymous SNV	11	23.9845	0.414061	0.531142	0.00482312	0	0.0177117	0.686279
PIGM	rs41265753	exonic	chr1	160001350	160001350	G	A	synonymous SNV	26	22.1609	0.414094	0.469187	0.00482191	0	0.0177346	0.686279
NXN	rs61731765	exonic	chr17	729232	729232	G	A	synonymous SNV	11	5.21752	0.414098	0.471868	0.00475905	0	0.0177371	0.686279
CDH11	rs35182	exonic	chr16	65038674	65038674	G	A	synonymous SNV	15	22.0731	0.414117	0.477531	0.00482784	0	0.0177485	0.686279
FUZ	rs12610577	exonic	chr19	50310466	50310466	G	A	nonsynonymous SNV	21	24.8703	0.414124	0.421973	0.00482318	0	0.0177536	0.686279
SNCAIP	rs140850272	exonic	chr5	121786959	121786959	G	A	nonsynonymous SNV	15	13.7649	0.414125	0.465298	0.00482468	0	0.0177536	0.686279
CD5	rs35979264	exonic	chr11	60889159	60889159	G	A	synonymous SNV	22	12.0907	0.414137	0.408388	0.00482728	0	0.0177625	0.686279
TMC5	rs148052684	exonic	chr16	19451987	19451987	C	T	synonymous SNV	13	26.0002	0.585836	0.492656	0.00477783	0	0.0177803	0.686279
C1QTNF6	rs229527	exonic	chr22	37581485	37581485	C	A	nonsynonymous SNV	73	21.0177	0.414203	0.449915	0.00483616	0	0.0178323	0.686279
GPX2	rs148421193	exonic	chr14	65406279	65406279	C	T	unknown	11	23.0966	0.585799	0.480911	0.00483803	0	0.0178323	0.686279
EXD3	rs28671254	exonic	chr9	140242564	140242564	G	A	nonsynonymous SNV	19	40.8366	0.585786	0.465266	0.00477753	0	0.0178374	0.686279
FAM208A	rs10510787	exonic	chr3	56657257	56657257	C	T	synonymous SNV	24	28.3426	0.414224	0.439883	0.00483688	0	0.0178526	0.686279
FOXK2	rs35870621	exonic	chr17	80545076	80545076	A	G	nonsynonymous SNV	12	23.6886	0.414271	0.493937	0.00484398	0	0.0178958	0.686279
OOEP	rs2280286	exonic	chr6	74079464	74079464	C	T	nonsynonymous SNV	17	15.2342	0.414289	0.465937	0.00482588	0	0.0179161	0.686279
GGA1	rs12170248	exonic	chr22	38028456	38028456	A	G	synonymous SNV	22	16.9896	0.414291	0.48406	0.0048328	0	0.0179186	0.686279
RYR2	rs144876996	exonic	chr1	237829823	237829823	C	T	synonymous SNV	10	12.7144	0.585708	0.459919	0.00478866	0	0.0179211	0.686279
UMOD	rs13335818	exonic	chr16	20359831	20359831	C	T	synonymous SNV	9	23.3053	0.414305	0.497056	0.00484275	0	0.0179453	0.686279
P4HA3	rs74354101	exonic	chr11	73988110	73988110	G	A	nonsynonymous SNV	14	20.6563	0.585692	0.47616	0.00483393	0	0.0179541	0.686279
FERMT3	rs3802932	exonic	chr11	63988045	63988045	G	A	synonymous SNV	16	14.7298	0.414329	0.474178	0.00483229	0	0.0179821	0.686279
ZNF518B	rs75487798	exonic	chr4	10445207	10445207	T	C	nonsynonymous SNV	21	31.4959	0.585663	0.484466	0.00478019	0	0.017991	0.686279
ANKRD12	rs7243088	exonic	chr18	9254857	9254857	C	G	nonsynonymous SNV	11	18.469	0.414353	0.501037	0.00480413	0	0.0180087	0.686279
PLEKHG4	rs11556908	exonic	chr16	67322414	67322414	G	A	synonymous SNV	33	8.77356	0.414393	0.475119	0.00484802	0	0.0180405	0.686279
MINK1	rs6502827	exonic	chr17	4787720	4787720	C	T	synonymous SNV	25	10.2798	0.585603	0.471872	0.00482688	0	0.018043	0.686279
IFT80	rs34182424	exonic	chr3	160083918	160083918	C	T	synonymous SNV	25	24.6664	0.414402	0.493732	0.00484523	0	0.0180455	0.686279
ZNF469	rs4782300	exonic	chr16	88498221	88498221	C	T	nonsynonymous SNV	55	8.94912	0.414405	0.494249	0.00484256	0	0.0180519	0.686279
ACAD10	rs78112811	exonic	chr12	112174765	112174765	T	A	synonymous SNV	13	33.4644	0.414405	0.4617	0.00485042	0	0.0180519	0.686279
DDX60	rs17053806	exonic	chr4	169142892	169142892	G	T	synonymous SNV	9	16.6552	0.414425	0.490539	0.00482778	0	0.0180735	0.686279
MRVI1	rs2162044	exonic	chr11	10655609	10655609	C	T	nonsynonymous SNV	22	40.6555	0.585555	0.471184	0.00484396	0	0.0180785	0.686279
FBXO21	rs78022921	exonic	chr12	117583985	117583985	T	C	synonymous SNV	9	33.1997	0.585517	0.432925	0.00484665	0	0.0181191	0.686279
RYR3	rs61996336	exonic	chr15	34080645	34080645	C	T	synonymous SNV	26	35.7866	0.414493	0.486085	0.00480445	0	0.0181255	0.686279
HOXB8	rs45441492	exonic	chr17	46690777	46690777	A	G	synonymous SNV	85	17.2245	0.414492	0.485293	0.0048476	0	0.0181255	0.686279
ZFP64	rs34252344	exonic	chr20	50803459	50803459	C	T	synonymous SNV	10	7.76671	0.585498	0.500839	0.0048309	0	0.0181407	0.686279
TSNAXIP1	rs62620177	exonic	chr16	67860637	67860637	C	T	nonsynonymous SNV	35	9.68384	0.585482	0.48218	0.00485588	0	0.0181585	0.686279
MED17	rs34380494	exonic	chr11	93540699	93540699	A	G	synonymous SNV	10	9.24538	0.414514	0.485363	0.00485472	0	0.0181585	0.686279
PTS	rs59731976	exonic	chr11	112104245	112104245	T	C	synonymous SNV	26	9.20675	0.585457	0.437922	0.0048525	0	0.0181813	0.686279
ACE2	rs4646179	exonic	chrX	15584420	15584420	A	G	synonymous SNV	9	30.7348	0.58544	0.468127	0.00485548	0	0.0181928	0.686279
TSPAN10	rs79350765	exonic	chr17	79614951	79614951	C	T	unknown	9	28.2355	0.414572	0.41271	0.0048494	0	0.0182029	0.686279
ARHGEF6	rs12008084	exonic	chrX	135757194	135757194	G	A	synonymous SNV	15	14.4347	0.414591	0.461148	0.00485359	0	0.0182232	0.686279
PRAMEF4	rs28546260	exonic	chr1	12939674	12939674	C	G	synonymous SNV	115	16.6074	0.414597	0.48231	0.00487155	0	0.0182283	0.686279
HCLS1	rs34065758	exonic	chr3	121377156	121377156	G	A	synonymous SNV	12	13.855	0.414629	0.4807	0.00484536	0	0.01826	0.686279
C11orf85	rs75184517	exonic	chr11	64714908	64714908	A	G	synonymous SNV	10	11.3011	0.414626	0.50118	0.00487107	0	0.01826	0.686279
USP31	rs116126513	exonic	chr16	23091349	23091349	G	A	synonymous SNV	14	30.5509	0.414644	0.481267	0.00486203	0	0.0182689	0.686279
PRDM2	rs61747664	exonic	chr1	14106330	14106330	C	T	synonymous SNV	20	16.7604	0.414647	0.449797	0.0048558	0	0.0182727	0.686279
FRMPD1	rs61170721	exonic	chr9	37745539	37745539	C	T	synonymous SNV	10	28.1694	0.414654	0.473826	0.0048542	0	0.0182829	0.686279
PLAGL1	rs72546304	exonic	chr6	144262819	144262819	C	T	synonymous SNV	13	11.4611	0.58534	0.504602	0.00484146	0	0.0182867	0.686279
ABL1	rs2229067	exonic	chr9	133760592	133760592	C	T	nonsynonymous SNV	11	25.4185	0.585333	0.47817	0.00486463	0	0.018293	0.686279
PHF21B	rs6006901	exonic	chr22	45283897	45283897	C	T	synonymous SNV	34	15.5127	0.585319	0.457981	0.00480398	0	0.0183121	0.686279
UCP2	rs45526034	exonic	chr11	73686601	73686601	G	A	synonymous SNV	9	10.3011	0.585319	0.497991	0.00486517	0	0.0183121	0.686279
DMBT1	rs59446434	exonic	chr10	124325512	124325512	G	A	nonsynonymous SNV	12	14.0402	0.414686	0.457295	0.00486352	0	0.0183159	0.686279
ARMC6	rs10414859	exonic	chr19	19165082	19165082	G	C	synonymous SNV	9	21.1014	0.414691	0.475254	0.00486687	0	0.0183273	0.686279
CELSR1	rs35364389	exonic	chr22	46760086	46760086	C	T	nonsynonymous SNV	58	18.6571	0.41473	0.454128	0.00486345	0	0.0183793	0.687166
MTRF1L	rs3818126	exonic	chr6	153323806	153323806	A	G	synonymous SNV	10	19.9098	0.585181	0.418249	0.00484346	0	0.0184618	0.687166
TXLNB	rs9321712	exonic	chr6	139610006	139610006	C	T	nonsynonymous SNV	31	16.529	0.414848	0.4714	0.00487511	0	0.0184961	0.687166
NCOR2	rs3741512	exonic	chr12	124821705	124821705	G	A	synonymous SNV	10	24.5759	0.414877	0.474748	0.0048769	0	0.018524	0.687166
RPL8	rs11539905	exonic	chr8	146017180	146017180	C	T	synonymous SNV	10	15.0608	0.414883	0.462639	0.00488809	0	0.0185316	0.687166
CEP135	rs62641664	exonic	chr4	56837545	56837545	G	A	nonsynonymous SNV	9	12.1945	0.41494	0.439695	0.00487504	0	0.0186014	0.687166
TSSK3	rs2270537	exonic	chr1	32829281	32829281	G	A	synonymous SNV	9	14.8233	0.41494	0.478231	0.00484837	0	0.0186014	0.687166
CRB2	rs55965026	exonic	chr9	126133252	126133252	C	T	synonymous SNV	23	28.0639	0.414948	0.476662	0.00487892	0	0.0186167	0.687166
VRK3	rs10410075	exonic	chr19	50498138	50498138	G	A	nonsynonymous SNV	20	18.1911	0.414991	0.489126	0.00487505	0	0.0186611	0.687166
DST	rs35014998	exonic	chr6	56492845	56492845	A	C	nonsynonymous SNV	15	26.1838	0.585001	0.467853	0.00487349	0	0.01867	0.687166
KIAA1549L	rs61741852	exonic	chr11	33689529	33689529	G	A	synonymous SNV	13	25.127	0.415002	0.492233	0.00487994	0	0.0186725	0.687166
CD163L1	rs4072797	exonic	chr12	7549009	7549009	C	T	nonsynonymous SNV	39	17.7334	0.584991	0.473423	0.00488761	0	0.0186801	0.687166
TTN	rs34070843	exonic	chr2	179605725	179605725	T	C	nonsynonymous SNV	17	28.513	0.415019	0.471821	0.00488626	0	0.0186903	0.687166
EHD2	rs11550017	exonic	chr19	48219893	48219893	C	T	synonymous SNV	21	27.8909	0.584967	0.433845	0.00488625	0	0.0187106	0.687166
ITIH3	rs2286797	exonic	chr3	52829633	52829633	G	A	synonymous SNV	9	33.0206	0.584952	0.466833	0.00486541	0	0.0187207	0.687166
CTU2	rs11549837	exonic	chr16	88779739	88779739	A	G	nonsynonymous SNV	140	12.5125	0.415062	0.474164	0.00488276	0	0.0187233	0.687166
TRAK1	rs9311309	exonic	chr3	42244321	42244321	G	A	synonymous SNV	23	20.6878	0.415085	0.420707	0.00486612	0	0.0187525	0.687166
ADORA2A	rs78720419	exonic	chr22	24836657	24836657	G	A	nonsynonymous SNV	11	5.94418	0.415105	0.468341	0.0048901	0	0.0187728	0.687166
SLC47A1	rs35790011	exonic	chr17	19463591	19463591	G	A	nonsynonymous SNV	9	9.67095	0.415117	0.492386	0.00488953	0	0.0187944	0.687166
TNN	rs41266078	exonic	chr1	175046826	175046826	G	A	nonsynonymous SNV	24	14.0648	0.415128	0.464256	0.00487954	0	0.0188058	0.687166
ZNF423	rs77996576	exonic	chr16	49670552	49670552	G	A	synonymous SNV	12	14.2204	0.584759	0.48593	0.00489677	0	0.0189124	0.687166
NAAA	rs61736789	exonic	chr4	76842157	76842157	C	T	synonymous SNV	14	24.6525	0.415313	0.443171	0.00490089	0	0.0189746	0.687166
RBM48	rs79531673	exonic	chr7	92163855	92163855	G	A	synonymous SNV	26	21.0166	0.584671	0.439341	0.00486892	0	0.018986	0.687166
PLEKHG1	rs76807130	exonic	chr6	151151762	151151762	G	A	synonymous SNV	23	13.2158	0.584659	0.498144	0.00486875	0	0.0189974	0.687166
DNAAF1	rs61743547	exonic	chr16	84182715	84182715	C	T	synonymous SNV	21	8.18981	0.415341	0.404464	0.00490465	0	0.0189974	0.687166
UNC13D	rs75366116	exonic	chr17	73831953	73831953	G	A	nonsynonymous SNV	11	11.6898	0.584653	0.478239	0.0048745	0	0.019005	0.687166
SCN4A	rs2227907	exonic	chr17	62018239	62018239	G	A	synonymous SNV	36	13.9735	0.584648	0.447776	0.00486779	0	0.0190127	0.687166
SNRK	rs17075521	exonic	chr3	43345107	43345107	A	C	synonymous SNV	15	20.6107	0.415359	0.409933	0.0048988	0	0.019019	0.687166
TAS2R9	rs77609577	exonic	chr12	10961978	10961978	C	T	nonsynonymous SNV	9	12.7279	0.415363	0.456353	0.00490637	0	0.0190215	0.687166
MIEF2	rs12603700	exonic	chr17	18167684	18167684	G	A	nonsynonymous SNV	18	29.4258	0.41537	0.410144	0.00490688	0	0.0190254	0.687166
NT5M	rs2240876	exonic	chr17	17250159	17250159	C	T	synonymous SNV	23	28.2039	0.415387	0.490404	0.00491337	0	0.0190419	0.687166
B3GAT1	rs35434644	exonic	chr11	134253804	134253804	C	T	nonsynonymous SNV	12	7.60324	0.584588	0.528941	0.00489449	0	0.0190672	0.687166
ZNF343	rs61745440	exonic	chr20	2464984	2464984	T	C	nonsynonymous SNV	21	15.9247	0.584579	0.447453	0.00485323	0	0.0190685	0.687166
KIAA0355	rs397414	exonic	chr19	34843761	34843761	C	A	synonymous SNV	39	23.7592	0.584561	0.575466	0.00486548	0	0.0190901	0.687166
CENPBD1	rs149486753	exonic	chr16	90037882	90037882	C	T	nonsynonymous SNV	10	8.47904	0.584521	0.484356	0.00491251	0	0.0191294	0.687166
PKD1L2	rs117006360	exonic	chr16	81174978	81174978	A	G	unknown	14	7.58704	0.41548	0.403055	0.00491193	0	0.0191294	0.687166
PNPLA7	rs34938599	exonic	chr9	140374799	140374799	C	T	nonsynonymous SNV	12	6.04998	0.584515	0.46911	0.00491316	0	0.0191409	0.687166
EPHA8	rs62642537	exonic	chr1	22924646	22924646	C	T	nonsynonymous SNV	11	10.6742	0.584509	0.497268	0.00490775	0	0.0191421	0.687166
HECW2	rs4850690	exonic	chr2	197118729	197118729	C	T	synonymous SNV	10	14.0578	0.415499	0.494205	0.00491022	0	0.0191485	0.687166
CELSR3	rs61729240	exonic	chr3	48677114	48677114	C	G	nonsynonymous SNV	9	13.0326	0.584489	0.494317	0.00490908	0	0.0191561	0.687166
TLR3	rs5743317	exonic	chr4	187003759	187003759	T	G	nonsynonymous SNV	10	24.0268	0.415524	0.489474	0.00491535	0	0.0191574	0.687166
GPC1	rs2229458	exonic	chr2	241404317	241404317	C	T	synonymous SNV	9	33.2698	0.415534	0.450558	0.00491394	0	0.0191675	0.687166
PTPRH	rs116363585	exonic	chr19	55716742	55716742	C	T	nonsynonymous SNV	17	20.2352	0.415537	0.422842	0.00491815	0	0.01917	0.687166
SLC26A11	rs3924207	exonic	chr17	78210776	78210776	C	T	synonymous SNV	35	32.1997	0.415585	0.438458	0.00489931	0	0.0192221	0.687166
CCDC168	rs78846374	exonic	chr13	103386190	103386190	G	A	synonymous SNV	14	11.8911	0.584391	0.432287	0.0049206	0	0.0192551	0.687166
ZNF423	rs12599354	exonic	chr16	49670525	49670525	G	T	synonymous SNV	9	10.3221	0.415624	0.401387	0.00490736	0	0.0192665	0.687166
RNF213	rs7215243	exonic	chr17	78261805	78261805	A	G	synonymous SNV	22	22.9088	0.415634	0.451392	0.00489911	0	0.0192805	0.687166
MUC5B	rs55657020	exonic	chr11	1278796	1278796	G	A	nonsynonymous SNV	18	37.9353	0.41567	0.474101	0.00492438	0	0.0193262	0.687166
MPP4	rs11894207	exonic	chr2	202512435	202512435	G	A	synonymous SNV	17	33.4798	0.415719	0.448966	0.00492745	0	0.0193782	0.687166
NCAPD3	rs7927108	exonic	chr11	134038949	134038949	G	T	nonsynonymous SNV	17	6.5755	0.584273	0.514275	0.00489727	0	0.0193858	0.687166
ZFYVE26	rs76327447	exonic	chr14	68228266	68228266	C	T	synonymous SNV	9	17.3301	0.58427	0.46763	0.00486582	0	0.0193871	0.687166
MUC6	rs115598122	exonic	chr11	1031909	1031909	C	T	nonsynonymous SNV	11	18.2689	0.415734	0.49937	0.0048775	0	0.0193896	0.687166
RAB44	rs183541	exonic	chr6	36689961	36689961	A	C	synonymous SNV	16	34.1448	0.415757	0.499909	0.00492959	0	0.0194048	0.687166
SLC28A2	rs10519020	exonic	chr15	45557318	45557318	G	C	nonsynonymous SNV	31	15.9771	0.584196	0.475438	0.0049325	0	0.0194442	0.687166
IFT140	rs35404373	exonic	chr16	1637997	1637997	C	T	nonsynonymous SNV	9	24.2336	0.415803	0.429727	0.0049307	0	0.0194442	0.687166
RNF125	rs150663325	exonic	chr18	29645930	29645930	A	T	nonsynonymous SNV	11	12.1036	0.584188	0.469365	0.00493249	0	0.0194467	0.687166
TCIRG1	rs2471829	exonic	chr11	67814979	67814979	G	C	synonymous SNV	9	16.4055	0.415816	0.48713	0.00493183	0	0.0194543	0.687166
NEIL3	rs17064676	exonic	chr4	178272700	178272700	A	G	nonsynonymous SNV	16	14.9246	0.415824	0.47707	0.00492975	0	0.0194759	0.687166
LMF1	rs35663121	exonic	chr16	1004369	1004369	A	G	nonsynonymous SNV	9	21.9619	0.415829	0.482068	0.00493367	0	0.0194785	0.687166
LTN1	rs16983591	exonic	chr21	30357124	30357124	C	T	synonymous SNV	9	8.43428	0.415838	0.50063	0.0049306	0	0.0194861	0.687166
LRGUK	rs35615395	exonic	chr7	133842871	133842871	A	G	nonsynonymous SNV	12	28.351	0.584155	0.459513	0.00493249	0	0.0194962	0.687166
TPSD1	rs113256300	exonic	chr16	1306607	1306607	G	A	nonsynonymous SNV	11	15.269	0.415861	0.408392	0.00493309	0	0.0195178	0.687166
CCDC138	rs79377757	exonic	chr2	109405384	109405384	A	G	synonymous SNV	15	24.4175	0.584131	0.438633	0.00493457	0	0.0195305	0.687166
CCDC122	rs7332503	exonic	chr13	44411563	44411563	T	C	synonymous SNV	25	12.4529	0.5841	0.467321	0.00494027	0	0.0195533	0.687166
FAM65B	rs35254980	exonic	chr6	24848345	24848345	C	A	nonsynonymous SNV	14	18.3696	0.5841	0.4892	0.0049377	0	0.0195533	0.687166
PLCB3	rs632439	exonic	chr11	64022459	64022459	A	G	synonymous SNV	11	20.7684	0.415916	0.472609	0.00487838	0	0.019561	0.687166
TG	rs12114109	exonic	chr8	134125671	134125671	T	A	nonsynonymous SNV	20	19.233	0.415929	0.431614	0.00493571	0	0.0195698	0.687166
XRN2	rs35050238	exonic	chr20	21346241	21346241	C	T	synonymous SNV	17	31.9213	0.415945	0.508156	0.00494585	0	0.019594	0.687166
NEURL4	rs58277032	exonic	chr17	7231162	7231162	C	T	synonymous SNV	10	19.1633	0.58405	0.488199	0.0049326	0	0.019599	0.687166
SARAF	rs6468093	exonic	chr8	29927300	29927300	C	G	synonymous SNV	9	20.1227	0.415964	0.481431	0.00493996	0	0.0196168	0.687166
DNAH14	rs75827633	exonic	chr1	225328440	225328440	T	G	nonsynonymous SNV	19	17.7242	0.415975	0.461067	0.00492422	0	0.0196308	0.687166
ZNF83	rs17855778	exonic	chr19	53116811	53116811	C	T	stopgain	10	21.9409	0.416003	0.466436	0.00489061	0	0.0196638	0.687166
EP400	rs117982214	exonic	chr12	132527986	132527986	G	A	synonymous SNV	10	10.1465	0.583996	0.45894	0.00494396	0	0.019665	0.687166
UBOX5	rs999409	exonic	chr20	3102998	3102998	G	A	nonsynonymous SNV	12	11.2491	0.416015	0.483217	0.00493691	0	0.0196777	0.687166
CDH3	rs11860187	exonic	chr16	68718560	68718560	G	A	synonymous SNV	19	14.775	0.58398	0.420026	0.0049349	0	0.019679	0.687166
PLA2G3	rs2232176	exonic	chr22	31536133	31536133	A	C	nonsynonymous SNV	86	17.4772	0.583957	0.463063	0.0049487	0	0.0196942	0.687166
DEAF1	rs34559852	exonic	chr11	674551	674551	G	A	synonymous SNV	15	14.7208	0.416092	0.491771	0.00494933	0	0.0197653	0.687166
LAMB3	rs2076222	exonic	chr1	209791929	209791929	G	T	nonsynonymous SNV	30	12.3407	0.41609	0.500454	0.0049485	0	0.0197653	0.687166
TTC28	rs75173815	exonic	chr22	28394985	28394985	C	T	synonymous SNV	16	15.198	0.416105	0.476969	0.00490102	0	0.0197793	0.687166
CTCFL	rs6070122	exonic	chr20	56083763	56083763	G	C	nonsynonymous SNV	32	14.4301	0.416129	0.474142	0.00491058	0	0.0197996	0.687166
BMP1	rs28710878	exonic	chr8	22059413	22059413	C	G	synonymous SNV	19	14.6594	0.583864	0.484378	0.00494475	0	0.0198059	0.687166
RHOT2	rs3177338	exonic	chr16	722331	722331	C	T	nonsynonymous SNV	73	28.7605	0.416154	0.435529	0.00497024	0	0.0198262	0.687166
ZC3H3	rs80351785	exonic	chr8	144620584	144620584	G	A	nonsynonymous SNV	19	21.7781	0.41618	0.505773	0.00495467	0	0.0198389	0.687166
HAP1	rs147253461	exonic	chr17	39884547	39884547	A	G	nonsynonymous SNV	13	11.964	0.583804	0.473449	0.0049531	0	0.0198618	0.687166
ACSM5	rs149777385	exonic	chr16	20448650	20448650	G	A	synonymous SNV	25	17.4973	0.416239	0.503999	0.00494344	0	0.0199138	0.687166
NCR2	rs35180361	exonic	chr6	41309625	41309625	G	C	nonsynonymous SNV	11	16.6086	0.583759	0.464677	0.00495287	0	0.0199151	0.687166
USP42	rs61753119	exonic	chr7	6193752	6193752	G	A	nonsynonymous SNV	16	41.957	0.416243	0.509895	0.00495804	0	0.0199176	0.687166
SLC1A7	rs2306461	exonic	chr1	53556532	53556532	G	A	synonymous SNV	11	25.8843	0.416272	0.430109	0.00491898	0	0.0199455	0.687166
PDE4DIP	rs1616066	exonic	chr1	144852476	144852476	T	C	synonymous SNV	664	56.0195	0.416288	0.410245	0.00493746	0	0.0199633	0.687166
METTL18	rs13375701	exonic	chr1	169761758	169761758	T	A	nonsynonymous SNV	10	21.159	0.583708	0.483956	0.00493512	0	0.0199722	0.687166
TNFRSF25	rs35771371	exonic	chr1	6525592	6525592	C	T	nonsynonymous SNV	9	26.3771	0.583699	0.450401	0.00496041	0	0.0199849	0.687166
TJP3	rs10408494	exonic	chr19	3747910	3747910	G	A	nonsynonymous SNV	19	24.5463	0.416329	0.463524	0.00496239	0	0.0200064	0.687166
CDKL5	rs35693326	exonic	chrX	18671566	18671566	G	A	nonsynonymous SNV	13	36.5543	0.416353	0.496839	0.00496593	0	0.0200306	0.687166
COL9A1	rs6910140	exonic	chr6	70944257	70944257	T	C	nonsynonymous SNV	28	19.2873	0.583627	0.468408	0.00495899	0	0.0200509	0.687166
USP35	rs118006862	exonic	chr11	77920964	77920964	C	T	nonsynonymous SNV	20	9.82526	0.416376	0.444202	0.00495219	0	0.0200534	0.687166
CTSH	rs35001431	exonic	chr15	79237257	79237257	C	T	nonsynonymous SNV	10	18.5518	0.583588	0.513936	0.0049627	0	0.0200889	0.687166
MAP7	rs35350783	exonic	chr6	136687065	136687065	C	T	nonsynonymous SNV	48	16.4756	0.583584	0.473992	0.00497026	0	0.0200889	0.687166
ZNF676	rs62000438	exonic	chr19	22364322	22364322	A	G	nonsynonymous SNV	30	10.9948	0.416449	0.488122	0.00497082	0	0.0201283	0.687166
KCNU1	rs115657389	exonic	chr8	36780138	36780138	G	C	synonymous SNV	13	13.7409	0.583533	0.4399	0.00497256	0	0.0201448	0.687166
KAT7	rs17853073	exonic	chr17	47895271	47895271	T	C	synonymous SNV	26	26.5462	0.416483	0.453911	0.00497393	0	0.0201651	0.687166
ARHGEF38	rs17036063	exonic	chr4	106566478	106566478	G	C	nonsynonymous SNV	15	12.5009	0.583506	0.474478	0.00497017	0	0.0201753	0.687166
MROH2A	rs879664	exonic	chr2	234740157	234740157	G	A	nonsynonymous SNV	27	33.3441	0.416513	0.470601	0.00493424	0	0.0201943	0.687166
MCM8	rs61752028	exonic	chr20	5943956	5943956	G	C	nonsynonymous SNV	14	30.0715	0.416529	0.499397	0.0049761	0	0.0202095	0.687166
BCAP29	rs6958094	exonic	chr7	107258907	107258907	T	C	nonsynonymous SNV	21	21.151	0.416542	0.47141	0.00493913	0	0.0202146	0.687166
MAMDC2	rs2975887	exonic	chr9	72723224	72723224	T	C	synonymous SNV	21	26.4061	0.41655	0.41976	0.00497152	0	0.0202197	0.687166
CEP126	rs6590942	exonic	chr11	101857758	101857758	G	A	nonsynonymous SNV	27	14.1533	0.41656	0.495943	0.00496779	0	0.0202311	0.687166
TAF1B	rs2303914	exonic	chr2	9983686	9983686	G	T	nonsynonymous SNV	9	23.3946	0.416581	0.413523	0.0049771	0	0.0202476	0.687166
SCUBE1	rs73420094	exonic	chr22	43654278	43654278	G	A	nonsynonymous SNV	21	7.72	0.416593	0.489993	0.00497984	0	0.0202666	0.687166
PKD1L2	rs59878884	exonic	chr16	81193358	81193358	C	G	unknown	30	8.45693	0.416602	0.469544	0.00498412	0	0.0202717	0.687166
PTPRC	rs41314043	exonic	chr1	198677386	198677386	G	A	synonymous SNV	16	17.6148	0.583395	0.46872	0.00497696	0	0.0202831	0.687166
ARHGAP4	rs2070097	exonic	chrX	153176254	153176254	A	G	synonymous SNV	22	22.5275	0.416617	0.507802	0.00497486	0	0.0202882	0.687166
GYG2	rs73632947	exonic	chrX	2779595	2779595	G	A	synonymous SNV	9	26.5837	0.416618	0.471983	0.00498332	0	0.020292	0.687166
UNK	rs112695630	exonic	chr17	73812867	73812867	C	T	synonymous SNV	27	19.5977	0.416618	0.490574	0.00491664	0	0.020292	0.687166
PDE4DIP	rs1620560	exonic	chr1	144866643	144866643	G	A	nonsynonymous SNV	661	66.049	0.416626	0.469647	0.00503957	0	0.0203022	0.687166
BCL2L12	rs2060263	exonic	chr19	50169220	50169220	G	T	nonsynonymous SNV	16	11.9633	0.583352	0.528319	0.00498109	0	0.0203212	0.687166
USP36	rs77261246	exonic	chr17	76798460	76798460	C	T	nonsynonymous SNV	10	13.6868	0.41666	0.467499	0.00497952	0	0.0203364	0.687166
C11orf63	rs33999612	exonic	chr11	122805606	122805606	A	G	nonsynonymous SNV	9	14.1815	0.583321	0.472823	0.00496614	0	0.0203529	0.687166
ADGRB1	rs75573695	exonic	chr8	143599594	143599594	C	T	synonymous SNV	23	18.1313	0.416687	0.478776	0.00498867	0	0.0203606	0.687166
MCM10	rs2277221	exonic	chr10	13246284	13246284	T	C	synonymous SNV	15	37.487	0.583282	0.457246	0.00494609	0	0.0204012	0.687166
EXOC3L1	rs9939768	exonic	chr16	67219107	67219107	G	C	nonsynonymous SNV	39	8.03518	0.41673	0.484741	0.00496969	0	0.0204139	0.687166
FAM213B	rs78426182	exonic	chr1	2519810	2519810	C	T	nonsynonymous SNV	13	18.1584	0.583268	0.45565	0.00498803	0	0.0204189	0.687166
TRIM28	rs2305120	exonic	chr19	59059729	59059729	G	A	synonymous SNV	70	34.1092	0.416742	0.408783	0.00502835	0	0.0204278	0.687166
ACAP1	rs35985803	exonic	chr17	7254315	7254315	G	A	nonsynonymous SNV	44	9.48942	0.416841	0.463863	0.00499308	0	0.0205421	0.688892
AFP	rs1894264	exonic	chr4	74316377	74316377	G	A	synonymous SNV	12	33.0754	0.58312	0.444846	0.00499232	0	0.0205801	0.688892
CDH15	rs148798647	exonic	chr16	89245952	89245952	C	T	synonymous SNV	14	11.1308	0.41689	0.468632	0.0049983	0	0.0205852	0.688892
VWCE	rs11230654	exonic	chr11	61042040	61042040	G	A	synonymous SNV	14	24.0494	0.416893	0.483813	0.00494395	0	0.0205877	0.688892
KMT2E	rs74959149	exonic	chr7	104752798	104752798	G	A	nonsynonymous SNV	10	39.4899	0.583087	0.453342	0.00499945	0	0.0206017	0.688892
LRRFIP1	rs3213869	exonic	chr2	238668783	238668783	A	G	nonsynonymous SNV	56	20.7257	0.583048	0.454555	0.00495948	0	0.0206474	0.688892
BBOF1	rs114681409	exonic	chr14	74514717	74514717	C	T	synonymous SNV	9	14.3478	0.416953	0.485043	0.0049833	0	0.0206474	0.688892
SCUBE1	rs34449827	exonic	chr22	43606215	43606215	G	A	synonymous SNV	10	16.8247	0.583046	0.472796	0.00498353	0	0.0206474	0.688892
LDLRAD1	rs116802374	exonic	chr1	54483792	54483792	G	T	synonymous SNV	21	21.2272	0.416959	0.476573	0.00498834	0	0.0206525	0.688892
CDH7	rs17075229	exonic	chr18	63477206	63477206	G	A	synonymous SNV	13	21.7482	0.416965	0.483869	0.00497329	0	0.0206575	0.688892
KDM2B	rs3751131	exonic	chr12	121880520	121880520	G	A	synonymous SNV	48	36.3045	0.583015	0.448915	0.00493827	0	0.0206855	0.688892
RIN2	rs73901320	exonic	chr20	19867406	19867406	C	A	nonsynonymous SNV	11	19.0234	0.583004	0.459855	0.00497112	0	0.0206994	0.688892
FMN2	rs74784382	exonic	chr1	240351514	240351514	A	G	synonymous SNV	25	16.6065	0.583	0.457886	0.00500246	0	0.0207045	0.688892
ADGRG3	rs76688596	exonic	chr16	57718325	57718325	G	A	nonsynonymous SNV	13	11.6668	0.582963	0.482286	0.00500679	0	0.020754	0.688892
MRPL30	rs7572157	exonic	chr2	99812108	99812108	T	C	synonymous SNV	22	33.0823	0.417044	0.498641	0.00500515	0	0.0207591	0.688892
ANKRD52	rs1274490	exonic	chr12	56649601	56649601	A	G	synonymous SNV	38	30.576	0.417046	0.403268	0.00500792	0	0.0207629	0.688892
TIAM2	rs4259257	exonic	chr6	155561760	155561760	T	C	nonsynonymous SNV	12	12.7454	0.417052	0.49746	0.00496886	0	0.0207692	0.688892
SMAD3	rs35874463	exonic	chr15	67457698	67457698	A	G	nonsynonymous SNV	38	33.1116	0.582905	0.457953	0.00497964	0	0.0207972	0.688989
CREBBP	rs55916120	exonic	chr16	3777836	3777836	T	C	synonymous SNV	32	22.4927	0.582896	0.479978	0.00497246	0	0.0208073	0.688989
MAST3	rs2072490	exonic	chr19	18257750	18257750	C	T	synonymous SNV	128	51.5638	0.417128	0.434987	0.00500933	0	0.0208365	0.688989
ACSM3	rs5714	exonic	chr16	20788852	20788852	T	C	synonymous SNV	15	30.0709	0.417167	0.496612	0.00499656	0	0.0208949	0.688989
TTYH1	rs77561511	exonic	chr19	54933474	54933474	A	G	synonymous SNV	10	28.2412	0.417182	0.417196	0.00500402	0	0.0209101	0.688989
LRRC59	rs17715299	exonic	chr17	48470190	48470190	T	C	synonymous SNV	17	12.9799	0.58279	0.474015	0.00501901	0	0.0209444	0.688989
ERICH3	rs74093443	exonic	chr1	75065524	75065524	C	T	synonymous SNV	15	13.7472	0.582784	0.456563	0.0049776	0	0.0209533	0.688989
PKDREJ	rs35272610	exonic	chr22	46655365	46655365	C	T	synonymous SNV	24	19.6996	0.582727	0.476114	0.00496998	0	0.0210193	0.688989
SCN2A	rs147891446	exonic	chr2	166183379	166183379	A	G	synonymous SNV	9	15.5454	0.582717	0.482904	0.00498775	0	0.021032	0.688989
ALS2	rs3219154	exonic	chr2	202626437	202626437	T	C	nonsynonymous SNV	28	25.009	0.417289	0.487695	0.00500376	0	0.0210396	0.688989
MAN2A2	rs12594307	exonic	chr15	91449702	91449702	A	T	synonymous SNV	44	25.9568	0.582704	0.44708	0.00502579	0	0.0210447	0.688989
STOML3	rs61744586	exonic	chr13	39546720	39546720	C	T	nonsynonymous SNV	11	20.8843	0.417302	0.479405	0.00500717	0	0.0210472	0.688989
ADGRV1	rs77469944	exonic	chr5	90445889	90445889	A	G	nonsynonymous SNV	21	14.26	0.417344	0.463836	0.00502232	0	0.0210802	0.688989
MELTF	rs61729249	exonic	chr3	196743993	196743993	C	T	nonsynonymous SNV	10	19.8518	0.582648	0.480623	0.00502581	0	0.0210916	0.688989
FUT6	rs112313064	exonic	chr19	5831724	5831724	T	C	synonymous SNV	20	23.8502	0.58259	0.474028	0.0050306	0	0.0211449	0.688989
AZIN2	rs80137217	exonic	chr1	33558992	33558992	C	A	nonsynonymous SNV	13	18.3834	0.417425	0.472322	0.00502135	0	0.0211576	0.688989
TMEM256	rs61736090	exonic	chr17	7306431	7306431	G	A	nonsynonymous SNV	9	7.80802	0.582576	0.520279	0.00501852	0	0.0211576	0.688989
MLLT1	rs2233188	exonic	chr19	6230692	6230692	G	A	synonymous SNV	30	21.6069	0.417443	0.448345	0.00500345	0	0.0211792	0.688989
INMT	rs6966180	exonic	chr7	30795146	30795146	C	T	synonymous SNV	13	23.8326	0.582552	0.455761	0.0050297	0	0.0211868	0.688989
SEC16B	rs34246968	exonic	chr1	177929501	177929501	C	G	nonsynonymous SNV	28	32.7734	0.417462	0.467289	0.00503499	0	0.0212046	0.688989
PIK3C2G	rs61757718	exonic	chr12	18800961	18800961	G	C	stoploss	21	35.2132	0.417469	0.456942	0.00501746	0	0.0212198	0.688989
SLC9A3	rs6870920	exonic	chr5	491906	491906	G	A	synonymous SNV	10	28.5818	0.41748	0.517892	0.00502571	0	0.0212338	0.688989
DPP4	rs17575	exonic	chr2	162929922	162929922	C	T	synonymous SNV	9	23.3574	0.417508	0.458586	0.00497421	0	0.021282	0.688989
ZFP36L2	rs11675632	exonic	chr2	43452618	43452618	C	T	nonsynonymous SNV	10	13.436	0.417549	0.510956	0.00503629	0	0.0213239	0.688989
PCSK5	rs61744750	exonic	chr9	78925765	78925765	G	A	synonymous SNV	32	22.2595	0.582446	0.490847	0.00503915	0	0.021329	0.688989
USH2A	rs56038610	exonic	chr1	215808007	215808007	G	A	nonsynonymous SNV	17	22.4733	0.417576	0.500242	0.00502964	0	0.0213531	0.688989
MLKL	rs35589326	exonic	chr16	74729262	74729262	A	G	nonsynonymous SNV	15	5.98846	0.417576	0.400348	0.00503985	0	0.0213531	0.688989
ASPM	rs35897746	exonic	chr1	197102592	197102592	T	C	synonymous SNV	14	20.3266	0.417635	0.464876	0.0049934	0	0.0214216	0.688989
RHPN2	rs75351369	exonic	chr19	33486992	33486992	A	C	nonsynonymous SNV	9	16.1458	0.582345	0.453484	0.00500378	0	0.0214318	0.688989
KRTAP5-9	rs114705722	exonic	chr11	71259987	71259987	C	G	nonsynonymous SNV	12	31.4289	0.417666	0.469481	0.00505227	0	0.0214356	0.688989
SCUBE1	rs7284575	exonic	chr22	43608531	43608531	C	T	synonymous SNV	43	18.7944	0.417673	0.504961	0.0050443	0	0.0214445	0.688989
WDR38	rs114731914	exonic	chr9	127617931	127617931	G	A	nonsynonymous SNV	11	11.6795	0.417678	0.439148	0.00505152	0	0.021447	0.688989
UNC13C	rs78088948	exonic	chr15	54786879	54786879	T	C	synonymous SNV	29	22.1427	0.417685	0.478915	0.00504631	0	0.0214559	0.688989
DOCK6	rs4804152	exonic	chr19	11327626	11327626	A	G	synonymous SNV	117	33.4806	0.41769	0.411853	0.00504652	0	0.0214635	0.688989
SYT2	rs115267501	exonic	chr1	202569600	202569600	C	T	synonymous SNV	59	22.0805	0.41769	0.482094	0.00504645	0	0.0214635	0.688989
PRR32	rs143596619	exonic	chrX	125955208	125955208	C	T	nonsynonymous SNV	13	19.8381	0.582279	0.453113	0.00503617	0	0.021499	0.688989
PARP4	rs1372085	exonic	chr13	25008588	25008588	A	G	nonsynonymous SNV	66	15.6227	0.582259	0.443268	0.00501252	0	0.0215105	0.688989
SLC2A11	rs9608213	exonic	chr22	24224655	24224655	G	A	nonsynonymous SNV	15	21.1299	0.582245	0.489799	0.00504695	0	0.0215219	0.688989
FANCA	rs17232246	exonic	chr16	89874756	89874756	G	A	nonsynonymous SNV	14	8.7493	0.417754	0.483708	0.00504847	0	0.0215219	0.688989
ZNF366	rs35721849	exonic	chr5	71756355	71756355	G	A	synonymous SNV	16	23.6024	0.417784	0.499374	0.00505277	0	0.0215549	0.688989
SOGA1	rs35565287	exonic	chr20	35422369	35422369	C	A	synonymous SNV	11	15.0054	0.41779	0.478328	0.00504006	0	0.0215587	0.688989
ATN1	rs11547602	exonic	chr12	7046077	7046077	G	A	synonymous SNV	25	20.6982	0.4178	0.467309	0.0050131	0	0.0215891	0.688989
CHDH	rs35375185	exonic	chr3	53853041	53853041	C	G	synonymous SNV	18	24.1975	0.582173	0.4886	0.00505504	0	0.0216133	0.688989
SPRTN	rs117192083	exonic	chr1	231474294	231474294	A	G	synonymous SNV	10	20.7863	0.582166	0.452475	0.00505808	0	0.0216209	0.688989
IPO13	rs17402858	exonic	chr1	44422622	44422622	C	T	synonymous SNV	18	25.0052	0.582162	0.448811	0.00505044	0	0.0216234	0.688989
ZBTB46	rs74552928	exonic	chr20	62378418	62378418	C	T	synonymous SNV	10	9.02022	0.582164	0.475811	0.00505881	0	0.0216234	0.688989
TSPAN1	rs35000902	exonic	chr1	46650045	46650045	T	G	synonymous SNV	9	16.971	0.417845	0.47195	0.00503976	0	0.0216285	0.688989
GALC	rs11552556	exonic	chr14	88452945	88452945	G	A	synonymous SNV	41	14.0925	0.58215	0.483613	0.00501874	0	0.0216361	0.688989
KLHL36	rs72797514	exonic	chr16	84691433	84691433	C	T	synonymous SNV	9	18.3752	0.417852	0.497597	0.00504945	0	0.0216412	0.688989
MAML2	rs58982358	exonic	chr11	95825941	95825941	G	T	synonymous SNV	22	7.74251	0.582147	0.499523	0.0050508	0	0.0216437	0.688989
C1orf167	rs3737967	exonic	chr1	11847449	11847449	G	A	nonsynonymous SNV	23	19.5531	0.417858	0.479213	0.00505538	0	0.0216475	0.688989
P2RX7	rs28360447	exonic	chr12	121600238	121600238	G	A	nonsynonymous SNV	23	40.311	0.417889	0.502186	0.00502723	0	0.0216754	0.688989
ETNK2	rs76205451	exonic	chr1	204101381	204101381	G	A	synonymous SNV	16	18.1897	0.417905	0.465625	0.00503346	0	0.0217161	0.688989
DENND4B	rs56190300	exonic	chr1	153914500	153914500	G	A	synonymous SNV	16	29.3245	0.582092	0.504876	0.00506114	0	0.0217199	0.688989
WDFY2	rs114786928	exonic	chr13	52293404	52293404	C	T	synonymous SNV	9	15.949	0.58209	0.511564	0.00505393	0	0.0217224	0.688989
RPUSD3	rs116550290	exonic	chr3	9881953	9881953	C	T	synonymous SNV	17	19.3964	0.582062	0.467031	0.00506378	0	0.0217516	0.688989
RAB3D	rs34053641	exonic	chr19	11447932	11447932	A	C	synonymous SNV	28	27.486	0.582049	0.452546	0.00506955	0	0.0217732	0.688989
ABCA12	rs34273324	exonic	chr2	215914491	215914491	T	C	synonymous SNV	26	28.2767	0.417965	0.469283	0.0050586	0	0.0217884	0.688989
TTC12	rs10466529	exonic	chr11	113222821	113222821	G	A	synonymous SNV	10	6.02231	0.582022	0.507898	0.0050053	0	0.0218011	0.688989
GUCA1C	rs11917716	exonic	chr3	108635060	108635060	G	A	nonsynonymous SNV	13	39.8879	0.582009	0.44687	0.005064	0	0.0218163	0.688989
SERPINB9	rs61729675	exonic	chr6	2890501	2890501	T	C	nonsynonymous SNV	12	19.429	0.581993	0.455078	0.00506591	0	0.0218328	0.688989
DPYS	rs7825427	exonic	chr8	105456597	105456597	T	C	synonymous SNV	14	21.9554	0.418013	0.47048	0.00504674	0	0.0218481	0.688989
CYP11B1	rs61752786	exonic	chr8	143957129	143957129	G	T	synonymous SNV	23	20.5549	0.418017	0.489939	0.0050479	0	0.0218481	0.688989
ULK4	rs6769117	exonic	chr3	41288466	41288466	G	A	nonsynonymous SNV	14	36.4145	0.41803	0.487047	0.00514591	0	0.0218646	0.688989
STARD9	rs61753412	exonic	chr15	42986471	42986471	A	T	nonsynonymous SNV	10	16.7817	0.581933	0.481437	0.00505542	0	0.0219128	0.689402
ZP4	rs34370253	exonic	chr1	238053226	238053226	G	A	nonsynonymous SNV	17	24.4141	0.581933	0.451802	0.00506627	0	0.0219128	0.689402
UTRN	rs114750149	exonic	chr6	144743015	144743015	G	A	nonsynonymous SNV	18	14.5547	0.418119	0.452195	0.00501671	0	0.0219813	0.689402
FBN3	rs17160151	exonic	chr19	8150393	8150393	C	T	nonsynonymous SNV	22	10.6484	0.581869	0.490106	0.00507364	0	0.0219877	0.689402
CECR2	rs10427665	exonic	chr22	18027977	18027977	A	G	synonymous SNV	14	9.00979	0.41814	0.489443	0.00507389	0	0.0219953	0.689402
DYNC2H1	rs12146610	exonic	chr11	102988504	102988504	A	T	nonsynonymous SNV	62	9.97132	0.418167	0.482164	0.00505557	0	0.0220296	0.689402
IQGAP2	rs253093	exonic	chr5	75960865	75960865	T	C	synonymous SNV	9	24.5911	0.418183	0.468911	0.00501965	0	0.0220613	0.689402
CIITA	rs45621432	exonic	chr16	11001821	11001821	C	T	synonymous SNV	15	21.5846	0.581798	0.473534	0.00507763	0	0.0220803	0.689402
ASPDH	rs12977172	exonic	chr19	51015404	51015404	T	C	nonsynonymous SNV	27	43.4915	0.418203	0.480827	0.00507714	0	0.0220803	0.689402
NAA16	rs3812896	exonic	chr13	41902939	41902939	T	C	synonymous SNV	80	12.5558	0.418234	0.477733	0.0050919	0	0.022126	0.689402
VPS13A	rs79287753	exonic	chr9	79891031	79891031	A	G	synonymous SNV	16	45.5101	0.581763	0.461444	0.00505662	0	0.0221286	0.689402
XIRP1	rs34053674	exonic	chr3	39225816	39225816	C	A	nonsynonymous SNV	11	23.7681	0.418238	0.521218	0.0050748	0	0.0221286	0.689402
GLTSCR2	rs79458115	exonic	chr19	48253454	48253454	C	G	synonymous SNV	12	18.0684	0.418249	0.463829	0.00506057	0	0.0221438	0.689402
HSPG2	rs989994	exonic	chr1	22206649	22206649	T	C	nonsynonymous SNV	27	32.6241	0.581748	0.512512	0.00507258	0	0.0221463	0.689402
TRIM22	rs78484876	exonic	chr11	5719649	5719649	T	C	synonymous SNV	14	34.6479	0.41827	0.520399	0.00503911	0	0.0221666	0.689402
NLRC3	rs75531903	exonic	chr16	3613720	3613720	A	G	synonymous SNV	10	18.9915	0.418285	0.452148	0.00508436	0	0.0221819	0.689402
AHNAK2	rs11851045	exonic	chr14	105416292	105416292	C	T	synonymous SNV	13	18.0421	0.41829	0.433477	0.00503951	0	0.0221844	0.689402
FAM161B	rs34834232	exonic	chr14	74413243	74413243	A	T	synonymous SNV	10	23.7654	0.418325	0.445168	0.00508739	0	0.0222225	0.689402
KHDRBS2	rs61753606	exonic	chr6	62390920	62390920	G	A	nonsynonymous SNV	18	16.1858	0.58163	0.45818	0.00507677	0	0.0222669	0.689402
AOAH	rs34628993	exonic	chr7	36633956	36633956	G	A	synonymous SNV	9	32.3921	0.418374	0.470189	0.00502946	0	0.0222745	0.689402
FHAD1	rs35368057	exonic	chr1	15679393	15679393	G	A	synonymous SNV	9	14.4544	0.581625	0.476278	0.005032	0	0.0222745	0.689402
DNAH9	rs61739488	exonic	chr17	11622729	11622729	C	T	synonymous SNV	18	5.42159	0.581601	0.484095	0.00508258	0	0.0222936	0.689402
MAST4	rs55927942	exonic	chr5	66460956	66460956	C	T	synonymous SNV	14	17.5664	0.581586	0.484475	0.00508715	0	0.0223024	0.689402
NAT1	rs4986990	exonic	chr8	18080015	18080015	G	A	synonymous SNV	32	17.8009	0.418444	0.490815	0.00506068	0	0.0223405	0.689402
ZNF778	rs74466939	exonic	chr16	89294595	89294595	C	T	synonymous SNV	120	8.42097	0.418451	0.48266	0.00506715	0	0.0223443	0.689402
SLC9A5	rs1061357	exonic	chr16	67304990	67304990	C	T	synonymous SNV	17	17.5626	0.418455	0.495032	0.00509627	0	0.0223532	0.689402
ATF7IP	rs74069866	exonic	chr12	14613471	14613471	G	A	nonsynonymous SNV	12	18.7188	0.418462	0.498041	0.0050945	0	0.0223621	0.689402
FREM3	rs61732656	exonic	chr4	144617554	144617554	G	T	synonymous SNV	22	37.5728	0.418472	0.492311	0.00509182	0	0.0223722	0.689402
FNDC1	rs2501176	exonic	chr6	159655383	159655383	A	G	nonsynonymous SNV	34	23.8091	0.418488	0.428983	0.00509423	0	0.0223887	0.689402
TRPM6	rs12349050	exonic	chr9	77416951	77416951	A	G	synonymous SNV	33	22.8945	0.41849	0.499417	0.00509627	0	0.02239	0.689402
TMEM241	rs76709352	exonic	chr18	21001400	21001400	G	A	nonsynonymous SNV	11	15.036	0.418496	0.513303	0.00510323	0	0.0224103	0.689483
MICALCL	rs147731149	exonic	chr11	12315838	12315838	A	G	nonsynonymous SNV	9	24.7478	0.418526	0.496481	0.00508954	0	0.0224268	0.689483
NWD1	rs61995711	exonic	chr19	16872794	16872794	C	T	synonymous SNV	19	41.4674	0.581442	0.460573	0.00509881	0	0.0224611	0.690011
CCDC154	rs7192331	exonic	chr16	1484473	1484473	A	G	nonsynonymous SNV	41	28.3096	0.418612	0.454885	0.00510327	0	0.0225245	0.691435
ZFP57	rs9461544	exonic	chr6	29641295	29641295	T	C	nonsynonymous SNV	12	14.5585	0.581362	0.486593	0.00508438	0	0.0225588	0.691961
PI4KA	rs142655514	exonic	chr22	21072998	21072998	G	A	synonymous SNV	9	19.185	0.581332	0.417903	0.00510782	0	0.0225944	0.692271
SPAG16	rs61752198	exonic	chr2	214160817	214160817	G	A	nonsynonymous SNV	19	13.932	0.58132	0.461767	0.00510954	0	0.0226032	0.692271
CENPJ	rs7336216	exonic	chr13	25486977	25486977	C	G	nonsynonymous SNV	11	12.0698	0.418705	0.473563	0.00503784	0	0.0226362	0.692756
STAB1	rs116423614	exonic	chr3	52557445	52557445	G	A	synonymous SNV	14	21.778	0.58126	0.502884	0.00511214	0	0.0226794	0.692981
HTR7	rs10159742	exonic	chr10	92508658	92508658	T	C	synonymous SNV	24	25.0885	0.581239	0.463362	0.00506453	0	0.022706	0.692981
CTC1	rs116271319	exonic	chr17	8146374	8146374	T	C	synonymous SNV	9	6.23407	0.418768	0.492145	0.00510971	0	0.0227162	0.692981
KDM5A	rs74736498	exonic	chr12	461374	461374	G	C	synonymous SNV	10	37.1082	0.418775	0.489558	0.00511353	0	0.0227263	0.692981
POU2AF1	rs11213848	exonic	chr11	111225028	111225028	G	A	synonymous SNV	32	13.5958	0.418791	0.503249	0.00509014	0	0.0227416	0.692981
LOC643355	rs61746626	exonic	chr1	112533746	112533746	C	T	synonymous SNV	14	36.0369	0.418808	0.511572	0.00506606	0	0.0227568	0.692981
NKTR	rs35419602	exonic	chr3	42662976	42662976	A	C	synonymous SNV	21	47.0175	0.418824	0.478327	0.00513979	0	0.0227682	0.692981
SEMA3B	rs61737738	exonic	chr3	50311476	50311476	G	A	synonymous SNV	9	16.497	0.41884	0.450681	0.00511873	0	0.0227809	0.692981
BCORL1	rs113450274	exonic	chrX	129148407	129148407	T	C	synonymous SNV	11	39.0514	0.581137	0.445799	0.00509072	0	0.0228101	0.693347
AFF1	rs7689167	exonic	chr4	87967399	87967399	A	G	synonymous SNV	11	24.5521	0.418876	0.430309	0.00511416	0	0.0228342	0.69351
TRANK1	rs74424604	exonic	chr3	36931397	36931397	C	T	nonsynonymous SNV	27	21.0747	0.418897	0.458689	0.005085	0	0.0228558	0.69351
KIAA1210	rs34835592	exonic	chrX	118242332	118242332	C	T	nonsynonymous SNV	13	33.1313	0.581078	0.436949	0.00509601	0	0.0228863	0.69351
WNT9B	rs754474	exonic	chr17	44953856	44953856	G	C	synonymous SNV	38	6.64083	0.418929	0.480706	0.0051215	0	0.022899	0.69351
PDE4DIP	rs1629011	exonic	chr1	144912233	144912233	C	T	nonsynonymous SNV	659	69.461	0.418949	0.442778	0.00513369	0	0.022932	0.69351
SLC20A2	rs34124953	exonic	chr8	42323380	42323380	C	T	synonymous SNV	9	17.4352	0.418947	0.491064	0.00512409	0	0.022932	0.69351
ADGRE2	rs141539462	exonic	chr19	14877102	14877102	C	T	synonymous SNV	9	17.7264	0.418955	0.432628	0.00513711	0	0.0229358	0.69351
GLIPR1L1	rs76790820	exonic	chr12	75763755	75763755	T	C	nonsynonymous SNV	9	19.951	0.581008	0.437434	0.00512872	0	0.0229751	0.693776
ITIH1	rs61730358	exonic	chr3	52823864	52823864	A	T	nonsynonymous SNV	9	10.4677	0.418995	0.453503	0.00512926	0	0.0229789	0.693776
CCNT1	rs17123261	exonic	chr12	49087912	49087912	T	C	nonsynonymous SNV	10	11.264	0.580978	0.485072	0.00508759	0	0.0230043	0.694023
ACSBG2	rs79266675	exonic	chr19	6141593	6141593	T	A	nonsynonymous SNV	23	26.3471	0.580936	0.472333	0.00509633	0	0.0230487	0.694325
ANKRD24	rs61743270	exonic	chr19	4199944	4199944	G	A	nonsynonymous SNV	9	20.9257	0.580941	0.516783	0.00513123	0	0.0230487	0.694325
DNAH9	rs117790039	exonic	chr17	11725337	11725337	C	T	synonymous SNV	41	9.37491	0.580863	0.498594	0.00508902	0	0.0231096	0.69435
CYP4F2	rs8110714	exonic	chr19	16006323	16006323	G	A	synonymous SNV	17	18.7397	0.419139	0.457063	0.00513327	0	0.0231135	0.69435
PDE4DIP	rs2762745	exonic	chr1	144931330	144931330	C	T	nonsynonymous SNV	701	68.7642	0.419151	0.48204	0.00531863	0	0.02313	0.69435
SORBS1	rs73319274	exonic	chr10	97144032	97144032	T	C	synonymous SNV	11	12.967	0.580838	0.479234	0.00513801	0	0.0231439	0.69435
CEP152	rs16961557	exonic	chr15	49048128	49048128	A	G	nonsynonymous SNV	20	12.5475	0.580787	0.489955	0.00512648	0	0.0232023	0.69435
CACNA1F	rs6520408	exonic	chrX	49088374	49088374	G	A	nonsynonymous SNV	25	51.5289	0.41923	0.441623	0.00512766	0	0.0232226	0.69435
CTU2	rs2290904	exonic	chr16	88780090	88780090	G	A	synonymous SNV	63	7.39921	0.580763	0.493517	0.00514382	0	0.023234	0.69435
ZZEF1	rs78806449	exonic	chr17	3981290	3981290	A	G	nonsynonymous SNV	54	11.7513	0.580759	0.469774	0.0050603	0	0.0232404	0.69435
PDE4DIP	rs2798893	exonic	chr1	144931392	144931392	G	A	nonsynonymous SNV	644	61.8392	0.419248	0.475029	0.00495161	0	0.0232455	0.69435
CELSR1	rs34129506	exonic	chr22	46807510	46807510	G	A	synonymous SNV	22	24.8242	0.419269	0.482256	0.00514445	0	0.0232759	0.69435
MICALCL	rs1493953	exonic	chr11	12315891	12315891	G	A	nonsynonymous SNV	66	19.0005	0.580708	0.47843	0.00520788	0	0.0233076	0.69435
FBN3	rs10420783	exonic	chr19	8137052	8137052	G	A	synonymous SNV	26	24.5009	0.419294	0.431798	0.00508746	0	0.0233102	0.69435
CMYA5	rs7721884	exonic	chr5	79031735	79031735	A	G	nonsynonymous SNV	9	28.2519	0.419305	0.48228	0.00513769	0	0.0233191	0.69435
AKAP11	rs9525605	exonic	chr13	42873782	42873782	G	A	synonymous SNV	39	13.951	0.419309	0.491964	0.0051242	0	0.0233241	0.69435
CEP170B	rs41314519	exonic	chr14	105344823	105344823	G	A	synonymous SNV	21	27.545	0.580687	0.47281	0.00514678	0	0.0233305	0.69435
KCNH3	rs12316175	exonic	chr12	49948205	49948205	C	T	synonymous SNV	15	24.122	0.419341	0.469431	0.00514817	0	0.0233521	0.69435
APOA1BP	rs6427322	exonic	chr1	156563726	156563726	A	C	synonymous SNV	61	26.954	0.580655	0.476015	0.00514529	0	0.0233597	0.69435
MYT1	rs78568430	exonic	chr20	62853349	62853349	C	G	nonsynonymous SNV	22	9.25277	0.580641	0.46773	0.00515112	0	0.0233736	0.69435
RNGTT	rs140205258	exonic	chr6	89601534	89601534	C	T	nonsynonymous SNV	10	19.2466	0.580631	0.486243	0.0051548	0	0.0233851	0.69435
CCDC157	rs2286442	exonic	chr22	30772686	30772686	C	T	synonymous SNV	27	16.3051	0.419404	0.47627	0.00515245	0	0.0234257	0.69435
CAV3	rs72546667	exonic	chr3	8787263	8787263	G	A	nonsynonymous SNV	14	32.3179	0.419422	0.472128	0.00514939	0	0.0234434	0.69435
CAPN3	rs35889956	exonic	chr15	42680003	42680003	C	T	nonsynonymous SNV	9	12.7718	0.419431	0.468569	0.00514034	0	0.0234473	0.69435
UNK	rs9908146	exonic	chr17	73812909	73812909	A	G	synonymous SNV	54	18.803	0.419446	0.421598	0.00514269	0	0.0234676	0.69435
ZFHX3	rs62640010	exonic	chr16	72993708	72993708	C	T	nonsynonymous SNV	12	8.1405	0.580536	0.45069	0.00515658	0	0.0234879	0.69435
MCM5	rs2307340	exonic	chr22	35802661	35802661	C	G	nonsynonymous SNV	48	18.7819	0.419473	0.474921	0.00515623	0	0.0234955	0.69435
TET3	rs60481444	exonic	chr2	74328439	74328439	G	C	synonymous SNV	27	53.7699	0.419474	0.477363	0.00511414	0	0.0234968	0.69435
FAM47E	rs61730247	exonic	chr4	77184996	77184996	C	T	nonsynonymous SNV	12	39.2963	0.580496	0.451112	0.00515906	0	0.0235348	0.694624
MFSD3	rs7837302	exonic	chr8	145736077	145736077	C	T	synonymous SNV	9	14.3137	0.58049	0.466525	0.00511897	0	0.023545	0.694624
KIF19	rs2271534	exonic	chr17	72350402	72350402	G	A	nonsynonymous SNV	12	23.4321	0.580483	0.49686	0.00515931	0	0.0235577	0.694624
ATAD3C	rs113110734	exonic	chr1	1387747	1387747	C	T	nonsynonymous SNV	10	13.0248	0.580443	0.44929	0.00516431	0	0.0236262	0.695501
CMTM1	rs7193473	exonic	chr16	66600479	66600479	G	A	synonymous SNV	105	10.5146	0.419571	0.480514	0.00516393	0	0.0236453	0.695501
CD33	rs35632246	exonic	chr19	51742839	51742839	A	G	nonsynonymous SNV	11	45.155	0.419601	0.487248	0.00516526	0	0.0236846	0.695501
FSIP2	rs10490392	exonic	chr2	186658565	186658565	G	T	nonsynonymous SNV	12	10.6861	0.419623	0.467722	0.00516694	0	0.0237113	0.695501
HEPHL1	rs76467816	exonic	chr11	93844722	93844722	C	T	synonymous SNV	15	6.19461	0.41966	0.451569	0.00513892	0	0.0237493	0.695501
SORBS1	rs61739185	exonic	chr10	97074861	97074861	C	T	synonymous SNV	9	12.5922	0.419682	0.468498	0.00515077	0	0.0237671	0.695501
FAM135A	rs9455142	exonic	chr6	71234960	71234960	A	G	nonsynonymous SNV	9	19.4822	0.580312	0.471046	0.00512007	0	0.0237747	0.695501
UMOD	rs74778184	exonic	chr16	20361136	20361136	G	A	synonymous SNV	10	10.0629	0.580289	0.50776	0.00516796	0	0.0237963	0.695501
SEPHS1	rs62641683	exonic	chr10	13378273	13378273	G	C	synonymous SNV	13	26.4376	0.580288	0.454049	0.00513377	0	0.0237963	0.695501
DISP1	rs72744122	exonic	chr1	223178477	223178477	C	T	synonymous SNV	13	18.6966	0.580285	0.474026	0.00517267	0	0.0238001	0.695501
TMPRSS7	rs16859132	exonic	chr3	111780741	111780741	C	T	nonsynonymous SNV	23	13.5536	0.580272	0.479649	0.00516209	0	0.0238102	0.695501
ENOSF1	rs34454509	exonic	chr18	693888	693888	C	T	synonymous SNV	14	17.7405	0.580264	0.447376	0.00517405	0	0.0238217	0.695501
AARS2	rs325008	exonic	chr6	44268371	44268371	T	C	synonymous SNV	49	22.984	0.419757	0.479794	0.00515171	0	0.023842	0.695501
CSPP1	rs1808140	exonic	chr8	68102977	68102977	T	C	nonsynonymous SNV	13	22.7118	0.419766	0.475294	0.00517539	0	0.0238496	0.695501
TMEM255B	rs41284482	exonic	chr13	114504663	114504663	G	A	nonsynonymous SNV	11	44.8831	0.419774	0.50596	0.00517184	0	0.0238585	0.695501
CFAP74	rs61734005	exonic	chr1	1896333	1896333	G	A	synonymous SNV	13	17.9145	0.41978	0.400442	0.00512174	0	0.0238686	0.695501
KRTAP16-1	rs71373406	exonic	chr17	39464594	39464594	A	G	synonymous SNV	11	9.13805	0.419805	0.4564	0.0051599	0	0.0239105	0.695501
RGS3	rs36062487	exonic	chr9	116269892	116269892	C	T	synonymous SNV	10	26.3099	0.580177	0.416606	0.00517181	0	0.023941	0.695501
ZNF345	rs525345	exonic	chr19	37369182	37369182	T	C	synonymous SNV	12	31.3144	0.580167	0.451938	0.00516204	0	0.0239587	0.695501
HTR2B	rs6736017	exonic	chr2	231973416	231973416	T	C	nonsynonymous SNV	16	34.0443	0.580162	0.466267	0.00518065	0	0.0239664	0.695501
CHRNB3	rs79124649	exonic	chr8	42563882	42563882	C	T	synonymous SNV	10	12.1066	0.419872	0.424694	0.00518415	0	0.0240235	0.695501
SGSM2	rs745400	exonic	chr17	2266799	2266799	G	A	nonsynonymous SNV	12	29.6826	0.419897	0.409757	0.00515846	0	0.0240539	0.695501
MORN3	rs11043312	exonic	chr12	122092181	122092181	C	T	synonymous SNV	17	35.9541	0.419898	0.501233	0.00513775	0	0.0240552	0.695501
LRRC71	rs11264585	exonic	chr1	156902678	156902678	G	A	nonsynonymous SNV	11	22.6748	0.419941	0.480296	0.00518696	0	0.0241187	0.695501
ATHL1	rs3809110	exonic	chr11	290494	290494	C	T	nonsynonymous SNV	14	24.1689	0.580042	0.421948	0.00518903	0	0.0241415	0.695501
CCDC178	rs76952832	exonic	chr18	30969567	30969567	G	T	nonsynonymous SNV	23	21.3535	0.580003	0.457517	0.00519182	0	0.0241809	0.695501
ATXN1L	rs6499544	exonic	chr16	71884021	71884021	A	G	synonymous SNV	19	13.9324	0.579977	0.450578	0.00517535	0	0.0242342	0.695501
AGRN	rs17160776	exonic	chr1	985900	985900	C	T	synonymous SNV	17	26.6538	0.579966	0.438185	0.00519179	0	0.0242469	0.695501
DIABLO	rs35426428	exonic	chr12	122692958	122692958	C	T	synonymous SNV	14	8.19443	0.579958	0.467268	0.00517711	0	0.0242583	0.695501
ARID3A	rs115920176	exonic	chr19	966831	966831	G	A	synonymous SNV	9	20.2879	0.420061	0.518658	0.00512881	0	0.024276	0.695501
CNNM4	rs41286594	exonic	chr2	97465384	97465384	C	T	synonymous SNV	18	19.6229	0.579938	0.491057	0.00519097	0	0.0242786	0.695501
ACTRT3	rs35419455	exonic	chr3	169485989	169485989	T	A	nonsynonymous SNV	21	24.8742	0.420065	0.487794	0.00519732	0	0.0242862	0.695501
PDE4DIP	rs1628310	exonic	chr1	144868170	144868170	C	T	nonsynonymous SNV	685	79.6269	0.420116	0.463499	0.00519754	0	0.0243712	0.695501
TNC	rs61729478	exonic	chr9	117848368	117848368	C	T	nonsynonymous SNV	20	24.3139	0.420137	0.48207	0.00520117	0	0.024403	0.695501
PRICKLE1	rs34837068	exonic	chr12	42863262	42863262	A	G	nonsynonymous SNV	14	37.5925	0.420141	0.451269	0.00515706	0	0.0244055	0.695501
CD96	rs2276872	exonic	chr3	111286375	111286375	G	C	nonsynonymous SNV	21	16.574	0.420183	0.473806	0.00518737	0	0.0244385	0.695501
POLR1E	rs16934203	exonic	chr9	37495899	37495899	C	T	nonsynonymous SNV	9	13.6995	0.579805	0.51543	0.00519095	0	0.024455	0.695501
DNAH10	rs116167096	exonic	chr12	124323011	124323011	T	C	synonymous SNV	13	16.2912	0.420204	0.497785	0.00517691	0	0.0244626	0.695501
C15orf40	rs17361375	exonic	chr15	83680329	83680329	G	A	nonsynonymous SNV	11	20.4224	0.420204	0.433003	0.00515863	0	0.0244626	0.695501
DDX25	rs34015034	exonic	chr11	125786912	125786912	T	G	synonymous SNV	12	12.8484	0.420215	0.474949	0.00516803	0	0.0244905	0.695501
MLLT1	rs11880101	exonic	chr19	6222353	6222353	C	T	nonsynonymous SNV	20	24.6665	0.57977	0.463875	0.00520679	0	0.0245083	0.695501
ASAP2	rs34052263	exonic	chr2	9496449	9496449	C	T	synonymous SNV	11	24.9472	0.420254	0.512975	0.00520853	0	0.0245324	0.695501
SHANK2	rs62622853	exonic	chr11	70333498	70333498	T	C	nonsynonymous SNV	20	10.5353	0.420283	0.465119	0.00518517	0	0.0245616	0.695501
SORL1	rs636588	exonic	chr11	121403229	121403229	T	C	synonymous SNV	9	6.98314	0.579683	0.467458	0.00521071	0	0.0246035	0.695501
T	rs920961	exonic	chr6	166580257	166580257	G	A	synonymous SNV	20	29.4172	0.579674	0.489856	0.00519848	0	0.0246162	0.695501
MAN2A2	rs80163910	exonic	chr15	91455458	91455458	C	T	synonymous SNV	39	26.2813	0.420364	0.484828	0.00518167	0	0.0246517	0.695501
KIF21A	rs61740919	exonic	chr12	39751120	39751120	C	A	synonymous SNV	15	48.8115	0.57963	0.450051	0.00522063	0	0.0246632	0.695501
NHLRC2	rs75758714	exonic	chr10	115639398	115639398	G	A	nonsynonymous SNV	10	31.4719	0.420376	0.443018	0.00520997	0	0.0246695	0.695501
CCDC88C	rs150512553	exonic	chr14	91744349	91744349	G	T	synonymous SNV	18	19.9263	0.579613	0.50711	0.00520746	0	0.0246847	0.695501
TGIF1	rs111896914	exonic	chr18	3452030	3452030	C	T	nonsynonymous SNV	20	23.5525	0.420391	0.430582	0.00521631	0	0.0246898	0.695501
HSPA6	rs41297716	exonic	chr1	161495117	161495117	C	T	synonymous SNV	15	28.4385	0.420446	0.451078	0.00521913	0	0.024766	0.695501
GSTT2	rs2301423	exonic	chr22	24325062	24325062	G	A	nonsynonymous SNV	14	14.642	0.579553	0.459151	0.00521526	0	0.0247672	0.695501
PRDM10	rs117750366	exonic	chr11	129784764	129784764	C	T	synonymous SNV	27	15.4452	0.57954	0.486934	0.00521616	0	0.0247913	0.695501
CARD10	rs3817805	exonic	chr22	37900762	37900762	G	A	synonymous SNV	60	16.9474	0.420462	0.423133	0.00513228	0	0.0247939	0.695501
ADPRM	rs34940296	exonic	chr17	10608518	10608518	T	G	nonsynonymous SNV	21	11.7113	0.579518	0.482938	0.00522134	0	0.0248155	0.695501
HIVEP2	rs34875559	exonic	chr6	143092754	143092754	G	A	nonsynonymous SNV	20	27.1591	0.420482	0.485555	0.00522289	0	0.0248155	0.695501
ELMO3	rs8058861	exonic	chr16	67234134	67234134	A	G	nonsynonymous SNV	48	10.0257	0.420497	0.485317	0.00521175	0	0.0248358	0.695501
DOCK9	rs16956053	exonic	chr13	99566594	99566594	C	T	synonymous SNV	17	15.8992	0.420499	0.498042	0.00522224	0	0.0248446	0.695501
MC4R	rs2229616	exonic	chr18	58039276	58039276	C	T	nonsynonymous SNV	18	14.6758	0.579488	0.492206	0.00522452	0	0.0248624	0.695501
KIR2DS4	rs115093949	exonic	chr19	55349264	55349264	G	A	nonsynonymous SNV	20	18.4087	0.579482	0.470234	0.00522393	0	0.0248713	0.695501
TEP1	rs73585176	exonic	chr14	20848461	20848461	G	A	nonsynonymous SNV	9	23.8119	0.420528	0.405773	0.00521456	0	0.0248751	0.695501
CARD17	rs115239439	exonic	chr11	104971362	104971362	A	G	nonsynonymous SNV	14	9.16896	0.420541	0.460019	0.00519806	0	0.0248954	0.695501
ABCA7	rs114782266	exonic	chr19	1059056	1059056	G	A	nonsynonymous SNV	15	42.6996	0.420546	0.48583	0.00519033	0	0.0248992	0.695501
ADAT1	rs3743599	exonic	chr16	75646576	75646576	G	T	nonsynonymous SNV	65	8.69193	0.420554	0.486884	0.00520721	0	0.0249195	0.695501
KCTD19	rs143573730	exonic	chr16	67338357	67338357	A	T	nonsynonymous SNV	10	9.75935	0.579421	0.482607	0.00522982	0	0.0249424	0.695501
NWD1	rs75226566	exonic	chr19	16855457	16855457	C	T	nonsynonymous SNV	9	22.8227	0.42061	0.498105	0.00523032	0	0.0249944	0.695501
ATP2A3	rs9895012	exonic	chr17	3844345	3844345	G	A	nonsynonymous SNV	20	11.1025	0.420613	0.424309	0.00522916	0	0.0249982	0.695501
LAMA1	rs60009920	exonic	chr18	6961680	6961680	G	T	nonsynonymous SNV	11	22.0347	0.579377	0.491342	0.00523028	0	0.0250122	0.695501
LMF1	rs35168378	exonic	chr16	920870	920870	C	T	nonsynonymous SNV	14	24.4486	0.579352	0.454376	0.00523314	0	0.0250718	0.695501
CLYBL	rs35680839	exonic	chr13	100511247	100511247	G	A	nonsynonymous SNV	48	16.5166	0.57935	0.400315	0.00522361	0	0.0250718	0.695501
PDE4DIP	rs1359300	exonic	chr1	144922583	144922583	G	A	nonsynonymous SNV	449	58.7282	0.420661	0.460987	0.00520271	0	0.0250858	0.695501
LAMP2	rs3827478	exonic	chrX	119562432	119562432	T	C	synonymous SNV	11	15.0594	0.579324	0.448101	0.0052307	0	0.0251061	0.695501
SH3BP4	rs35039245	exonic	chr2	235950391	235950391	C	T	synonymous SNV	14	20.4125	0.579318	0.481692	0.00522	0	0.0251125	0.695501
GGT5	rs762276	exonic	chr22	24628928	24628928	G	A	nonsynonymous SNV	28	25.9928	0.420705	0.461557	0.00519629	0	0.0251467	0.695501
FLVCR1	rs17677416	exonic	chr1	213061308	213061308	T	C	synonymous SNV	39	16.7709	0.420708	0.479286	0.00518022	0	0.0251505	0.695501
TAX1BP3	rs8278	exonic	chr17	3568012	3568012	A	G	synonymous SNV	92	9.22385	0.420717	0.415206	0.00521773	0	0.0251632	0.695501
DNAH17	rs34002770	exonic	chr17	76447617	76447617	A	G	synonymous SNV	14	19.281	0.420738	0.480448	0.00522612	0	0.0252064	0.695501
SPATC1L	rs55819909	exonic	chr21	47602719	47602719	G	A	synonymous SNV	16	44.1371	0.579233	0.433523	0.00522319	0	0.025266	0.695501
MSR1	rs41341748	exonic	chr8	16012594	16012594	G	A	stopgain	11	12.1817	0.420769	0.470229	0.00523006	0	0.0252698	0.695501
MFRP	rs4639950	exonic	chr11	119216555	119216555	T	C	nonsynonymous SNV	11	9.3835	0.579223	0.500487	0.00524374	0	0.0252749	0.695501
WDR34	rs61744155	exonic	chr9	131398633	131398633	C	T	synonymous SNV	9	22.3286	0.420783	0.4542	0.00521752	0	0.0252774	0.695501
MAP4K5	rs12881869	exonic	chr14	50923249	50923249	C	T	nonsynonymous SNV	62	29.7088	0.579216	0.479765	0.00516239	0	0.0252774	0.695501
RPS13	rs1059640	exonic	chr11	17096715	17096715	T	C	synonymous SNV	14	25.3875	0.420785	0.480266	0.00522547	0	0.02528	0.695501
HERC2	rs16950975	exonic	chr15	28519511	28519511	G	A	synonymous SNV	16	24.5636	0.42081	0.491027	0.00524263	0	0.0253206	0.695501
SEMA4A	rs76381440	exonic	chr1	156146546	156146546	C	T	nonsynonymous SNV	14	11.7657	0.420832	0.404771	0.00518688	0	0.0253511	0.695501
ATP1A4	rs730313	exonic	chr1	160121836	160121836	G	A	synonymous SNV	10	20.7975	0.420849	0.402123	0.00522913	0	0.0253599	0.695501
FBN3	rs7247560	exonic	chr19	8186263	8186263	G	A	synonymous SNV	13	37.4892	0.579147	0.464228	0.00524428	0	0.0253714	0.695501
TEKT1	rs117538098	exonic	chr17	6703382	6703382	G	T	synonymous SNV	13	21.7409	0.420873	0.525576	0.00523368	0	0.0253904	0.695501
ZC3H12D	rs7747948	exonic	chr6	149795522	149795522	G	A	nonsynonymous SNV	86	38.885	0.42089	0.456559	0.00519931	0	0.0254107	0.695501
AURKAIP1	rs8146	exonic	chr1	1309458	1309458	G	A	synonymous SNV	17	16.8826	0.420893	0.465955	0.00522616	0	0.0254133	0.695501
SCAF8	rs34802160	exonic	chr6	155153307	155153307	G	A	nonsynonymous SNV	19	20.5684	0.579097	0.462092	0.00521374	0	0.0254298	0.695501
NLGN2	rs78081080	exonic	chr17	7320581	7320581	C	T	synonymous SNV	10	19.1383	0.420915	0.461565	0.00524421	0	0.0254412	0.695501
ZSCAN10	rs11644978	exonic	chr16	3142911	3142911	C	G	nonsynonymous SNV	17	21.266	0.420916	0.416211	0.00524613	0	0.0254412	0.695501
C7orf71	rs78525926	exonic	chr7	26678881	26678881	G	A	nonsynonymous SNV	17	43.9116	0.579061	0.446071	0.00524976	0	0.0254678	0.695501
CD248	rs3741368	exonic	chr11	66083782	66083782	G	A	synonymous SNV	41	22.6289	0.42094	0.498339	0.0052477	0	0.0254678	0.695501
FOXQ1	rs4435985	exonic	chr6	1313470	1313470	C	T	synonymous SNV	16	29.8115	0.420941	0.437915	0.00523003	0	0.0254678	0.695501
BCO2	rs2217401	exonic	chr11	112088499	112088499	A	C	nonsynonymous SNV	13	6.32725	0.579052	0.528674	0.0052452	0	0.0254729	0.695501
PDE4DIP	rs1064044	exonic	chr1	144866662	144866662	T	C	synonymous SNV	681	21.8488	0.42097	0.493243	0.00573874	0	0.0255059	0.695501
ADAM28	rs9314282	exonic	chr8	24178738	24178738	G	T	nonsynonymous SNV	15	8.62807	0.420979	0.439513	0.00524998	0	0.0255173	0.695501
POM121L12	rs115225886	exonic	chr7	53103977	53103977	G	T	nonsynonymous SNV	14	38.2915	0.57894	0.431663	0.00525781	0	0.0256481	0.695501
C16orf78	rs72776789	exonic	chr16	49430534	49430534	G	A	nonsynonymous SNV	14	7.10373	0.578921	0.478353	0.00524815	0	0.0256607	0.695501
OBSL1	rs61732790	exonic	chr2	220427254	220427254	G	A	synonymous SNV	10	19.8178	0.421082	0.42721	0.00523037	0	0.0256734	0.695501
TCP10	rs76263155	exonic	chr6	167789473	167789473	C	T	synonymous SNV	21	14.4383	0.421115	0.504969	0.00520376	0	0.0257229	0.695501
SORL1	rs1699107	exonic	chr11	121437819	121437819	C	G	nonsynonymous SNV	12	6.03941	0.578879	0.486114	0.00523004	0	0.0257267	0.695501
GBP3	rs111928995	exonic	chr1	89473532	89473532	G	C	nonsynonymous SNV	10	11.9219	0.578878	0.456136	0.00525908	0	0.0257318	0.695501
C20orf96	rs114292813	exonic	chr20	270204	270204	T	C	synonymous SNV	11	11.9316	0.421143	0.493965	0.00526364	0	0.0257509	0.695501
EPHX2	rs11996801	exonic	chr8	27364442	27364442	A	C	synonymous SNV	24	17.8028	0.42117	0.485761	0.00523824	0	0.0257877	0.695501
DNAH6	rs4832089	exonic	chr2	84756049	84756049	G	A	nonsynonymous SNV	52	60.448	0.421175	0.476544	0.00526555	0	0.0257966	0.695501
C10orf11	rs60420182	exonic	chr10	77795862	77795862	A	G	synonymous SNV	11	27.8383	0.578824	0.474308	0.00524443	0	0.0257966	0.695501
SCN3A	rs11885001	exonic	chr2	165947542	165947542	G	T	synonymous SNV	12	24.7452	0.421198	0.468088	0.00519436	0	0.0258308	0.695501
KIAA1683	rs61740686	exonic	chr19	18368524	18368524	C	T	synonymous SNV	10	8.78181	0.578803	0.516633	0.00526315	0	0.0258308	0.695501
TMEFF2	rs61744272	exonic	chr2	192922499	192922499	G	A	nonsynonymous SNV	11	27.5317	0.578799	0.472816	0.00522733	0	0.0258346	0.695501
MIA3	rs2936051	exonic	chr1	222803204	222803204	A	G	nonsynonymous SNV	81	12.9424	0.421202	0.437104	0.00525821	0	0.0258384	0.695501
INCENP	rs12281503	exonic	chr11	61897298	61897298	G	A	nonsynonymous SNV	10	13.6848	0.578793	0.476395	0.00525736	0	0.025841	0.695501
SDSL	rs113152874	exonic	chr12	113867073	113867073	G	C	nonsynonymous SNV	11	24.2768	0.421207	0.409557	0.00526697	0	0.025841	0.695501
CES3	rs61745806	exonic	chr16	66997491	66997491	G	A	nonsynonymous SNV	9	6.0283	0.578782	0.463807	0.00524886	0	0.0258638	0.695501
MAMDC2	rs35534839	exonic	chr9	72840691	72840691	T	C	nonsynonymous SNV	9	33.2524	0.578777	0.470921	0.0052662	0	0.0258651	0.695501
KRT6A	rs140989962	exonic	chr12	52884427	52884427	C	T	nonsynonymous SNV	11	50.8636	0.578775	0.448301	0.0052567	0	0.0258664	0.695501
SYN3	rs12170405	exonic	chr22	32914089	32914089	A	G	synonymous SNV	22	12.8223	0.578757	0.477916	0.00520585	0	0.0258955	0.695501
COL6A5	rs77968090	exonic	chr3	130128232	130128232	G	A	synonymous SNV	49	23.6561	0.578751	0.447473	0.0052047	0	0.0259019	0.695501
PLPP4	rs67319648	exonic	chr10	122216862	122216862	C	T	synonymous SNV	41	49.2695	0.421297	0.401877	0.00527182	0	0.0259489	0.695501
ITIH4	rs78780447	exonic	chr3	52847473	52847473	C	T	synonymous SNV	22	26.8175	0.421348	0.443251	0.00528146	0	0.0260174	0.695501
TEX15	rs2720593	exonic	chr8	30695226	30695226	C	T	synonymous SNV	15	11.993	0.421353	0.465042	0.00522894	0	0.0260199	0.695501
CHRNA2	rs56229264	exonic	chr8	27321189	27321189	G	A	synonymous SNV	12	13.977	0.421355	0.458522	0.00527694	0	0.0260237	0.695501
GRIN3B	rs60621387	exonic	chr19	1005334	1005334	A	G	nonsynonymous SNV	17	29.0695	0.421374	0.461344	0.0052649	0	0.0260428	0.695501
SLITRK2	rs45540333	exonic	chrX	144906370	144906370	A	G	synonymous SNV	19	13.9934	0.421378	0.423055	0.00527535	0	0.0260555	0.695501
VSTM5	rs11020541	exonic	chr11	93583590	93583590	G	A	nonsynonymous SNV	11	7.22017	0.421402	0.432489	0.00527606	0	0.0260872	0.695501
ATP2B1	rs61736878	exonic	chr12	89985004	89985004	C	A	synonymous SNV	9	15.4939	0.57858	0.476789	0.0052355	0	0.0260999	0.695501
CCDC9	rs35119724	exonic	chr19	47774706	47774706	C	T	nonsynonymous SNV	10	24.189	0.421421	0.417705	0.00528388	0	0.0260999	0.695501
PARK7	rs11548937	exonic	chr1	8029446	8029446	C	T	synonymous SNV	14	12.3361	0.421433	0.491577	0.00528255	0	0.0261088	0.695501
JADE1	rs17013835	exonic	chr4	129778510	129778510	A	G	synonymous SNV	18	9.92234	0.57856	0.460201	0.00527782	0	0.0261151	0.695501
C4orf36	rs11938345	exonic	chr4	87812621	87812621	C	T	nonsynonymous SNV	14	23.4484	0.578554	0.43352	0.00527826	0	0.0261227	0.695501
TMEM82	rs7525747	exonic	chr1	16070912	16070912	T	C	synonymous SNV	13	32.3259	0.42146	0.47997	0.00527921	0	0.0261354	0.695501
ANKRD53	rs61732224	exonic	chr2	71212130	71212130	C	T	synonymous SNV	15	49.7031	0.578511	0.425265	0.00528529	0	0.0261887	0.695501
RGPD4	rs55695893	exonic	chr2	108475951	108475951	T	G	nonsynonymous SNV	16	22.9993	0.578507	0.462334	0.00525691	0	0.0261989	0.695501
TSGA13	rs77973466	exonic	chr7	130368464	130368464	G	A	nonsynonymous SNV	11	33.8408	0.42151	0.482281	0.00528486	0	0.0262103	0.695501
NPHP4	rs571655	exonic	chr1	5965455	5965455	C	T	nonsynonymous SNV	16	22.8869	0.578488	0.466598	0.00528606	0	0.0262116	0.695501
DHX38	rs11554764	exonic	chr16	72130125	72130125	T	C	synonymous SNV	28	13.6709	0.578456	0.486184	0.00528841	0	0.0262522	0.695501
SLC29A3	rs77339410	exonic	chr10	73103969	73103969	T	C	nonsynonymous SNV	11	14.8993	0.578429	0.476947	0.00528907	0	0.0262839	0.695501
WNK4	rs2290041	exonic	chr17	40947320	40947320	C	T	nonsynonymous SNV	25	12.0219	0.578364	0.43859	0.00529457	0	0.0263652	0.695501
CST3	rs6138024	exonic	chr20	23618395	23618395	T	C	synonymous SNV	11	16.9623	0.578337	0.461571	0.00529652	0	0.0264045	0.695501
RNASE13	rs113995906	exonic	chr14	21502431	21502431	G	A	nonsynonymous SNV	9	33.4296	0.421676	0.422581	0.00529756	0	0.0264121	0.695501
KANK1	rs61737970	exonic	chr9	710818	710818	A	G	nonsynonymous SNV	23	15.7156	0.578322	0.475289	0.00528905	0	0.0264121	0.695501
PCID2	rs11540897	exonic	chr13	113851548	113851548	A	G	synonymous SNV	10	18.2022	0.578308	0.488801	0.00529939	0	0.0264312	0.695501
NA	rs61810210	exonic	chr1	148010911	148010911	G	A	nonsynonymous SNV	9	28.7899	0.578302	0.448871	0.00528705	0	0.0264451	0.695501
FGL1	rs78484373	exonic	chr8	17739639	17739639	C	A	nonsynonymous SNV	32	7.61692	0.421713	0.538338	0.00529891	0	0.0264578	0.695501
UTP18	rs8067441	exonic	chr17	49353346	49353346	A	G	synonymous SNV	9	10.5246	0.421715	0.46377	0.00529938	0	0.0264629	0.695501
F2RL2	rs2069683	exonic	chr5	75913784	75913784	T	C	nonsynonymous SNV	19	18.5607	0.421723	0.479696	0.00527557	0	0.0264768	0.695501
RHBDF1	rs57236135	exonic	chr16	108408	108408	C	T	synonymous SNV	34	31.8625	0.578272	0.479915	0.00529848	0	0.0264832	0.695501
MMRN1	rs61730036	exonic	chr4	90833184	90833184	C	T	nonsynonymous SNV	12	33.3284	0.42173	0.467051	0.00530102	0	0.0264845	0.695501
CLEC3B	rs11545365	exonic	chr3	45077119	45077119	C	T	synonymous SNV	38	38.0475	0.421733	0.470969	0.00522879	0	0.0264895	0.695501
RAB3GAP1	rs73959261	exonic	chr2	135851258	135851258	A	G	synonymous SNV	9	31.4037	0.421739	0.495475	0.00530128	0	0.0264972	0.695501
B4GALNT4	rs149045708	exonic	chr11	376331	376331	T	A	nonsynonymous SNV	10	26.0579	0.421742	0.50102	0.00530108	0	0.026501	0.695501
S1PR2	rs2116942	exonic	chr19	10334663	10334663	T	G	synonymous SNV	24	20.1454	0.578213	0.477283	0.00530451	0	0.0265505	0.695501
KRT24	rs61237409	exonic	chr17	38859664	38859664	G	A	synonymous SNV	15	20.1673	0.578184	0.460402	0.00529933	0	0.0265974	0.695501
ADH1B	rs28626993	exonic	chr4	100235194	100235194	G	A	synonymous SNV	9	8.23584	0.578175	0.511539	0.00530651	0	0.0266126	0.695501
DNAH17	rs78765826	exonic	chr17	76481820	76481820	G	A	nonsynonymous SNV	9	23.8996	0.421836	0.515114	0.00528222	0	0.0266215	0.695501
AKAP1	rs61751974	exonic	chr17	55191888	55191888	C	T	synonymous SNV	11	35.2455	0.578158	0.416219	0.00527405	0	0.0266317	0.695501
RBM19	rs78452290	exonic	chr12	114395727	114395727	C	T	nonsynonymous SNV	12	19.1346	0.578141	0.439588	0.00530926	0	0.0266634	0.695501
TBL1X	rs5979158	exonic	chrX	9679669	9679669	G	A	synonymous SNV	10	25.1126	0.578109	0.458696	0.00531151	0	0.026699	0.695501
RASAL2	rs73049352	exonic	chr1	178063756	178063756	C	T	synonymous SNV	10	23.1328	0.57811	0.450787	0.00531061	0	0.026699	0.695501
STYXL1	rs12686	exonic	chr7	75633160	75633160	C	T	nonsynonymous SNV	10	32.8364	0.578111	0.463326	0.00528513	0	0.026699	0.695501
SYNE2	rs7157465	exonic	chr14	64497929	64497929	A	G	nonsynonymous SNV	17	19.5496	0.421897	0.499552	0.00531184	0	0.0267142	0.695501
SEC16A	rs7852966	exonic	chr9	139371562	139371562	G	A	nonsynonymous SNV	19	29.1476	0.42192	0.479618	0.00531533	0	0.0267383	0.695501
MRPL46	rs16941885	exonic	chr15	89008072	89008072	T	G	synonymous SNV	39	23.8808	0.578048	0.45999	0.00526893	0	0.0267941	0.695501
STK36	rs58753698	exonic	chr2	219563496	219563496	T	C	synonymous SNV	23	39.5019	0.578044	0.455575	0.00531282	0	0.0268081	0.695501
RAB11FIP3	rs35538165	exonic	chr16	538938	538938	G	A	synonymous SNV	9	22.233	0.578024	0.458845	0.00531588	0	0.026836	0.695501
SFTPA1	rs148138544	exonic	chr10	81373674	81373674	T	C	synonymous SNV	15	36.3851	0.421976	0.482104	0.00531759	0	0.026836	0.695501
VCAN	rs35042106	exonic	chr5	82786239	82786239	C	T	synonymous SNV	14	20.5151	0.578011	0.464928	0.00531662	0	0.0268576	0.695501
PDE4DIP	rs1664022	exonic	chr1	144994658	144994658	C	A	nonsynonymous SNV	687	36.4404	0.422005	0.439559	0.00507902	0	0.0268728	0.695501
PHC2	rs10914692	exonic	chr1	33832933	33832933	G	A	nonsynonymous SNV	95	20.8706	0.422049	0.409865	0.0053233	0	0.0269439	0.695501
PLXNC1	rs115651556	exonic	chr12	94613898	94613898	G	A	nonsynonymous SNV	10	39.2904	0.577947	0.490365	0.00529847	0	0.0269477	0.695501
DIS3	rs35288597	exonic	chr13	73346905	73346905	C	T	nonsynonymous SNV	21	11.1788	0.577932	0.460471	0.00531028	0	0.0269706	0.695501
RAD23A	rs11558955	exonic	chr19	13059147	13059147	A	G	nonsynonymous SNV	49	27.5963	0.42208	0.474799	0.00531934	0	0.026982	0.695501
RANBP2	rs61758802	exonic	chr2	109371497	109371497	C	T	nonsynonymous SNV	12	26.9256	0.577883	0.476662	0.00531742	0	0.0270366	0.695501
VNN1	rs34535050	exonic	chr6	133013576	133013576	G	T	nonsynonymous SNV	21	13.0136	0.422135	0.467166	0.00531533	0	0.0270594	0.695501
FAM135A	rs9446260	exonic	chr6	71245978	71245978	G	A	synonymous SNV	15	12.6648	0.577855	0.495109	0.00532532	0	0.0270759	0.695501
C11orf21	rs114342362	exonic	chr11	2323083	2323083	C	T	synonymous SNV	11	34.6519	0.42217	0.465137	0.00531996	0	0.0271102	0.695501
ZHX2	rs9649951	exonic	chr8	123964819	123964819	G	A	nonsynonymous SNV	30	23.3363	0.577822	0.489506	0.00528789	0	0.0271178	0.695501
BCAN	rs7526799	exonic	chr1	156617802	156617802	C	G	synonymous SNV	16	23.6874	0.42218	0.469226	0.0052906	0	0.0271191	0.695501
EIF3L	rs11551384	exonic	chr22	38251629	38251629	C	G	synonymous SNV	85	11.1816	0.577822	0.486124	0.00527475	0	0.0271191	0.695501
GRIN3B	rs4807399	exonic	chr19	1004710	1004710	C	T	nonsynonymous SNV	19	26.0884	0.577819	0.45248	0.00532414	0	0.0271216	0.695501
NEIL3	rs17064658	exonic	chr4	178257364	178257364	G	C	nonsynonymous SNV	20	29.3262	0.42219	0.477894	0.00527443	0	0.0271356	0.695501
FAM129C	rs74387759	exonic	chr19	17644434	17644434	C	T	synonymous SNV	18	12.4814	0.422195	0.432938	0.0053439	0	0.0271394	0.695501
CNGA3	rs2271041	exonic	chr2	99008352	99008352	G	A	nonsynonymous SNV	10	23.0656	0.577788	0.466994	0.00532936	0	0.0271546	0.695501
CLEC18B	rs748209247	exonic	chr16	74446719	74446719	T	G	nonsynonymous SNV	26	9.05823	0.422212	0.519329	0.00532176	0	0.0271546	0.695501
TG	rs116340633	exonic	chr8	133881996	133881996	G	A	nonsynonymous SNV	11	30.6423	0.577783	0.453062	0.00532443	0	0.0271597	0.695501
HAGHL	rs1406814	exonic	chr16	778024	778024	T	C	synonymous SNV	18	26.7972	0.422217	0.504423	0.00530437	0	0.0271622	0.695501
SH3TC2	rs1432794	exonic	chr5	148407708	148407708	A	C	synonymous SNV	18	31.1475	0.57775	0.466069	0.00533474	0	0.0271978	0.695501
MORC2	rs16989204	exonic	chr22	31335967	31335967	T	A	synonymous SNV	22	16.0722	0.422255	0.454772	0.00533371	0	0.0272041	0.695501
CELSR1	rs1009155	exonic	chr22	46931838	46931838	G	A	synonymous SNV	42	17.1276	0.422272	0.516912	0.00532514	0	0.0272333	0.695501
PMEL	rs57990974	exonic	chr12	56349121	56349121	A	G	nonsynonymous SNV	15	22.9125	0.422292	0.449302	0.00533685	0	0.0272663	0.695501
DPYD	rs56038477	exonic	chr1	98039419	98039419	C	T	synonymous SNV	23	24.5757	0.422311	0.455952	0.00529059	0	0.0272866	0.695501
OBSCN	rs56122236	exonic	chr1	228482569	228482569	G	A	synonymous SNV	40	14.561	0.422322	0.491099	0.00528805	0	0.0272955	0.695501
TECTA	rs12275038	exonic	chr11	121016818	121016818	G	A	synonymous SNV	33	8.26501	0.422336	0.491384	0.00529956	0	0.0273132	0.695501
TUBA3C	rs9507567	exonic	chr13	19751694	19751694	A	G	synonymous SNV	50	21.216	0.42234	0.449099	0.00535438	0	0.0273221	0.695501
CECR2	rs62623401	exonic	chr22	18021936	18021936	A	G	nonsynonymous SNV	19	18.2223	0.422343	0.438134	0.0053312	0	0.0273234	0.695501
R3HCC1	rs13530	exonic	chr8	23150878	23150878	T	G	nonsynonymous SNV	83	18.1413	0.422368	0.410304	0.0053458	0	0.0273424	0.695501
CADM2	rs11713930	exonic	chr3	85851198	85851198	C	T	synonymous SNV	27	32.86	0.422366	0.461925	0.00528261	0	0.0273424	0.695501
NOC2L	rs35471880	exonic	chr1	881918	881918	G	A	nonsynonymous SNV	18	16.6296	0.422377	0.480494	0.00529006	0	0.0273513	0.695501
BCAS1	rs158551	exonic	chr20	52645166	52645166	A	G	nonsynonymous SNV	70	10.6342	0.577622	0.445437	0.00534206	0	0.0273539	0.695501
ZNF705E	rs115115465	exonic	chr11	71528065	71528065	A	T	synonymous SNV	14	13.459	0.577601	0.487652	0.00529228	0	0.0273767	0.695501
TTLL5	rs146036604	exonic	chr14	76249524	76249524	A	C	nonsynonymous SNV	9	32.7689	0.422405	0.487611	0.00534283	0	0.0273869	0.695501
SLC6A2	rs1805065	exonic	chr16	55703498	55703498	C	T	nonsynonymous SNV	9	13.9309	0.422416	0.442901	0.00533957	0	0.0273983	0.695501
CROCC	rs56278097	exonic	chr1	17295764	17295764	A	G	nonsynonymous SNV	56	19.0333	0.577566	0.469635	0.0053456	0	0.0274135	0.695501
AP3B2	rs9806591	exonic	chr15	83334016	83334016	A	G	synonymous SNV	12	24.4274	0.577554	0.431664	0.00533288	0	0.0274262	0.695501
BCAS2	rs62621917	exonic	chr1	115124203	115124203	T	C	nonsynonymous SNV	9	30.2895	0.577538	0.529215	0.00532718	0	0.0274529	0.695501
EBLN1	rs2243897	exonic	chr10	22498209	22498209	A	G	nonsynonymous SNV	25	30.0582	0.422462	0.441644	0.00534578	0	0.0274541	0.695501
SCNN1A	rs61731141	exonic	chr12	6464944	6464944	G	A	synonymous SNV	10	22.3529	0.577528	0.448054	0.00534699	0	0.0274719	0.695501
SCNN1G	rs5739	exonic	chr16	23203690	23203690	C	T	synonymous SNV	28	51.3335	0.577518	0.459777	0.00534724	0	0.0274986	0.695501
TDRD12	rs75257288	exonic	chr19	33247965	33247965	C	T	nonsynonymous SNV	9	18.9389	0.422494	0.492278	0.00530599	0	0.0275138	0.695501
C3orf36	rs77141175	exonic	chr3	133647207	133647207	C	G	nonsynonymous SNV	12	30.5199	0.4225	0.412265	0.00534412	0	0.0275189	0.695501
SLC52A1	rs56126318	exonic	chr17	4937351	4937351	G	T	synonymous SNV	90	9.9265	0.577493	0.454134	0.00532442	0	0.0275239	0.695501
ADGRF3	rs79413730	exonic	chr2	26534872	26534872	C	T	nonsynonymous SNV	14	21.7332	0.577471	0.45034	0.00535277	0	0.0275633	0.695501
MYO5B	rs141998504	exonic	chr18	47566678	47566678	C	G	nonsynonymous SNV	14	23.5526	0.42256	0.480455	0.00532483	0	0.027609	0.695501
SCUBE2	rs72550808	exonic	chr11	9068979	9068979	A	G	synonymous SNV	37	23.663	0.422577	0.479203	0.0053488	0	0.0276331	0.695501
AHNAK2	rs113464551	exonic	chr14	105419727	105419727	C	T	synonymous SNV	9	9.22944	0.577416	0.490882	0.00534889	0	0.0276394	0.695501
GBA3	rs187070546	exonic	chr4	22748948	22748948	G	A	unknown	12	23.9929	0.422586	0.470428	0.00534574	0	0.0276432	0.695501
PSG1	rs12986075	exonic	chr19	43373034	43373034	G	A	stopgain	46	44.1369	0.422597	0.429316	0.00535556	0	0.0276547	0.695501
GNB1	rs77027087	exonic	chr1	1724719	1724719	G	A	synonymous SNV	10	18.3733	0.577403	0.465638	0.00535264	0	0.0276547	0.695501
CEP135	rs77591659	exonic	chr4	56820412	56820412	G	A	nonsynonymous SNV	47	33.2098	0.422634	0.482719	0.00535697	0	0.0277067	0.695501
PIK3C2A	rs61733866	exonic	chr11	17158120	17158120	C	T	nonsynonymous SNV	10	23.4075	0.577365	0.479131	0.00532796	0	0.0277067	0.695501
AHNAK2	rs35374867	exonic	chr14	105418276	105418276	G	A	nonsynonymous SNV	17	15.9505	0.422641	0.501837	0.00535497	0	0.027713	0.695501
MLLT4	rs35140809	exonic	chr6	168297647	168297647	A	G	nonsynonymous SNV	13	9.52957	0.422681	0.444251	0.00536226	0	0.027779	0.695501
CD93	rs6048539	exonic	chr20	23066338	23066338	G	C	synonymous SNV	29	42.6531	0.422685	0.41831	0.00531744	0	0.0277803	0.695501
HTR2A	rs35224115	exonic	chr13	47409149	47409149	T	A	synonymous SNV	12	12.0754	0.422702	0.480044	0.00532474	0	0.0278082	0.695501
CARNS1	rs61739507	exonic	chr11	67191859	67191859	G	A	synonymous SNV	9	6.9901	0.577245	0.437576	0.0053694	0	0.0278742	0.695501
P2RX3	rs11229005	exonic	chr11	57114144	57114144	G	A	synonymous SNV	9	31.9096	0.422759	0.485496	0.00536736	0	0.0278793	0.695501
C1orf167	rs12561919	exonic	chr1	11839923	11839923	C	T	nonsynonymous SNV	25	29.3621	0.422771	0.510962	0.00532601	0	0.0279047	0.695501
ZFAND3	rs17649581	exonic	chr6	38050172	38050172	G	A	synonymous SNV	21	33.0095	0.422781	0.440812	0.00532044	0	0.0279199	0.695501
RFPL1	rs10211999	exonic	chr22	29837583	29837583	C	T	synonymous SNV	27	22.3313	0.577218	0.510197	0.00534546	0	0.0279225	0.695501
IGDCC3	rs16948657	exonic	chr15	65622916	65622916	G	A	synonymous SNV	11	19.3825	0.577206	0.544224	0.005369	0	0.027958	0.695501
TJP1	rs17671751	exonic	chr15	30053844	30053844	A	G	synonymous SNV	22	23.7209	0.422799	0.423178	0.00537698	0	0.0279644	0.695501
NPM2	rs77605100	exonic	chr8	21894018	21894018	A	G	nonsynonymous SNV	14	15.9995	0.577201	0.43281	0.00536083	0	0.0279644	0.695501
TRERF1	rs79466811	exonic	chr6	42233529	42233529	G	A	synonymous SNV	9	24.7347	0.422807	0.407129	0.00536979	0	0.0279707	0.695501
ADAMTS16	rs34105281	exonic	chr5	5190182	5190182	C	T	synonymous SNV	25	28.8717	0.422806	0.477057	0.00531967	0	0.0279707	0.695501
PSMD1	rs35852025	exonic	chr2	232028396	232028396	A	G	synonymous SNV	10	20.6439	0.577185	0.467863	0.00536798	0	0.0279821	0.695501
RALGDS	rs35267131	exonic	chr9	135977511	135977511	G	A	synonymous SNV	13	28.7671	0.422818	0.473449	0.00537133	0	0.0279859	0.695501
RPS6KA4	rs521950	exonic	chr11	64127744	64127744	A	G	synonymous SNV	11	33.288	0.42283	0.485836	0.0053619	0	0.0280151	0.695501
TMEM211	rs7292477	exonic	chr22	25334184	25334184	G	T	nonsynonymous SNV	14	24.3325	0.577164	0.471537	0.0053652	0	0.0280265	0.695501
KIAA0753	rs61735435	exonic	chr17	6493107	6493107	T	C	nonsynonymous SNV	20	8.21096	0.422836	0.486082	0.005358	0	0.0280291	0.695501
ADAMTS7	rs59275951	exonic	chr15	79068649	79068649	G	A	synonymous SNV	25	14.0689	0.577142	0.456687	0.00537123	0	0.0280557	0.695501
APOL5	rs41283201	exonic	chr22	36122380	36122380	T	A	nonsynonymous SNV	30	20.3968	0.57714	0.463103	0.00531221	0	0.0280583	0.695501
TMPO	rs35969221	exonic	chr12	98926985	98926985	C	G	nonsynonymous SNV	19	20.7946	0.577133	0.469535	0.00534679	0	0.0280659	0.695501
BMP8B	rs41267037	exonic	chr1	40226103	40226103	G	A	synonymous SNV	17	34.5877	0.422869	0.466591	0.0053185	0	0.0280684	0.695501
ARHGEF12	rs34172482	exonic	chr11	120278477	120278477	A	G	synonymous SNV	34	9.29397	0.422878	0.461865	0.00537643	0	0.0280887	0.695501
SPEN	rs77870948	exonic	chr1	16260513	16260513	A	G	nonsynonymous SNV	16	23.8485	0.422885	0.505152	0.0053522	0	0.028104	0.695501
FAM65B	rs35698586	exonic	chr6	24848331	24848331	T	C	synonymous SNV	14	20.1065	0.577114	0.485456	0.00532173	0	0.0281052	0.695501
IGSF22	rs78892734	exonic	chr11	18729819	18729819	C	T	nonsynonymous SNV	58	29.1253	0.577107	0.461723	0.00538052	0	0.028109	0.695501
PDE6A	rs10057110	exonic	chr5	149313563	149313563	T	C	nonsynonymous SNV	21	26.6352	0.422941	0.489074	0.00537777	0	0.0281611	0.695501
GPR148	rs272128	exonic	chr2	131487673	131487673	A	C	nonsynonymous SNV	23	19.8606	0.422952	0.406258	0.00533287	0	0.02817	0.695501
PCYOX1L	rs35552800	exonic	chr5	148747678	148747678	G	A	nonsynonymous SNV	25	20.0361	0.422957	0.488708	0.00537159	0	0.0281852	0.695501
EPN1	rs114396589	exonic	chr19	56189999	56189999	G	A	synonymous SNV	9	9.41688	0.42296	0.477765	0.00538223	0	0.028189	0.695501
MKI67	rs45549235	exonic	chr10	129903592	129903592	G	A	nonsynonymous SNV	15	33.2059	0.577037	0.466191	0.00537479	0	0.0281953	0.695501
TTN	rs72646850	exonic	chr2	179453429	179453429	G	A	nonsynonymous SNV	14	22.6396	0.422963	0.435891	0.00538134	0	0.0281979	0.695501
KRTAP4-4	rs366700	exonic	chr17	39316482	39316482	C	G	nonsynonymous SNV	44	10.5797	0.422985	0.484901	0.00538228	0	0.0282182	0.695501
CYP2S1	rs34971233	exonic	chr19	41712275	41712275	C	T	nonsynonymous SNV	21	27.995	0.423002	0.447225	0.00532738	0	0.0282499	0.695501
CMTM2	rs11553598	exonic	chr16	66613525	66613525	G	A	synonymous SNV	49	9.34728	0.423035	0.51577	0.00538463	0	0.0283134	0.695501
SYT8	rs2292474	exonic	chr11	1858572	1858572	C	T	nonsynonymous SNV	14	37.8499	0.576958	0.512232	0.00538518	0	0.0283286	0.695501
FAT1	rs74511500	exonic	chr4	187524464	187524464	G	A	nonsynonymous SNV	9	15.0987	0.576957	0.476179	0.00538652	0	0.0283312	0.695501
CSMD1	rs667595	exonic	chr8	2832139	2832139	C	G	synonymous SNV	150	14.2176	0.57694	0.478148	0.00538684	0	0.0283603	0.695501
UBR7	rs2286653	exonic	chr14	93673655	93673655	G	A	nonsynonymous SNV	34	27.2636	0.423061	0.484587	0.00538267	0	0.0283603	0.695501
ANGPTL8	rs2278426	exonic	chr19	11350488	11350488	C	T	nonsynonymous SNV	52	33.7067	0.42308	0.498958	0.00538804	0	0.0283819	0.695501
SERPINB11	rs61740078	exonic	chr18	61387277	61387277	C	T	unknown	33	18.8287	0.423086	0.49744	0.00536831	0	0.0283921	0.695501
WFIKKN2	rs77632597	exonic	chr17	48913478	48913478	C	T	synonymous SNV	26	14.2006	0.576903	0.457272	0.00535604	0	0.0284238	0.695501
CXCR4	rs2228014	exonic	chr2	136873084	136873084	G	A	synonymous SNV	51	19.5129	0.423097	0.4955	0.00533326	0	0.0284238	0.695501
PDE4DIP	rs1698681	exonic	chr1	144917841	144917841	T	C	nonsynonymous SNV	508	67.0212	0.4231	0.474654	0.00533997	0	0.0284263	0.695501
MOGAT2	rs34582952	exonic	chr11	75439126	75439126	C	A	nonsynonymous SNV	10	9.58127	0.576899	0.489205	0.00537399	0	0.0284301	0.695501
TMEM25	rs7129371	exonic	chr11	118404196	118404196	A	C	synonymous SNV	24	6.79104	0.423119	0.44367	0.00539174	0	0.0284505	0.695501
C20orf195	rs734751	exonic	chr20	62187517	62187517	G	A	synonymous SNV	11	28.6842	0.423144	0.518913	0.00539381	0	0.0284923	0.695501
DBT	rs72973763	exonic	chr1	100681596	100681596	T	C	nonsynonymous SNV	10	13.9035	0.576853	0.510001	0.0053517	0	0.0284987	0.695501
ODF3L1	rs80215855	exonic	chr15	76019567	76019567	A	T	nonsynonymous SNV	13	23.1558	0.423151	0.552209	0.00533653	0	0.0285025	0.695501
FAM178B	rs146972264	exonic	chr2	97638311	97638311	G	A	nonsynonymous SNV	9	35.6952	0.423168	0.402563	0.00539327	0	0.0285177	0.695501
PKD1L2	rs145784865	exonic	chr16	81145976	81145976	C	T	unknown	34	11.4092	0.42317	0.513297	0.00538231	0	0.0285203	0.695501
BCO1	rs141781255	exonic	chr16	81324160	81324160	G	A	nonsynonymous SNV	9	3.82163	0.576823	0.522043	0.00539494	0	0.0285241	0.695501
LRRC37B	rs79829378	exonic	chr17	30357724	30357724	T	C	nonsynonymous SNV	10	10.8228	0.423179	0.425544	0.00539606	0	0.0285291	0.695501
MAN2A2	rs2072077	exonic	chr15	91449654	91449654	T	C	synonymous SNV	42	22.39	0.576812	0.446978	0.00539647	0	0.0285355	0.695501
CSNK1G2	rs11550450	exonic	chr19	1979386	1979386	C	T	synonymous SNV	17	30.2386	0.423196	0.460125	0.00536563	0	0.0285444	0.695501
LNPEP	rs72775875	exonic	chr5	96341912	96341912	C	T	nonsynonymous SNV	21	38.1389	0.423201	0.472678	0.00537699	0	0.0285482	0.695501
CNTN3	rs75253024	exonic	chr3	74351863	74351863	A	T	synonymous SNV	11	21.7984	0.423208	0.511869	0.00539177	0	0.0285621	0.695501
CACNA1H	rs9922076	exonic	chr16	1251803	1251803	C	T	synonymous SNV	45	28.5408	0.42322	0.503355	0.00539807	0	0.0285825	0.695501
ST14	rs75609792	exonic	chr11	130066501	130066501	C	T	synonymous SNV	16	8.2371	0.576761	0.4982	0.00536055	0	0.0286155	0.695501
ADAT1	rs62619985	exonic	chr16	75646423	75646423	A	G	nonsynonymous SNV	75	9.20952	0.576738	0.475189	0.0053594	0	0.0286485	0.695501
MYOM2	rs34316994	exonic	chr8	2021547	2021547	G	A	nonsynonymous SNV	9	33.5454	0.576735	0.492919	0.00540099	0	0.0286485	0.695501
SERPINE3	rs17790811	exonic	chr13	51918558	51918558	G	A	nonsynonymous SNV	24	9.83781	0.576734	0.494329	0.00540407	0	0.028651	0.695501
PDE4DIP	rs2762867	exonic	chr1	144930596	144930596	C	A	synonymous SNV	657	59.8479	0.423278	0.467147	0.00538326	0	0.0286726	0.695501
FOXS1	rs113210649	exonic	chr20	30433127	30433127	G	A	synonymous SNV	9	34.1265	0.423311	0.520521	0.00539215	0	0.0287068	0.695501
ZBTB42	rs4983387	exonic	chr14	105268228	105268228	G	A	nonsynonymous SNV	52	20.4363	0.576649	0.437006	0.00540951	0	0.0287639	0.695501
EXOC3L1	rs13334403	exonic	chr16	67222676	67222676	G	A	synonymous SNV	26	8.22054	0.423357	0.419208	0.00538871	0	0.0287766	0.695501
CIB1	rs4451921	exonic	chr15	90775643	90775643	G	A	synonymous SNV	25	13.4909	0.576642	0.494112	0.00542591	0	0.0287779	0.695501
ATAD3B	rs142840431	exonic	chr1	1421579	1421579	T	C	synonymous SNV	16	21.0904	0.423371	0.423044	0.00540574	0	0.0287957	0.695501
TTLL2	rs12528714	exonic	chr6	167754975	167754975	G	T	nonsynonymous SNV	29	37.5137	0.576626	0.485846	0.00539962	0	0.0288046	0.695501
WDR93	rs35017767	exonic	chr15	90281381	90281381	T	C	synonymous SNV	16	14.9715	0.423381	0.450913	0.00541046	0	0.0288147	0.695501
MYO5B	rs1815930	exonic	chr18	47563299	47563299	T	C	nonsynonymous SNV	17	12.4959	0.423388	0.481978	0.00540803	0	0.0288185	0.695501
COL12A1	rs35429515	exonic	chr6	75875434	75875434	A	G	synonymous SNV	12	35.8908	0.423388	0.487684	0.00540561	0	0.0288185	0.695501
CELSR1	rs35852431	exonic	chr22	46768811	46768811	G	A	synonymous SNV	45	17.2957	0.57661	0.476774	0.0053867	0	0.0288198	0.695501
KIF12	rs34105930	exonic	chr9	116856174	116856174	T	C	synonymous SNV	10	7.47324	0.423391	0.447763	0.00540846	0	0.0288198	0.695501
PKD1L2	rs74949724	exonic	chr16	81213280	81213280	G	A	nonsynonymous SNV	13	6.68146	0.576602	0.423416	0.0054082	0	0.0288223	0.695501
PLCD1	rs78861435	exonic	chr3	38051967	38051967	G	A	nonsynonymous SNV	9	26.7577	0.423444	0.467649	0.00539774	0	0.0288934	0.695501
SLC9A5	rs61740454	exonic	chr16	67286590	67286590	G	C	synonymous SNV	57	10.6068	0.423461	0.474278	0.00544305	0	0.0289137	0.695501
DHX58	rs34891485	exonic	chr17	40263458	40263458	T	C	nonsynonymous SNV	36	19.3752	0.423462	0.403254	0.00539136	0	0.0289137	0.695501
MAB21L3	rs74884121	exonic	chr1	116675909	116675909	A	G	nonsynonymous SNV	21	35.3954	0.423475	0.475043	0.00541598	0	0.0289201	0.695501
WDFY2	rs35409673	exonic	chr13	52332329	52332329	C	T	nonsynonymous SNV	16	11.9756	0.576519	0.486304	0.00539615	0	0.0289302	0.695501
DOCK1	rs869801	exonic	chr10	129245684	129245684	G	A	nonsynonymous SNV	83	34.1682	0.423487	0.404544	0.00536709	0	0.0289378	0.695501
CFHR2	rs79351096	exonic	chr1	196918741	196918741	G	A	nonsynonymous SNV	20	23.5565	0.576502	0.454932	0.00541649	0	0.0289429	0.695501
ZFYVE27	rs10882993	exonic	chr10	99504630	99504630	G	T	nonsynonymous SNV	87	34.1059	0.423506	0.400674	0.00542544	0	0.0289632	0.695501
ZMYND15	rs61743945	exonic	chr17	4648175	4648175	C	T	synonymous SNV	12	9.61801	0.423521	0.455194	0.00541049	0	0.0289784	0.695501
CHD1L	rs4950394	exonic	chr1	146767149	146767149	G	T	nonsynonymous SNV	45	10.001	0.423529	0.49173	0.00540361	0	0.028981	0.695501
TNC	rs58547879	exonic	chr9	117791709	117791709	G	A	synonymous SNV	11	18.9302	0.57646	0.451697	0.00538947	0	0.0289924	0.695501
ST8SIA1	rs704219	exonic	chr12	22354921	22354921	A	G	synonymous SNV	114	18.8161	0.423556	0.415769	0.00542377	0	0.0290203	0.695501
ZNF823	rs117644723	exonic	chr19	11833891	11833891	G	C	nonsynonymous SNV	11	3.53216	0.576443	0.414762	0.00542311	0	0.0290203	0.695501
TNKS	rs35052906	exonic	chr8	9567700	9567700	C	A	synonymous SNV	68	18.4409	0.423575	0.477318	0.00541433	0	0.0290406	0.695501
TEKT3	rs13961	exonic	chr17	15207364	15207364	T	G	synonymous SNV	214	12.2785	0.423579	0.407454	0.00541959	0	0.0290508	0.695501
S100PBP	rs41265867	exonic	chr1	33292189	33292189	C	T	synonymous SNV	12	14.6359	0.423609	0.470951	0.005418	0	0.0290927	0.695501
RP1L1	rs78593181	exonic	chr8	10465611	10465611	A	G	synonymous SNV	12	6.65809	0.423612	0.449222	0.00542236	0	0.0290952	0.695501
MEDAG	rs41433250	exonic	chr13	31495835	31495835	C	T	synonymous SNV	25	16.0707	0.423628	0.45562	0.00541874	0	0.029113	0.695501
GLI2	rs13008360	exonic	chr2	121742307	121742307	C	T	synonymous SNV	10	29.1812	0.576362	0.436433	0.00541929	0	0.0291231	0.695501
COL6A2	rs6652	exonic	chr21	47552385	47552385	C	T	synonymous SNV	15	24.0699	0.423665	0.504427	0.00542705	0	0.0291536	0.695501
RP1L1	rs4840498	exonic	chr8	10467207	10467207	C	A	nonsynonymous SNV	9	6.09398	0.576321	0.507355	0.00542865	0	0.0291637	0.695501
NPHP4	rs17472401	exonic	chr1	5940243	5940243	G	A	nonsynonymous SNV	23	13.3045	0.423684	0.503312	0.00542793	0	0.0291752	0.695501
COPG1	rs79239356	exonic	chr3	128984583	128984583	C	T	synonymous SNV	33	21.9156	0.423688	0.49487	0.00542731	0	0.0291752	0.695501
GCDH	rs113720193	exonic	chr19	13010516	13010516	G	A	nonsynonymous SNV	19	32.4552	0.423692	0.468618	0.00542904	0	0.0291828	0.695501
ERCC5	rs4150313	exonic	chr13	103513951	103513951	A	G	nonsynonymous SNV	13	11.2179	0.423698	0.460242	0.00542057	0	0.0291967	0.695501
TMPRSS4	rs1894176	exonic	chr11	117978578	117978578	G	A	nonsynonymous SNV	11	4.71329	0.576302	0.489532	0.00542742	0	0.0291967	0.695501
PDE4DIP	rs1061308	exonic	chr1	144918957	144918957	T	A	nonsynonymous SNV	341	72.4833	0.423707	0.473453	0.00539636	0	0.0292158	0.695501
LGI3	rs34112456	exonic	chr8	22005750	22005750	C	T	nonsynonymous SNV	9	20.8164	0.576276	0.514307	0.00543089	0	0.0292501	0.695501
TIPARP	rs9883478	exonic	chr3	156395672	156395672	T	G	synonymous SNV	22	19.9512	0.423727	0.471356	0.00543164	0	0.0292602	0.695501
SLC38A10	rs57072484	exonic	chr17	79219566	79219566	C	G	synonymous SNV	10	16.2079	0.576255	0.493634	0.00543192	0	0.029297	0.695501
DEF8	rs7194844	exonic	chr16	90020745	90020745	C	G	nonsynonymous SNV	14	8.8417	0.423756	0.487239	0.00542769	0	0.0293211	0.695501
TTLL2	rs34931196	exonic	chr6	167755063	167755063	G	A	nonsynonymous SNV	14	14.8771	0.57624	0.453422	0.00543311	0	0.0293275	0.695501
FGD6	rs3794255	exonic	chr12	95478353	95478353	C	T	nonsynonymous SNV	11	18.0351	0.576228	0.430022	0.00537831	0	0.0293503	0.695501
CENPF	rs3790649	exonic	chr1	214820524	214820524	T	C	synonymous SNV	68	17.5084	0.57621	0.441568	0.00540529	0	0.0293719	0.695501
KIAA0753	rs115325772	exonic	chr17	6531500	6531500	C	T	nonsynonymous SNV	13	15.4875	0.576194	0.41469	0.00543673	0	0.0294036	0.695501
CPAMD8	rs56266450	exonic	chr19	17122463	17122463	G	A	synonymous SNV	28	14.4659	0.423817	0.477141	0.00542913	0	0.0294214	0.695501
ANAPC1	rs148461319	exonic	chr2	112590825	112590825	A	G	synonymous SNV	14	25.5478	0.423835	0.501277	0.00543692	0	0.029443	0.695501
TYW1B	rs149581454	exonic	chr7	72193816	72193816	T	C	unknown	12	34.3577	0.576151	0.451027	0.00542897	0	0.0294607	0.695501
CFAP77	rs111465967	exonic	chr9	135285802	135285802	G	A	synonymous SNV	11	17.8017	0.576121	0.490316	0.00544114	0	0.0294937	0.695501
FARP1	rs61730892	exonic	chr13	99083321	99083321	C	T	nonsynonymous SNV	29	11.8623	0.423899	0.500989	0.00542796	0	0.0295369	0.695501
AHNAK2	rs78014542	exonic	chr14	105406235	105406235	A	C	nonsynonymous SNV	18	18.8313	0.576094	0.475793	0.00543754	0	0.029542	0.695501
PABPN1L	rs76267236	exonic	chr16	88931274	88931274	C	T	nonsynonymous SNV	22	9.16616	0.423938	0.4438	0.00544067	0	0.0295978	0.695501
MID2	rs12849510	exonic	chrX	107159291	107159291	C	A	nonsynonymous SNV	37	33.4412	0.423942	0.474009	0.00544525	0	0.0296042	0.695501
DHX35	rs36025205	exonic	chr20	37647466	37647466	C	T	synonymous SNV	11	9.85363	0.423974	0.513475	0.00544652	0	0.0296435	0.695501
PAPLN	rs41310938	exonic	chr14	73739369	73739369	G	A	synonymous SNV	37	22.8432	0.423982	0.48392	0.00544653	0	0.0296587	0.695501
APOB	rs1801699	exonic	chr2	21233999	21233999	T	C	nonsynonymous SNV	18	8.57597	0.423995	0.489934	0.00544884	0	0.0296752	0.695501
PNPLA1	rs45621032	exonic	chr6	36274148	36274148	T	A	stopgain	20	25.9986	0.576003	0.436189	0.00544845	0	0.0296829	0.695501
TBCE	rs16832611	exonic	chr1	235594073	235594073	T	C	nonsynonymous SNV	11	11.9454	0.575984	0.480157	0.00543466	0	0.0297247	0.695501
UTP15	rs16870609	exonic	chr5	72868357	72868357	A	G	synonymous SNV	13	29.2944	0.575981	0.459606	0.00542161	0	0.0297273	0.695501
LARGE	rs34292743	exonic	chr22	33700397	33700397	G	A	synonymous SNV	11	7.88521	0.424017	0.483536	0.00543747	0	0.0297273	0.695501
ARSH	rs148011020	exonic	chrX	2928088	2928088	G	A	nonsynonymous SNV	10	35.1993	0.57597	0.43175	0.00544454	0	0.029745	0.695501
NOC3L	rs76633367	exonic	chr10	96116958	96116958	T	C	nonsynonymous SNV	9	17.0441	0.57597	0.485829	0.00544963	0	0.0297476	0.695501
SLC5A12	rs113908376	exonic	chr11	26743240	26743240	C	T	nonsynonymous SNV	10	15.4075	0.424037	0.480289	0.0054483	0	0.029759	0.695501
TECTA	rs34963131	exonic	chr11	121030905	121030905	G	C	nonsynonymous SNV	13	6.63888	0.424041	0.449327	0.00543198	0	0.0297628	0.695501
LRRC47	rs74764187	exonic	chr1	3700618	3700618	G	A	synonymous SNV	9	19.9294	0.424046	0.494035	0.00540821	0	0.0297679	0.695501
NECAB2	rs143735873	exonic	chr16	84024200	84024200	G	A	synonymous SNV	28	7.51861	0.424044	0.489017	0.00543515	0	0.0297679	0.695501
CHRNA5	rs79109919	exonic	chr15	78882821	78882821	T	A	nonsynonymous SNV	11	36.0097	0.42405	0.478255	0.00544467	0	0.029773	0.695501
MEI1	rs73163330	exonic	chr22	42177317	42177317	A	G	nonsynonymous SNV	14	8.95944	0.424054	0.486154	0.00544971	0	0.0297768	0.695501
CERCAM	rs34878035	exonic	chr9	131186856	131186856	C	T	synonymous SNV	24	19.0519	0.575942	0.455098	0.00544996	0	0.029792	0.695501
ARHGEF17	rs3741149	exonic	chr11	73021084	73021084	C	T	synonymous SNV	139	20.5097	0.575934	0.455238	0.00539908	0	0.029806	0.695501
BNIP2	rs3087328	exonic	chr15	59981515	59981515	A	G	nonsynonymous SNV	13	27.9213	0.424091	0.481296	0.00544493	0	0.0298415	0.695501
MROH2A	rs28900690	exonic	chr2	234731140	234731140	G	A	synonymous SNV	12	31.0122	0.424113	0.519385	0.00545468	0	0.029877	0.695501
PDE4DIP	rs2762875	exonic	chr1	144877176	144877176	C	T	nonsynonymous SNV	551	68.8319	0.424156	0.44216	0.00543829	0	0.0299507	0.695501
BARD1	rs2228456	exonic	chr2	215595203	215595203	A	G	nonsynonymous SNV	16	18.5623	0.424161	0.461338	0.00546197	0	0.0299557	0.695501
MASP1	rs35384947	exonic	chr3	186954273	186954273	C	T	synonymous SNV	13	18.674	0.575824	0.5103	0.00544478	0	0.0299811	0.695501
MUC4	rs6808605	exonic	chr3	195477786	195477786	C	T	nonsynonymous SNV	41	52.1249	0.42418	0.416067	0.00549447	0	0.0299849	0.695501
SLC22A31	rs2287353	exonic	chr16	89262431	89262431	G	A	synonymous SNV	34	10.6837	0.424185	0.490273	0.00545186	0	0.0299913	0.695501
KCNK16	rs9471065	exonic	chr6	39282877	39282877	C	T	synonymous SNV	13	23.7624	0.424198	0.498191	0.00544453	0	0.0300128	0.695501
FLG2	rs78399057	exonic	chr1	152326843	152326843	C	T	nonsynonymous SNV	12	15.3224	0.424238	0.462112	0.00542883	0	0.0300814	0.695501
PCF11	rs116099331	exonic	chr11	82879892	82879892	G	A	nonsynonymous SNV	17	12.251	0.424243	0.482539	0.00546182	0	0.0300915	0.695501
INF2	rs9672065	exonic	chr14	105180977	105180977	G	A	nonsynonymous SNV	10	11.5318	0.424247	0.472171	0.00546524	0	0.0300953	0.695501
GRM5	rs79165784	exonic	chr11	88780852	88780852	C	T	synonymous SNV	10	16.0874	0.424253	0.462184	0.00546427	0	0.0300953	0.695501
TJP3	rs10409928	exonic	chr19	3747890	3747890	C	T	synonymous SNV	21	23.266	0.424269	0.470275	0.0054656	0	0.0301296	0.695501
MUC17	rs73712047	exonic	chr7	100684313	100684313	A	G	nonsynonymous SNV	10	14.0236	0.424272	0.456858	0.00540971	0	0.0301385	0.695501
SAT2	rs13894	exonic	chr17	7529902	7529902	G	A	nonsynonymous SNV	98	9.33552	0.424296	0.478248	0.00547035	0	0.0301677	0.695501
PLEKHH1	rs7150973	exonic	chr14	68024020	68024020	A	G	nonsynonymous SNV	15	31.0225	0.575703	0.449192	0.00546713	0	0.0301677	0.695501
DNAH2	rs35788701	exonic	chr17	7669761	7669761	G	A	nonsynonymous SNV	21	12.9651	0.575693	0.457241	0.00546649	0	0.0301804	0.695501
RFPL2	rs77376164	exonic	chr22	32590395	32590395	A	T	nonsynonymous SNV	11	7.88465	0.575686	0.476645	0.00546998	0	0.0301931	0.695501
NCOR2	rs61751353	exonic	chr12	124817789	124817789	A	G	synonymous SNV	14	34.8634	0.575677	0.403125	0.00544095	0	0.0302083	0.695501
YAF2	rs73114498	exonic	chr12	42629601	42629601	A	T	synonymous SNV	11	19.2831	0.424334	0.516929	0.00546312	0	0.0302185	0.695501
FCGBP	rs73558346	exonic	chr19	40367908	40367908	G	A	nonsynonymous SNV	14	13.918	0.42433	0.506436	0.0054675	0	0.0302185	0.695501
TUBGCP2	rs35736540	exonic	chr10	135098621	135098621	G	A	synonymous SNV	12	19.8057	0.424334	0.421458	0.00547054	0	0.0302185	0.695501
TBC1D9	rs13118702	exonic	chr4	141578253	141578253	C	T	nonsynonymous SNV	32	32.0948	0.424343	0.456418	0.00547739	0	0.0302311	0.695501
NA	rs75769303	exonic	chr3	57414420	57414420	C	T	unknown	12	16.6636	0.575602	0.476142	0.00542634	0	0.0303225	0.695501
CFAP65	rs12470152	exonic	chr2	219892290	219892290	C	T	nonsynonymous SNV	17	28.9813	0.575587	0.455733	0.0054165	0	0.0303365	0.695501
MNT	rs7213000	exonic	chr17	2298615	2298615	T	C	synonymous SNV	12	24.795	0.57558	0.512343	0.00547705	0	0.0303428	0.695501
CRNKL1	rs35201190	exonic	chr20	20016859	20016859	C	T	nonsynonymous SNV	9	14.3527	0.424424	0.450178	0.00546938	0	0.0303466	0.695501
ABLIM3	rs34882633	exonic	chr5	148624571	148624571	C	A	synonymous SNV	10	33.9833	0.424434	0.419898	0.00543423	0	0.0303619	0.695501
RPAP2	rs12065163	exonic	chr1	92789305	92789305	T	C	synonymous SNV	19	33.9311	0.575552	0.468766	0.00547404	0	0.0303746	0.695501
MMACHC	rs35219601	exonic	chr1	45974849	45974849	A	G	nonsynonymous SNV	12	23.6932	0.424457	0.46595	0.00544529	0	0.0303961	0.695501
DIRC1	rs72902678	exonic	chr2	189599497	189599497	A	C	nonsynonymous SNV	14	17.9264	0.424461	0.469903	0.00547872	0	0.0304025	0.695501
FBXW9	rs73921601	exonic	chr19	12800597	12800597	T	C	nonsynonymous SNV	24	34.6974	0.424461	0.468614	0.00546483	0	0.0304025	0.695501
ADAM12	rs75316572	exonic	chr10	127967532	127967532	C	T	nonsynonymous SNV	18	18.9256	0.424486	0.458355	0.00548958	0	0.0304482	0.695501
ZNF600	rs115948940	exonic	chr19	53270649	53270649	C	T	synonymous SNV	12	21.4457	0.575511	0.484937	0.00548147	0	0.030452	0.695501
FUK	rs17878832	exonic	chr16	70508545	70508545	G	A	synonymous SNV	15	7.40332	0.424536	0.413779	0.00542944	0	0.0305167	0.695501
IDO2	rs35212142	exonic	chr8	39862893	39862893	T	A	nonsynonymous SNV	26	21.6498	0.575462	0.419927	0.00547844	0	0.030518	0.695501
ANKLE2	rs78905764	exonic	chr12	133306710	133306710	C	T	nonsynonymous SNV	30	44.8367	0.424564	0.405285	0.00546228	0	0.0305599	0.695501
TCTN3	rs55859130	exonic	chr10	97445357	97445357	C	A	nonsynonymous SNV	11	28.0137	0.424571	0.446958	0.00548114	0	0.0305649	0.695501
EIF3A	rs532138	exonic	chr10	120802053	120802053	A	T	nonsynonymous SNV	9	20.7987	0.424572	0.416964	0.00548161	0	0.0305649	0.695501
MRPS28	rs16919579	exonic	chr8	80915322	80915322	G	A	nonsynonymous SNV	9	15.7719	0.575415	0.452379	0.00548923	0	0.0305929	0.695501
CNTLN	rs2774619	exonic	chr9	17135259	17135259	C	T	nonsynonymous SNV	14	12.2867	0.424587	0.462967	0.00548334	0	0.0305941	0.695501
PDE4DIP	rs1747930	exonic	chr1	144916748	144916748	C	G	nonsynonymous SNV	604	67.1782	0.424594	0.465641	0.00584795	0	0.0305992	0.695501
ANK1	rs112350393	exonic	chr8	41522407	41522407	G	C	nonsynonymous SNV	10	7.50286	0.575405	0.508173	0.00548589	0	0.0306005	0.695501
RIBC2	rs2072770	exonic	chr22	45826880	45826880	G	A	unknown	45	30.6646	0.4246	0.499228	0.00543231	0	0.0306094	0.695501
FBXL22	rs8035931	exonic	chr15	63889934	63889934	G	C	nonsynonymous SNV	15	23.177	0.575381	0.456405	0.00546719	0	0.0306474	0.695501
SEC14L6	rs5753190	exonic	chr22	30934816	30934816	T	C	nonsynonymous SNV	66	14.2268	0.424621	0.489622	0.00549025	0	0.03065	0.695501
KCTD18	rs10203154	exonic	chr2	201355098	201355098	C	A	nonsynonymous SNV	10	20.1918	0.424624	0.400282	0.00548618	0	0.0306525	0.695501
WDR17	rs59567138	exonic	chr4	177056340	177056340	A	G	nonsynonymous SNV	14	14.7594	0.575343	0.48466	0.00548148	0	0.0307008	0.695501
C2orf57	rs10933378	exonic	chr2	232458443	232458443	T	C	nonsynonymous SNV	44	30.4505	0.424676	0.41536	0.00549545	0	0.0307236	0.695501
KLHL17	rs4970441	exonic	chr1	897325	897325	G	C	synonymous SNV	67	19.3234	0.575295	0.412869	0.00549717	0	0.0307794	0.695501
TMEM123	rs2155587	exonic	chr11	102272884	102272884	C	T	nonsynonymous SNV	73	11.1047	0.424713	0.481351	0.00549578	0	0.0307985	0.695501
SPHK2	rs75629654	exonic	chr19	49132646	49132646	G	A	synonymous SNV	20	25.1726	0.424724	0.478241	0.00549775	0	0.0308162	0.695501
GNB1L	rs36070348	exonic	chr22	19808874	19808874	G	A	nonsynonymous SNV	10	24.5432	0.424725	0.453599	0.00549687	0	0.0308162	0.695501
STT3A	rs34079079	exonic	chr11	125482982	125482982	T	C	synonymous SNV	28	12.6136	0.575273	0.477103	0.00549157	0	0.0308213	0.695501
NUP214	rs61751472	exonic	chr9	134073807	134073807	A	G	synonymous SNV	37	33.7055	0.424751	0.4859	0.00548189	0	0.0308531	0.695501
ADCK3	rs2297411	exonic	chr1	227152778	227152778	T	G	nonsynonymous SNV	28	26.4523	0.424763	0.478843	0.00545726	0	0.0308759	0.695501
ZNF778	rs117884871	exonic	chr16	89292039	89292039	G	A	synonymous SNV	30	6.49706	0.575234	0.475426	0.0054709	0	0.030881	0.695501
USB1	rs16959641	exonic	chr16	58054099	58054099	C	G	nonsynonymous SNV	104	8.07967	0.424779	0.488645	0.00543585	0	0.0309	0.695501
ENO3	rs2230257	exonic	chr17	4859364	4859364	C	T	synonymous SNV	12	9.81436	0.42478	0.516265	0.00549969	0	0.0309	0.695501
GLTSCR1	rs3745762	exonic	chr19	48184474	48184474	C	T	nonsynonymous SNV	27	17.7841	0.424814	0.406839	0.00550405	0	0.0309432	0.695501
ENSA	rs78646592	exonic	chr1	150599849	150599849	C	T	nonsynonymous SNV	22	15.0611	0.42483	0.478209	0.00549055	0	0.0309635	0.695501
SERPINB12	rs35623491	exonic	chr18	61234091	61234091	C	T	synonymous SNV	16	18.1891	0.424833	0.469675	0.00550455	0	0.0309686	0.695501
CAAP1	rs10967558	exonic	chr9	26842506	26842506	G	A	synonymous SNV	11	36.3452	0.57515	0.478716	0.00550309	0	0.0309876	0.695501
NOLC1	rs113349256	exonic	chr10	103921652	103921652	A	G	synonymous SNV	13	16.5235	0.575145	0.441906	0.00549191	0	0.0309927	0.695501
MYLIP	rs34627146	exonic	chr6	16144080	16144080	G	A	synonymous SNV	9	12.9878	0.575129	0.522187	0.00549574	0	0.0310181	0.695501
NID1	rs75483313	exonic	chr1	236205502	236205502	G	A	synonymous SNV	10	11.1083	0.424901	0.467925	0.00550501	0	0.0310777	0.695501
EFCAB12	rs58932597	exonic	chr3	129140589	129140589	G	A	nonsynonymous SNV	24	22.4122	0.424907	0.497807	0.0055044	0	0.0310802	0.695501
GIT2	rs11068997	exonic	chr12	110383141	110383141	G	A	nonsynonymous SNV	35	22.3049	0.424916	0.463518	0.00551045	0	0.0310891	0.695501
DOCK7	rs35747851	exonic	chr1	62923334	62923334	C	T	synonymous SNV	10	15.4751	0.424931	0.443451	0.00550367	0	0.0311132	0.695501
MYO18B	rs7284177	exonic	chr22	26423477	26423477	G	A	nonsynonymous SNV	30	17.5082	0.575061	0.491643	0.00551254	0	0.031131	0.695501
LIPE	rs16975750	exonic	chr19	42931004	42931004	A	G	nonsynonymous SNV	19	27.2868	0.575056	0.483557	0.00550164	0	0.0311348	0.695501
RTCB	rs10222228	exonic	chr22	32792223	32792223	A	G	synonymous SNV	11	14.1077	0.575058	0.448766	0.0054966	0	0.0311348	0.695501
FUT5	rs778970	exonic	chr19	5867177	5867177	G	A	nonsynonymous SNV	10	31.0874	0.575058	0.453899	0.00547569	0	0.0311348	0.695501
RBM47	rs1052153	exonic	chr4	40440854	40440854	G	C	synonymous SNV	12	35.1412	0.42495	0.409512	0.00549371	0	0.0311501	0.695501
TG	rs16904786	exonic	chr8	133920516	133920516	G	A	synonymous SNV	19	11.7478	0.424959	0.499191	0.00550155	0	0.031164	0.695501
EVPLL	rs112860829	exonic	chr17	18284834	18284834	G	T	nonsynonymous SNV	17	16.1673	0.424963	0.416565	0.0055122	0	0.0311665	0.695501
THAP8	rs10420353	exonic	chr19	36530332	36530332	G	A	nonsynonymous SNV	18	18.8466	0.424977	0.50661	0.00551397	0	0.0311818	0.695501
VWA5B2	rs112534894	exonic	chr3	183952130	183952130	A	G	synonymous SNV	12	38.5952	0.424987	0.489742	0.00549599	0	0.0312046	0.695501
FLCN	rs113938514	exonic	chr17	17125868	17125868	T	A	synonymous SNV	22	11.5029	0.424989	0.463195	0.00550765	0	0.0312072	0.695501
ARFGEF1	rs61758875	exonic	chr8	68137215	68137215	C	T	synonymous SNV	13	34.2803	0.575001	0.465301	0.00551532	0	0.0312199	0.695501
CDRT15L2	rs11868057	exonic	chr17	20483882	20483882	T	C	nonsynonymous SNV	10	11.5156	0.425002	0.471392	0.00550801	0	0.0312224	0.695501
LGALS12	rs61733846	exonic	chr11	63273932	63273932	T	C	nonsynonymous SNV	11	8.57689	0.425012	0.468743	0.0054851	0	0.0312376	0.695501
C21orf2	rs9306099	exonic	chr21	45751814	45751814	C	T	nonsynonymous SNV	11	22.9598	0.574984	0.484657	0.00551239	0	0.0312452	0.695501
NET1	rs77152706	exonic	chr10	5498223	5498223	T	C	synonymous SNV	15	18.3835	0.574968	0.463738	0.00549792	0	0.0312744	0.695501
ASTN2	rs72765708	exonic	chr9	119491277	119491277	C	T	nonsynonymous SNV	32	26.5507	0.425043	0.482184	0.00549623	0	0.0312935	0.695501
MYPN	rs71584491	exonic	chr10	69934012	69934012	C	A	synonymous SNV	53	20.2854	0.574946	0.427527	0.00551823	0	0.0313036	0.695501
BDH1	rs115448096	exonic	chr3	197259373	197259373	C	G	synonymous SNV	9	27.1906	0.425058	0.515512	0.0055192	0	0.03131	0.695501
POLQ	rs41540016	exonic	chr3	121155122	121155122	C	T	nonsynonymous SNV	28	22.0952	0.425074	0.50922	0.00552244	0	0.0313341	0.695501
MYH15	rs61739469	exonic	chr3	108179165	108179165	C	T	synonymous SNV	28	19.326	0.574925	0.450143	0.00551356	0	0.0313392	0.695501
ATP6V0A1	rs41283429	exonic	chr17	40632729	40632729	C	T	synonymous SNV	33	15.4143	0.574923	0.427618	0.00551709	0	0.0313455	0.695501
NARFL	rs8045850	exonic	chr16	789693	789693	C	T	nonsynonymous SNV	11	18.5646	0.574916	0.469745	0.00552038	0	0.0313658	0.695501
CD33	rs117255828	exonic	chr19	51728402	51728402	C	T	synonymous SNV	20	26.735	0.574912	0.462345	0.00552201	0	0.0313684	0.695501
SUSD4	rs61737414	exonic	chr1	223441950	223441950	T	G	synonymous SNV	18	19.9324	0.425087	0.485293	0.00551933	0	0.0313684	0.695501
CHST5	rs8048818	exonic	chr16	75563746	75563746	T	G	synonymous SNV	55	17.2828	0.4251	0.428192	0.00553331	0	0.0313925	0.695501
KIAA0556	rs2287790	exonic	chr16	27789278	27789278	G	A	nonsynonymous SNV	15	24.8747	0.425101	0.528644	0.00551946	0	0.0313925	0.695501
TNKS	rs6601360	exonic	chr8	9577940	9577940	T	C	synonymous SNV	13	8.67535	0.574853	0.488373	0.00552522	0	0.0314686	0.696368
CCDC63	rs113767208	exonic	chr12	111330922	111330922	G	A	nonsynonymous SNV	10	24.8173	0.425181	0.508311	0.00550896	0	0.0315168	0.696368
MUC5B	rs56232219	exonic	chr11	1275988	1275988	T	C	nonsynonymous SNV	22	31.8509	0.425184	0.467112	0.00546898	0	0.0315321	0.696368
MATN2	rs79255841	exonic	chr8	99028811	99028811	G	A	synonymous SNV	14	22.5401	0.425188	0.471103	0.00552531	0	0.0315384	0.696368
DENND1C	rs116930831	exonic	chr19	6468040	6468040	C	T	synonymous SNV	17	21.568	0.42521	0.490448	0.00552906	0	0.0315905	0.696368
BOD1L1	rs142422253	exonic	chr4	13604027	13604027	G	A	synonymous SNV	14	25.0133	0.425219	0.470277	0.00552952	0	0.0316032	0.696368
ULBP3	rs113233347	exonic	chr6	150390118	150390118	C	T	nonsynonymous SNV	27	31.0901	0.425232	0.46551	0.00551083	0	0.0316285	0.696368
LVRN	rs12520255	exonic	chr5	115298475	115298475	T	C	nonsynonymous SNV	21	32.0802	0.425232	0.440132	0.00552837	0	0.0316298	0.696368
CLDN24	rs141964006	exonic	chr4	184243291	184243291	C	T	nonsynonymous SNV	9	15.2316	0.425244	0.464456	0.00553127	0	0.0316412	0.696368
TAF9	rs4252233	exonic	chr5	68661548	68661548	G	A	nonsynonymous SNV	18	30.1697	0.425274	0.497517	0.00549873	0	0.0316869	0.696368
PDE4DIP	rs1698605	exonic	chr1	144871738	144871738	C	A	nonsynonymous SNV	706	64.139	0.425287	0.440663	0.00555541	0	0.0316983	0.696368
ZNF655	rs141089610	exonic	chr7	99159522	99159522	C	G	nonsynonymous SNV	11	28.0452	0.574704	0.470027	0.00553377	0	0.0317212	0.696368
MCF2L	rs2297192	exonic	chr13	113720476	113720476	C	T	synonymous SNV	91	17.7791	0.425307	0.490972	0.00553681	0	0.0317453	0.696368
KRT27	rs112748985	exonic	chr17	38933903	38933903	C	A	nonsynonymous SNV	10	12.9123	0.425318	0.413295	0.00553846	0	0.031758	0.696368
ACP6	rs6593795	exonic	chr1	147121977	147121977	C	T	nonsynonymous SNV	9	19.2517	0.425331	0.513422	0.00553748	0	0.0317758	0.696368
C1GALT1C1L	rs143787127	exonic	chr2	43902757	43902757	C	G	nonsynonymous SNV	18	34.1092	0.42533	0.502817	0.00554421	0	0.0317758	0.696368
PPP6R3	rs34009811	exonic	chr11	68377446	68377446	C	T	nonsynonymous SNV	11	33.0216	0.425352	0.464513	0.00548975	0	0.0317935	0.696368
MCPH1	rs2442513	exonic	chr8	6296550	6296550	G	T	nonsynonymous SNV	44	16.9472	0.425359	0.477772	0.00552809	0	0.0317948	0.696368
MORN5	rs76168473	exonic	chr9	124929125	124929125	C	T	synonymous SNV	20	25.9668	0.425364	0.507413	0.00553899	0	0.0317999	0.696368
PCDH15	rs111033496	exonic	chr10	55616946	55616946	T	A	nonsynonymous SNV	9	7.02354	0.42536	0.429687	0.00553899	0	0.0317999	0.696368
TAF1	rs28382162	exonic	chrX	70601705	70601705	C	G	synonymous SNV	21	17.6657	0.574612	0.478581	0.005507	0	0.0318392	0.696368
EPS8	rs76688635	exonic	chr12	15800074	15800074	G	A	nonsynonymous SNV	14	39.4455	0.574605	0.456687	0.00553979	0	0.031857	0.696368
JPH1	rs75299101	exonic	chr8	75157093	75157093	C	T	nonsynonymous SNV	12	16.8733	0.574597	0.468864	0.00553086	0	0.0318697	0.696368
AFAP1	rs62289296	exonic	chr4	7845067	7845067	G	A	synonymous SNV	103	26.7592	0.574588	0.450172	0.00554204	0	0.0318862	0.696368
PDE4DIP	rs1610774	exonic	chr1	144874760	144874760	T	C	synonymous SNV	472	80.1293	0.425432	0.47896	0.00553569	0	0.0319141	0.696368
TRPM1	rs74010762	exonic	chr15	31362279	31362279	A	G	synonymous SNV	19	13.7746	0.574564	0.438041	0.00555104	0	0.0319179	0.696368
NCF4	rs34373276	exonic	chr22	37260117	37260117	C	T	synonymous SNV	16	9.77914	0.425436	0.487333	0.00552978	0	0.0319179	0.696368
EAF1	rs77636884	exonic	chr3	15469367	15469367	G	T	synonymous SNV	12	23.201	0.425442	0.462653	0.00552744	0	0.0319205	0.696368
SULT1A2	rs4987024	exonic	chr16	28606960	28606960	T	A	nonsynonymous SNV	12	20.8788	0.425451	0.472362	0.0055436	0	0.0319319	0.696368
AFAP1	rs114090608	exonic	chr4	7780524	7780524	G	A	nonsynonymous SNV	10	32.4834	0.425463	0.484231	0.00554271	0	0.0319623	0.696656
ZSWIM4	rs73511513	exonic	chr19	13915630	13915630	G	A	nonsynonymous SNV	10	15.4392	0.425486	0.503673	0.00550616	0	0.0320144	0.697414
PCNX2	rs113070999	exonic	chr1	233120192	233120192	G	A	nonsynonymous SNV	25	25.3984	0.425505	0.482457	0.00554542	0	0.0320639	0.697739
SBK1	rs56276220	exonic	chr16	28330317	28330317	C	A	synonymous SNV	14	29.8912	0.574494	0.468868	0.00554879	0	0.0320639	0.697739
ZNF473	rs74433034	exonic	chr19	50549304	50549304	G	A	nonsynonymous SNV	11	23.88	0.574481	0.449631	0.00555099	0	0.0320969	0.697853
EPHA8	rs56656925	exonic	chr1	22913111	22913111	C	T	nonsynonymous SNV	11	19.4748	0.574466	0.450848	0.00554832	0	0.0321185	0.697853
C22orf29	rs77448872	exonic	chr22	19838891	19838891	T	A	synonymous SNV	15	11.9726	0.574465	0.436578	0.00555087	0	0.032121	0.697853
OBSCN	rs61501937	exonic	chr1	228404198	228404198	G	A	synonymous SNV	15	16.1754	0.425573	0.415329	0.00553757	0	0.0321692	0.698177
EYS	rs77020971	exonic	chr6	65612113	65612113	C	T	synonymous SNV	10	20.134	0.574424	0.484515	0.00550794	0	0.0321705	0.698177
TRPC4	rs75514550	exonic	chr13	38237564	38237564	A	G	synonymous SNV	22	32.0353	0.425597	0.481072	0.00555081	0	0.0322162	0.698396
VENTX	rs74164127	exonic	chr10	135053710	135053710	C	A	nonsynonymous SNV	22	29.4967	0.574391	0.484634	0.00550926	0	0.0322301	0.698396
ZNF469	rs12919507	exonic	chr16	88500430	88500430	G	T	synonymous SNV	27	9.58729	0.425614	0.468925	0.0055557	0	0.0322339	0.698396
HERC2	rs201872292	exonic	chr15	28475625	28475625	G	A	nonsynonymous SNV	37	23.0193	0.574373	0.451111	0.00555341	0	0.0322543	0.698396
C2CD3	rs12419308	exonic	chr11	73768553	73768553	C	T	nonsynonymous SNV	38	12.8823	0.574353	0.44987	0.00555848	0	0.0322999	0.698396
MRPS2	rs34149047	exonic	chr9	138395624	138395624	C	T	nonsynonymous SNV	9	29.0385	0.425649	0.500315	0.00555064	0	0.0323025	0.698396
CCDC142	rs13385919	exonic	chr2	74702756	74702756	C	T	nonsynonymous SNV	12	43.4908	0.425654	0.502045	0.00553404	0	0.032319	0.698396
BPTF	rs73338705	exonic	chr17	65924524	65924524	A	G	synonymous SNV	16	14.6539	0.425654	0.445691	0.00558634	0	0.032319	0.698396
TTC39B	rs80193490	exonic	chr9	15189719	15189719	G	A	nonsynonymous SNV	10	9.9101	0.574327	0.49693	0.00555995	0	0.0323558	0.698581
EP300	rs20554	exonic	chr22	41553259	41553259	G	A	synonymous SNV	31	14.4537	0.42568	0.471985	0.00555495	0	0.0323621	0.698581
ZFP41	rs6558339	exonic	chr8	144332012	144332012	T	C	nonsynonymous SNV	45	21.5801	0.574242	0.458863	0.00554817	0	0.0325094	0.699573
KCNQ5	rs34821312	exonic	chr6	73332121	73332121	C	T	synonymous SNV	9	32.3628	0.574221	0.472816	0.00556199	0	0.0325487	0.699573
FBRSL1	rs61744287	exonic	chr12	133102350	133102350	C	T	nonsynonymous SNV	14	17.1693	0.574214	0.461858	0.00556048	0	0.0325551	0.699573
ZBTB49	rs75060923	exonic	chr4	4322570	4322570	G	A	nonsynonymous SNV	16	22.8497	0.574215	0.510006	0.00556646	0	0.0325551	0.699573
USP24	rs17111576	exonic	chr1	55542968	55542968	T	C	synonymous SNV	19	20.3304	0.574211	0.455235	0.00556807	0	0.0325576	0.699573
BMP2	rs2273073	exonic	chr20	6750882	6750882	T	G	nonsynonymous SNV	9	27.1206	0.425791	0.482379	0.00555042	0	0.0325716	0.699573
ANK1	rs10093583	exonic	chr8	41548003	41548003	T	C	nonsynonymous SNV	24	9.41824	0.425813	0.459902	0.00556253	0	0.0326046	0.699573
CLEC19A	rs1548450	exonic	chr16	19310092	19310092	T	C	synonymous SNV	71	44.2033	0.42582	0.495121	0.00557489	0	0.0326109	0.699573
CLCNKB	rs12140311	exonic	chr1	16378725	16378725	A	T	nonsynonymous SNV	45	29.1627	0.42583	0.440778	0.00554729	0	0.0326223	0.699573
PCDH9	rs34881109	exonic	chr13	67801721	67801721	A	G	synonymous SNV	17	17.5305	0.425838	0.488508	0.00554025	0	0.0326287	0.699573
SIDT1	rs73857003	exonic	chr3	113323772	113323772	T	C	synonymous SNV	11	18.3663	0.574159	0.486595	0.00552683	0	0.0326337	0.699573
STK36	rs73079060	exonic	chr2	219553503	219553503	T	C	synonymous SNV	16	24.7601	0.574127	0.454553	0.00557442	0	0.032682	0.699573
LIPE	rs28657829	exonic	chr19	42910416	42910416	C	T	synonymous SNV	9	23.867	0.574118	0.454248	0.00557792	0	0.0326959	0.699573
ERICH3	rs61731318	exonic	chr1	75039091	75039091	G	A	nonsynonymous SNV	16	23.9006	0.574111	0.437554	0.00556994	0	0.0327048	0.699573
UGT8	rs6851610	exonic	chr4	115544714	115544714	A	G	synonymous SNV	16	22.8468	0.42589	0.482104	0.00557443	0	0.0327112	0.699573
ATP2C2	rs62640926	exonic	chr16	84485677	84485677	T	A	nonsynonymous SNV	55	8.85301	0.425896	0.454445	0.00557543	0	0.032715	0.699573
GRID2	rs34144324	exonic	chr4	93511396	93511396	C	T	nonsynonymous SNV	62	37.0772	0.574101	0.463258	0.00553503	0	0.0327201	0.699573
TBL3	rs34968293	exonic	chr16	2028677	2028677	A	G	synonymous SNV	13	26.0288	0.425898	0.502021	0.0055751	0	0.0327201	0.699573
RAP1GAP	rs74060020	exonic	chr1	21935358	21935358	C	T	synonymous SNV	35	19.1159	0.425923	0.407096	0.00556625	0	0.0327708	0.69962
NES	rs60243118	exonic	chr1	156639276	156639276	C	T	synonymous SNV	12	18.2728	0.425932	0.498223	0.0055537	0	0.0327899	0.69962
CFAP58	rs11192040	exonic	chr10	106159126	106159126	G	T	synonymous SNV	16	23.2261	0.42595	0.477877	0.00557787	0	0.0328191	0.69962
PIPOX	rs7223527	exonic	chr17	27382155	27382155	C	T	synonymous SNV	10	21.6718	0.425959	0.471031	0.00554259	0	0.0328368	0.69962
BCAM	rs28399626	exonic	chr19	45321841	45321841	G	A	nonsynonymous SNV	12	20.1197	0.425961	0.498245	0.00557588	0	0.0328394	0.69962
HTR3A	rs33940208	exonic	chr11	113846077	113846077	C	T	synonymous SNV	26	5.89596	0.425961	0.484029	0.00557414	0	0.0328394	0.69962
COL4A2	rs438758	exonic	chr13	111155773	111155773	T	C	synonymous SNV	11	8.68386	0.574032	0.501908	0.00554142	0	0.0328546	0.69962
NUCB1	rs111959800	exonic	chr19	49409026	49409026	G	A	nonsynonymous SNV	11	19.0595	0.425976	0.467108	0.00558081	0	0.0328609	0.69962
TDP2	rs17249952	exonic	chr6	24653215	24653215	C	T	nonsynonymous SNV	13	34.9175	0.425992	0.516067	0.00558241	0	0.0328901	0.699739
MAP10	rs61735509	exonic	chr1	232943513	232943513	A	T	nonsynonymous SNV	10	14.0021	0.426008	0.45449	0.00556436	0	0.0329168	0.699739
CYP2C18	rs56113807	exonic	chr10	96443723	96443723	C	T	synonymous SNV	17	16.0177	0.57398	0.458643	0.00558564	0	0.0329358	0.699739
LDB3	rs45555240	exonic	chr10	88466432	88466432	C	A	synonymous SNV	15	11.8069	0.426021	0.479155	0.00557789	0	0.0329358	0.699739
PADI2	rs35184728	exonic	chr1	17413127	17413127	G	A	synonymous SNV	18	16.813	0.426065	0.486552	0.00558252	0	0.0330348	0.700573
ZSWIM4	rs75791324	exonic	chr19	13923908	13923908	C	G	synonymous SNV	10	12.5045	0.426079	0.456139	0.00554577	0	0.0330577	0.700573
DPYSL5	rs41288789	exonic	chr2	27167617	27167617	G	A	nonsynonymous SNV	31	33.1165	0.426084	0.478375	0.00558801	0	0.0330627	0.700573
COL16A1	rs34091659	exonic	chr1	32164127	32164127	G	A	nonsynonymous SNV	9	24.5441	0.57391	0.466622	0.00558997	0	0.0330678	0.700573
HPS1	rs17109850	exonic	chr10	100183515	100183515	G	C	synonymous SNV	15	37.0866	0.573903	0.435143	0.00558995	0	0.0330742	0.700573
CDHR5	rs61732109	exonic	chr11	621884	621884	G	A	synonymous SNV	11	31.2302	0.426103	0.401767	0.00556571	0	0.0330792	0.700573
CYP11B2	rs5313	exonic	chr8	143994253	143994253	C	T	synonymous SNV	50	14.4815	0.573859	0.446541	0.00557391	0	0.0331617	0.700984
CELSR2	rs41309211	exonic	chr1	109805867	109805867	T	C	synonymous SNV	13	40.9131	0.426187	0.410621	0.00557583	0	0.0332303	0.700984
IMP4	rs74404307	exonic	chr2	131103934	131103934	A	G	nonsynonymous SNV	9	28.9597	0.426192	0.517133	0.00557466	0	0.0332379	0.700984
TRIM63	rs3795690	exonic	chr1	26393974	26393974	C	T	synonymous SNV	11	17.3681	0.5738	0.421572	0.00559434	0	0.0332506	0.700984
GPX7	rs11205977	exonic	chr1	53068093	53068093	G	T	synonymous SNV	16	26.5425	0.426202	0.465985	0.00559577	0	0.0332519	0.700984
LRP11	rs61745766	exonic	chr6	150174278	150174278	A	C	nonsynonymous SNV	20	22.9581	0.573778	0.470023	0.00559395	0	0.0332874	0.700984
FGFBP2	rs35496730	exonic	chr4	15964670	15964670	C	T	nonsynonymous SNV	85	22.551	0.426226	0.458616	0.00563009	0	0.0332975	0.700984
TMEM201	rs11799995	exonic	chr1	9673046	9673046	C	T	nonsynonymous SNV	10	25.0678	0.573769	0.467535	0.00558984	0	0.0333077	0.700984
ZSCAN16	rs34304311	exonic	chr6	28093263	28093263	G	A	synonymous SNV	11	22.449	0.573763	0.470018	0.00559276	0	0.0333229	0.700984
KAT8	rs1549295	exonic	chr16	31141826	31141826	A	G	synonymous SNV	10	34.8868	0.573761	0.456275	0.00559871	0	0.0333242	0.700984
CHD9	rs113575646	exonic	chr16	53358489	53358489	T	C	synonymous SNV	15	7.90201	0.573759	0.405922	0.00557049	0	0.0333305	0.700984
SMARCAL1	rs2066518	exonic	chr2	217288388	217288388	G	C	nonsynonymous SNV	42	20.9344	0.573754	0.502341	0.00560364	0	0.0333432	0.700984
VWA5A	rs73607036	exonic	chr11	124007930	124007930	A	G	nonsynonymous SNV	22	9.20897	0.426283	0.464818	0.00559389	0	0.0333965	0.700984
RORA	rs61743834	exonic	chr15	60803462	60803462	G	A	synonymous SNV	14	40.4391	0.573702	0.450525	0.00554006	0	0.0334105	0.700984
FAM118B	rs36120568	exonic	chr11	126124289	126124289	G	A	synonymous SNV	22	18.2434	0.5737	0.489666	0.00560189	0	0.0334156	0.700984
APOBR	rs61753940	exonic	chr16	28508413	28508413	A	G	nonsynonymous SNV	24	28.9998	0.426313	0.415308	0.00559085	0	0.0334372	0.700984
HGD	rs140977117	exonic	chr3	120369683	120369683	G	A	synonymous SNV	29	35.4934	0.426316	0.484833	0.00559323	0	0.0334473	0.700984
SAMD10	rs817343	exonic	chr20	62607160	62607160	C	T	synonymous SNV	13	13.042	0.426326	0.491669	0.0056073	0	0.0334676	0.700984
MTRF1	rs9315812	exonic	chr13	41797397	41797397	T	C	nonsynonymous SNV	10	12.2407	0.426333	0.443771	0.00559417	0	0.0334714	0.700984
LAMB3	rs2228342	exonic	chr1	209788687	209788687	G	A	synonymous SNV	14	29.5738	0.426333	0.477949	0.00559866	0	0.0334714	0.700984
NTF3	rs10849277	exonic	chr12	5603935	5603935	C	T	synonymous SNV	103	27.6	0.426372	0.438307	0.00559718	0	0.0335146	0.700984
PACSIN3	rs7106654	exonic	chr11	47203983	47203983	G	A	nonsynonymous SNV	36	27.7153	0.573627	0.455312	0.00560797	0	0.0335184	0.700984
CCDC169-SOHLH2	rs61750906	exonic	chr13	36744720	36744720	C	T	nonsynonymous SNV	22	27.9428	0.573626	0.473871	0.0055925	0	0.0335197	0.700984
ZFPL1	rs35251366	exonic	chr11	64854812	64854812	G	A	nonsynonymous SNV	29	17.2952	0.426391	0.420034	0.00561116	0	0.0335374	0.700984
RBM15	rs61787373	exonic	chr1	110888948	110888948	G	A	nonsynonymous SNV	46	15.7408	0.426395	0.467751	0.00561296	0	0.0335438	0.700984
MIOX	rs2232882	exonic	chr22	50926407	50926407	C	T	synonymous SNV	13	17.5725	0.573597	0.448049	0.00555522	0	0.0335628	0.700984
MMP10	rs17435959	exonic	chr11	102651313	102651313	G	C	nonsynonymous SNV	68	13.4889	0.426429	0.498132	0.00560722	0	0.0336237	0.700984
SLC6A16	rs56671453	exonic	chr19	49797241	49797241	G	A	synonymous SNV	15	38.0105	0.57357	0.464516	0.00556217	0	0.0336263	0.700984
MYO18B	rs7290069	exonic	chr22	26422993	26422993	C	T	synonymous SNV	15	15.6032	0.426436	0.462351	0.00558785	0	0.033639	0.700984
KRT23	rs2269859	exonic	chr17	39092756	39092756	C	T	nonsynonymous SNV	10	10.0576	0.426439	0.439524	0.00560983	0	0.033639	0.700984
TCTN2	rs73416301	exonic	chr12	124156637	124156637	C	T	synonymous SNV	41	21.733	0.426474	0.48837	0.00561701	0	0.0336961	0.700984
C19orf57	rs3803891	exonic	chr19	14000400	14000400	A	G	synonymous SNV	50	37.0592	0.426478	0.433621	0.00560334	0	0.0337011	0.700984
PDE4DIP	rs1778159	exonic	chr1	144871755	144871755	A	T	nonsynonymous SNV	702	62.2598	0.426488	0.445188	0.00559328	0	0.0337062	0.700984
GSDMD	rs11551198	exonic	chr8	144644405	144644405	G	A	synonymous SNV	65	14.6359	0.426525	0.474839	0.00559275	0	0.0337583	0.700984
EPHA2	rs2230598	exonic	chr1	16459694	16459694	T	C	synonymous SNV	9	12.5733	0.57346	0.440326	0.00561906	0	0.0337811	0.700984
PDE4DIP	rs1698624	exonic	chr1	144886197	144886197	A	T	nonsynonymous SNV	559	60.852	0.426546	0.487296	0.00527169	0	0.03379	0.700984
IL1R2	rs2230400	exonic	chr2	102626148	102626148	C	A	synonymous SNV	20	26.5355	0.57344	0.465893	0.00561525	0	0.0338116	0.700984
FANCA	rs17232910	exonic	chr16	89839766	89839766	G	C	nonsynonymous SNV	29	8.95197	0.426567	0.415105	0.00561976	0	0.033823	0.700984
TJAP1	rs7767260	exonic	chr6	43473031	43473031	G	A	nonsynonymous SNV	10	18.8106	0.573434	0.447828	0.00561798	0	0.033823	0.700984
LAMA2	rs35277491	exonic	chr6	129612765	129612765	G	T	nonsynonymous SNV	25	10.8606	0.426572	0.493127	0.00562575	0	0.0338319	0.700984
2018-09-03	rs35169595	exonic	chr22	42387654	42387654	G	A	synonymous SNV	20	17.4284	0.42658	0.459024	0.00562189	0	0.0338433	0.700984
WISP3	rs1230346	exonic	chr6	112382217	112382217	T	C	synonymous SNV	23	14.8642	0.573413	0.455603	0.00562168	0	0.0338535	0.700984
PRDM7	rs12925933	exonic	chr16	90141355	90141355	A	C	nonsynonymous SNV	227	6.76295	0.426592	0.474511	0.00559869	0	0.0338649	0.700984
TULP2	rs34903808	exonic	chr19	49391315	49391315	C	A	synonymous SNV	9	18.4078	0.573407	0.453981	0.00558292	0	0.0338649	0.700984
CDH16	rs2271023	exonic	chr16	66948130	66948130	G	A	nonsynonymous SNV	56	10.1865	0.426602	0.468849	0.00562161	0	0.0338801	0.700984
C17orf97	rs9908743	exonic	chr17	263589	263589	C	T	nonsynonymous SNV	12	13.7868	0.426649	0.416298	0.00560925	0	0.0339804	0.702699
SPATA31D1	rs75742550	exonic	chr9	84608900	84608900	C	T	nonsynonymous SNV	12	16.0173	0.426672	0.477226	0.00562518	0	0.03404	0.703572
SSTR5	rs4988488	exonic	chr16	1129525	1129525	G	A	synonymous SNV	13	34.5156	0.426693	0.488024	0.00562856	0	0.0340692	0.703815
SCLY	rs77553822	exonic	chr2	239002556	239002556	G	A	nonsynonymous SNV	9	25.6563	0.573278	0.481821	0.00562861	0	0.0341314	0.7047
MAD1L1	rs61736815	exonic	chr7	1937875	1937875	C	T	synonymous SNV	15	23.3804	0.573252	0.489198	0.00563083	0	0.0341619	0.7047
ZNF491	rs61736266	exonic	chr19	11916890	11916890	C	T	nonsynonymous SNV	23	34.0162	0.573251	0.48523	0.00559685	0	0.0341644	0.7047
TENM4	rs34863597	exonic	chr11	78482113	78482113	G	A	synonymous SNV	75	15.6369	0.573233	0.502138	0.00563078	0	0.034186	0.704784
LRP1B	rs1525579	exonic	chr2	141816621	141816621	A	G	synonymous SNV	11	19.7856	0.573189	0.462726	0.00562984	0	0.0342647	0.705341
LPL	rs268	exonic	chr8	19813529	19813529	A	G	nonsynonymous SNV	9	15.4605	0.573167	0.474317	0.00563771	0	0.0342939	0.705341
CDT1	rs510862	exonic	chr16	88872511	88872511	T	C	synonymous SNV	11	9.7362	0.426841	0.49934	0.00562204	0	0.0343066	0.705341
RUBCN	rs35071969	exonic	chr3	197409341	197409341	G	A	nonsynonymous SNV	12	31.4527	0.426843	0.504985	0.00563771	0	0.0343066	0.705341
ZAN	rs17147735	exonic	chr7	100367573	100367573	T	C	unknown	9	17.3735	0.426852	0.452685	0.00564038	0	0.0343193	0.705341
XPC	rs1870134	exonic	chr3	14220023	14220023	G	C	nonsynonymous SNV	10	31.1092	0.573113	0.491478	0.00564143	0	0.0343903	0.705341
NLRP2	rs61735074	exonic	chr19	55508725	55508725	C	G	nonsynonymous SNV	12	19.5019	0.573106	0.461574	0.00562265	0	0.0343992	0.705341
SERPINH1	rs651581	exonic	chr11	75277992	75277992	C	T	synonymous SNV	22	14.8858	0.426896	0.463848	0.00563688	0	0.0344017	0.705341
SKIV2L2	rs34518412	exonic	chr5	54603856	54603856	C	T	synonymous SNV	10	33.4919	0.426913	0.471742	0.00563712	0	0.0344411	0.705341
FHOD1	rs6499117	exonic	chr16	67264629	67264629	C	T	synonymous SNV	24	14.6931	0.426923	0.411759	0.00564074	0	0.0344576	0.705341
MAMLD1	rs2070779	exonic	chrX	149680554	149680554	C	T	synonymous SNV	49	58.3625	0.426933	0.411312	0.00564856	0	0.0344728	0.705341
MMADHC	rs61750442	exonic	chr2	150438708	150438708	T	G	nonsynonymous SNV	11	19.7354	0.426941	0.444178	0.00562227	0	0.0344881	0.705341
MSI2	rs61762987	exonic	chr17	55478748	55478748	A	G	synonymous SNV	43	18.6484	0.573046	0.458801	0.00563308	0	0.034502	0.705341
PKD1L3	rs9931901	exonic	chr16	72027194	72027194	A	G	unknown	25	6.66045	0.426977	0.484893	0.00564138	0	0.0345426	0.705341
CLDN1	rs72466472	exonic	chr3	190039888	190039888	G	A	synonymous SNV	37	25.3949	0.426982	0.488497	0.00563535	0	0.0345464	0.705341
MYO6	rs41269323	exonic	chr6	76624538	76624538	G	A	nonsynonymous SNV	9	23.415	0.426992	0.465473	0.00564449	0	0.0345667	0.705341
ADCY1	rs45444695	exonic	chr7	45747949	45747949	G	A	nonsynonymous SNV	11	31.9024	0.573004	0.437615	0.00562759	0	0.0345731	0.705341
NETO1	rs17086286	exonic	chr18	70417378	70417378	G	C	nonsynonymous SNV	10	14.4737	0.427002	0.472963	0.00565012	0	0.0345782	0.705341
EFCAB11	rs35104576	exonic	chr14	90420969	90420969	C	A	synonymous SNV	12	15.9203	0.42701	0.494392	0.00561296	0	0.0346023	0.705341
ARHGEF12	rs34217050	exonic	chr11	120328894	120328894	G	A	synonymous SNV	12	18.5518	0.572987	0.469227	0.00563923	0	0.0346099	0.705341
PDE4DIP	rs1699836	exonic	chr1	144882581	144882581	A	G	synonymous SNV	575	61.0117	0.427031	0.474088	0.00561517	0	0.0346315	0.705341
PYGL	rs34313873	exonic	chr14	51372238	51372238	T	A	nonsynonymous SNV	22	27.684	0.427031	0.470858	0.0056329	0	0.0346315	0.705341
PITPNM2	rs61677786	exonic	chr12	123482065	123482065	G	A	synonymous SNV	20	47.1254	0.427045	0.532941	0.00564996	0	0.0346543	0.705341
CEP162	rs41271603	exonic	chr6	84881429	84881429	T	C	synonymous SNV	42	19.3734	0.572956	0.478081	0.00562787	0	0.0346543	0.705341
SNW1	rs61743989	exonic	chr14	78221364	78221364	T	G	synonymous SNV	13	31.0207	0.42705	0.492022	0.00565339	0	0.0346632	0.705341
PLIN4	rs78776990	exonic	chr19	4510723	4510723	G	A	synonymous SNV	38	46.9532	0.427053	0.404714	0.00565408	0	0.0346721	0.705341
FAM132A	rs12093154	exonic	chr1	1178925	1178925	G	A	nonsynonymous SNV	21	27.6187	0.42706	0.46352	0.00563013	0	0.0346848	0.705341
ATP5A1	rs77958705	exonic	chr18	43668207	43668207	T	C	nonsynonymous SNV	16	22.0623	0.572907	0.485073	0.00564506	0	0.0347559	0.706282
MEOX1	rs9898682	exonic	chr17	41738823	41738823	G	A	nonsynonymous SNV	40	13.1525	0.427099	0.454788	0.00565373	0	0.034766	0.706282
ZHX3	rs111592779	exonic	chr20	39832801	39832801	G	A	synonymous SNV	14	19.1181	0.427139	0.470404	0.00565607	0	0.0348523	0.707024
HID1	rs2087718	exonic	chr17	72949649	72949649	C	T	synonymous SNV	43	11.476	0.427146	0.504166	0.00566979	0	0.0348701	0.707024
MAPK11	rs2076139	exonic	chr22	50704661	50704661	T	C	synonymous SNV	200	16.1421	0.427153	0.481384	0.00566376	0	0.034898	0.707024
TECTA	rs35507522	exonic	chr11	120973430	120973430	A	G	nonsynonymous SNV	20	8.61911	0.572845	0.478919	0.00565671	0	0.0348993	0.707024
PRSS38	rs113353225	exonic	chr1	228003843	228003843	C	T	synonymous SNV	10	11.3266	0.572833	0.468971	0.00566419	0	0.0349082	0.707024
RAB39A	rs77818165	exonic	chr11	107799426	107799426	C	A	synonymous SNV	26	21.1636	0.427173	0.498056	0.00566232	0	0.0349247	0.707024
PTGES2	rs2040004	exonic	chr9	130883511	130883511	C	T	synonymous SNV	19	31.95	0.427174	0.479799	0.00565959	0	0.0349285	0.707024
TENM4	rs111604043	exonic	chr11	78383336	78383336	G	A	synonymous SNV	27	15.9486	0.572814	0.464674	0.00563856	0	0.0349526	0.707024
SLC24A4	rs4900130	exonic	chr14	92959940	92959940	G	A	nonsynonymous SNV	13	6.93301	0.572809	0.508243	0.00566005	0	0.0349602	0.707024
SNTB1	rs116157159	exonic	chr8	121587349	121587349	G	A	synonymous SNV	13	16.8022	0.427215	0.503862	0.00562449	0	0.0349843	0.707158
ZAN	rs77017835	exonic	chr7	100377364	100377364	G	A	unknown	13	43.1392	0.572715	0.453372	0.00567287	0	0.0350935	0.707258
[truncated: 678 more rows]

## Sheet: COAD
gene	rsid	genome_pos	chrom	start	end	ref	alt	func	Sample_Number	theta	pi	phi	delta	convergence	pval	qval
SERPINB11	rs17071608	exonic	chr18	61390249	61390249	G	A	synonymous SNV	7	15.6894	0.272013	0.525238	0.00120818	0	5.3301e-06	0.170738
CACTIN	rs55862054	exonic	chr19	3624005	3624005	G	A	nonsynonymous SNV	9	17.9605	0.689851	0.46542	0.00162513	0	6.66263e-05	0.461625
MYH7B	rs11906160	exonic	chr20	33565755	33565755	G	A	nonsynonymous SNV	18	21.3462	0.68588	0.459949	0.00166145	0	8.97234e-05	0.461625
TUBGCP5	rs17137283	exonic	chr15	22863001	22863001	A	G	synonymous SNV	9	13.2427	0.683857	0.451759	0.0017211	0	9.50535e-05	0.461625
CRNKL1	rs2273056	exonic	chr20	20033223	20033223	A	T	nonsynonymous SNV	14	16.2491	0.68412	0.461134	0.00171217	0	9.50535e-05	0.461625
EMILIN2	rs3826638	exonic	chr18	2891847	2891847	C	T	synonymous SNV	35	15.5723	0.317877	0.513718	0.00173052	0	0.000103049	0.461625
TGIF1	rs111896914	exonic	chr18	3452030	3452030	C	T	nonsynonymous SNV	13	12.6979	0.319897	0.518332	0.00162463	0	0.000113709	0.461625
MCC	rs348942	exonic	chr5	112824039	112824039	T	C	nonsynonymous SNV	12	13.9399	0.321455	0.453996	0.00177004	0	0.000129699	0.461625
SERPINB12	rs35623491	exonic	chr18	61234091	61234091	C	T	synonymous SNV	9	10.1211	0.677953	0.48112	0.00180282	0	0.000129699	0.461625
SPDYE4	rs72848106	exonic	chr17	8661641	8661641	C	T	synonymous SNV	11	15.0858	0.328264	0.485187	0.00185868	0	0.000201656	0.645959
TRPV3	rs56169438	exonic	chr17	3431403	3431403	C	G	nonsynonymous SNV	8	14.1996	0.33273	0.473841	0.00177437	0	0.00026384	0.660692
GEMIN4	rs3744742	exonic	chr17	650206	650206	C	T	synonymous SNV	16	12.7787	0.332541	0.524015	0.00189918	0	0.00026384	0.660692
SSPO	rs117930273	exonic	chr7	149518041	149518041	C	T	synonymous SNV	9	14.7273	0.666489	0.478657	0.00198675	0	0.00028516	0.660692
LDLRAD4	rs79601026	exonic	chr18	13645161	13645161	A	C	synonymous SNV	11	6.97251	0.663649	0.477693	0.00198205	0	0.000347345	0.660692
ENTPD4	rs17089244	exonic	chr8	23290451	23290451	C	T	synonymous SNV	13	24.1041	0.663462	0.500651	0.00201406	0	0.000350898	0.660692
UBASH3A	rs61735849	exonic	chr21	43838584	43838584	T	C	synonymous SNV	10	17.5957	0.661318	0.45196	0.00209511	0	0.000412195	0.660692
MALT1	rs74847855	exonic	chr18	56367823	56367823	A	G	nonsynonymous SNV	12	12.3044	0.339741	0.478267	0.00199122	0	0.000435292	0.660692
ZNF18	rs117755721	exonic	chr17	11881356	11881356	G	A	nonsynonymous SNV	9	9.13493	0.34065	0.472286	0.00201303	0	0.000454835	0.660692
CCDC105	rs116923487	exonic	chr19	15133803	15133803	G	A	nonsynonymous SNV	14	7.58119	0.340767	0.488352	0.00198153	0	0.000455724	0.660692
ALPK3	rs34122391	exonic	chr15	85402610	85402610	G	A	synonymous SNV	18	14.9883	0.34081	0.51404	0.00209672	0	0.0004575	0.660692
TSSK1B	rs35724644	exonic	chr5	112770015	112770015	G	T	synonymous SNV	31	8.02058	0.341616	0.480332	0.00209615	0	0.000475267	0.660692
CEMIP	rs35541581	exonic	chr15	81172064	81172064	G	A	synonymous SNV	11	16.8791	0.656865	0.508326	0.00209311	0	0.000521462	0.660692
WDR81	rs8065251	exonic	chr17	1637458	1637458	G	A	synonymous SNV	8	18.3139	0.343343	0.486016	0.00218778	0	0.000533899	0.660692
ZNF831	rs61743775	exonic	chr20	57768222	57768222	G	A	synonymous SNV	7	8.68491	0.655857	0.529669	0.00213207	0	0.000562326	0.660692
KLHDC1	rs8017121	exonic	chr14	50177049	50177049	G	A	synonymous SNV	12	18.2181	0.344638	0.461773	0.00219957	0	0.000585423	0.660692
MYH3	rs56163389	exonic	chr17	10543385	10543385	T	C	synonymous SNV	8	16.3533	0.655072	0.455069	0.0022146	0	0.000599636	0.660692
DSG1	rs1042754	exonic	chr18	28934973	28934973	T	C	synonymous SNV	8	6.99843	0.654539	0.494104	0.00223588	0	0.000612962	0.660692
TRIOBP	rs142024473	exonic	chr22	38120542	38120542	C	T	nonsynonymous SNV	11	6.3221	0.651851	0.468067	0.00221502	0	0.000737331	0.660692
TGIF1	rs8098291	exonic	chr18	3452262	3452262	C	T	synonymous SNV	14	11.0339	0.651378	0.460599	0.0022456	0	0.00076487	0.660692
PGD	rs41274480	exonic	chr1	10479791	10479791	G	A	synonymous SNV	20	14.9681	0.651192	0.46032	0.00230959	0	0.000771976	0.660692
ZDHHC17	rs17813691	exonic	chr12	77191258	77191258	T	C	synonymous SNV	11	8.16126	0.349034	0.487553	0.00231165	0	0.00078086	0.660692
CBLC	rs116023028	exonic	chr19	45297479	45297479	C	T	nonsynonymous SNV	15	25.2607	0.349127	0.476787	0.00231828	0	0.00079152	0.660692
TMC2	rs6115242	exonic	chr20	2618180	2618180	G	C	nonsynonymous SNV	8	13.1019	0.349254	0.494691	0.00231675	0	0.00079685	0.660692
DDX60	rs61732255	exonic	chr4	169176996	169176996	G	A	synonymous SNV	9	16.1376	0.349993	0.504538	0.0023358	0	0.000831496	0.660692
SLC7A10	rs61182747	exonic	chr19	33701520	33701520	G	A	synonymous SNV	8	14.2835	0.350287	0.51988	0.00219649	0	0.000842156	0.660692
EPHA8	rs62642537	exonic	chr1	22924646	22924646	C	T	nonsynonymous SNV	7	22.3699	0.649638	0.501944	0.00234685	0	0.000843044	0.660692
PCSK6	rs1058291	exonic	chr15	101872179	101872179	G	A	unknown	8	20.2948	0.350702	0.464352	0.00234779	0	0.00085637	0.660692
TNFRSF6B	rs2258056	exonic	chr20	62328453	62328453	T	C	synonymous SNV	29	13.5683	0.351778	0.474835	0.00224085	0	0.000913224	0.660692
SMG6	rs216194	exonic	chr17	2203348	2203348	T	C	synonymous SNV	27	6.53727	0.647914	0.456725	0.00238641	0	0.00093188	0.660692
SLC36A3	rs17660011	exonic	chr5	150663655	150663655	C	T	synonymous SNV	8	11.4575	0.646974	0.496572	0.00236591	0	0.000977185	0.660692
BAHCC1	rs79567715	exonic	chr17	79410256	79410256	G	A	unknown	7	7.70921	0.353086	0.466159	0.00237914	0	0.00097985	0.660692
PCDHGA8	rs72790033	exonic	chr5	140774689	140774689	T	C	nonsynonymous SNV	8	10.6925	0.646885	0.477467	0.00241307	0	0.000987846	0.660692
PCDHB15	rs35154204	exonic	chr5	140625207	140625207	C	T	synonymous SNV	13	10.4667	0.646793	0.513865	0.00241279	0	0.000994064	0.660692
ARRDC3	rs34152201	exonic	chr5	90672495	90672495	T	C	synonymous SNV	9	7.57028	0.646444	0.485717	0.00242437	0	0.00101805	0.660692
UGT2B7	rs57913007	exonic	chr4	69973921	69973921	C	T	synonymous SNV	8	12.3035	0.353593	0.479499	0.00236159	0	0.0010216	0.660692
C17orf49	rs11078662	exonic	chr17	6920257	6920257	C	T	synonymous SNV	20	8.86387	0.646055	0.504395	0.00243349	0	0.00104115	0.660692
TMPRSS11B	rs34044450	exonic	chr4	69094472	69094472	A	T	synonymous SNV	7	17.9066	0.354064	0.478978	0.00229447	0	0.00104203	0.660692
PSTPIP2	rs73953951	exonic	chr18	43573589	43573589	T	C	synonymous SNV	12	5.7604	0.645493	0.527958	0.00243739	0	0.00106602	0.660692
GAS2L1	rs9613860	exonic	chr22	29707955	29707955	A	T	unknown	14	9.11553	0.355259	0.474737	0.00238186	0	0.00110688	0.660692
TSSK1B	rs34936289	exonic	chr5	112769997	112769997	C	T	synonymous SNV	29	8.97064	0.356551	0.502496	0.00246337	0	0.00119483	0.660692
TNFRSF13B	rs35062843	exonic	chr17	16852206	16852206	A	C	synonymous SNV	13	8.16007	0.643478	0.458356	0.00245362	0	0.00119483	0.660692
FOXD1	rs2972191	exonic	chr5	72742882	72742882	T	C	unknown	18	13.9777	0.357211	0.489335	0.00250584	0	0.00124191	0.660692
ADAM18	rs10112294	exonic	chr8	39495074	39495074	T	C	synonymous SNV	16	16.4809	0.357225	0.47429	0.00251427	0	0.00124369	0.660692
TMEM51	rs3820065	exonic	chr1	15541607	15541607	T	C	synonymous SNV	10	12.0096	0.357605	0.520212	0.00251982	0	0.00126768	0.660692
CLEC10A	rs35318160	exonic	chr17	6980105	6980105	G	A	nonsynonymous SNV	9	11.342	0.357643	0.497682	0.00252771	0	0.00127389	0.660692
DUSP1	rs34471628	exonic	chr5	172196752	172196752	A	G	nonsynonymous SNV	8	12.4851	0.357745	0.457747	0.00250082	0	0.00128278	0.660692
PDIA5	rs114278681	exonic	chr3	122869147	122869147	G	C	synonymous SNV	11	17.7436	0.359003	0.502435	0.00256243	0	0.00135918	0.660692
HR	rs56140348	exonic	chr8	21982997	21982997	A	G	nonsynonymous SNV	26	17.7212	0.359074	0.497257	0.00248583	0	0.00136451	0.660692
TXK	rs73151620	exonic	chr4	48096101	48096101	A	G	synonymous SNV	7	25.0525	0.359319	0.483387	0.00256986	0	0.00138671	0.660692
ZNF100	rs115256934	exonic	chr19	21909875	21909875	G	A	synonymous SNV	9	8.95553	0.359577	0.477716	0.00246114	0	0.00140093	0.660692
SAT2	rs13894	exonic	chr17	7529902	7529902	G	A	nonsynonymous SNV	24	6.04008	0.359732	0.492825	0.00258299	0	0.00142491	0.660692
KRTAP19-6	rs77807247	exonic	chr21	31914019	31914019	C	T	nonsynonymous SNV	8	12.5406	0.640047	0.506472	0.00246591	0	0.00144179	0.660692
PDLIM4	rs270619	exonic	chr5	131607080	131607080	A	G	synonymous SNV	19	9.67829	0.360089	0.478446	0.00258814	0	0.00144801	0.660692
TACSTD2	rs35075952	exonic	chr1	59042311	59042311	T	G	nonsynonymous SNV	19	31.2851	0.360216	0.485229	0.00258585	0	0.00145245	0.660692
PPARGC1B	rs11959820	exonic	chr5	149212510	149212510	C	A	nonsynonymous SNV	18	12.549	0.639513	0.51189	0.00256199	0	0.00147377	0.660692
SIGLEC15	rs2919643	exonic	chr18	43419003	43419003	T	C	nonsynonymous SNV	17	14.2608	0.639089	0.463172	0.00260507	0	0.00150131	0.660692
DHODH	rs61733129	exonic	chr16	72057421	72057421	C	T	nonsynonymous SNV	9	20.9791	0.360952	0.52659	0.00261552	0	0.0015102	0.660692
SPATA9	rs55796768	exonic	chr5	95011189	95011189	A	G	nonsynonymous SNV	7	16.1617	0.638993	0.517937	0.00261494	0	0.00151464	0.660692
PCSK1	rs6232	exonic	chr5	95751785	95751785	T	C	nonsynonymous SNV	7	23.648	0.638943	0.500548	0.00261939	0	0.00151908	0.660692
DEF8	rs8166	exonic	chr16	90025640	90025640	G	C	nonsynonymous SNV	11	11.2316	0.638776	0.532874	0.00262197	0	0.00153418	0.660692
SLC13A5	rs55698160	exonic	chr17	6597480	6597480	G	A	synonymous SNV	19	7.13536	0.362093	0.506236	0.00257448	0	0.00162657	0.660692
CHCHD10	rs111677724	exonic	chr22	24108438	24108438	G	T	nonsynonymous SNV	12	14.5443	0.637804	0.515085	0.00264076	0	0.00163368	0.660692
VWA5B1	rs35480773	exonic	chr1	20645086	20645086	T	A	nonsynonymous SNV	11	8.52033	0.362494	0.508184	0.00262456	0	0.00166033	0.660692
PCDHA12	rs115718636	exonic	chr5	140256920	140256920	G	C	synonymous SNV	9	9.74621	0.637407	0.4716	0.00265654	0	0.00166743	0.660692
CDK13	rs2302341	exonic	chr7	40127767	40127767	G	A	synonymous SNV	21	15.9303	0.36283	0.507572	0.00265475	0	0.00169408	0.660692
CAPN2	rs2230082	exonic	chr1	223959891	223959891	A	C	nonsynonymous SNV	10	17.8852	0.362992	0.502742	0.00266783	0	0.00170297	0.660692
GLP2R	rs17681708	exonic	chr17	9792872	9792872	T	C	synonymous SNV	43	6.89173	0.636699	0.46955	0.00267377	0	0.00174383	0.660692
MICALL1	rs2272829	exonic	chr22	38323700	38323700	C	T	nonsynonymous SNV	15	7.55117	0.636166	0.491617	0.00258307	0	0.00180335	0.660692
MEI1	rs8141939	exonic	chr22	42154430	42154430	T	C	synonymous SNV	18	12.886	0.363913	0.484871	0.00269589	0	0.00180779	0.660692
BRD8	rs11750814	exonic	chr5	137500665	137500665	G	A	nonsynonymous SNV	24	11.924	0.364048	0.509085	0.00269074	0	0.00183	0.660692
SEPN1	rs147587542	exonic	chr1	26136282	26136282	C	T	unknown	17	11.7025	0.635786	0.513219	0.00267204	0	0.00185843	0.660692
SERPINA3	rs9323909	exonic	chr14	95081381	95081381	G	A	synonymous SNV	10	20.6972	0.364584	0.451017	0.0027117	0	0.00189485	0.660692
RBM38	rs16980970	exonic	chr20	55982858	55982858	G	C	nonsynonymous SNV	8	25.7264	0.635368	0.48386	0.002722	0	0.00190373	0.660692
GLP2R	rs17681684	exonic	chr17	9792768	9792768	G	A	nonsynonymous SNV	49	7.7631	0.635302	0.465674	0.00261216	0	0.00190729	0.660692
CWF19L1	rs35490714	exonic	chr10	101993033	101993033	C	T	nonsynonymous SNV	13	6.98671	0.364708	0.506872	0.00270606	0	0.00190729	0.660692
POM121L2	rs12191414	exonic	chr6	27278634	27278634	C	G	nonsynonymous SNV	25	24.6422	0.635014	0.468797	0.00272705	0	0.00195259	0.660692
ADGRL3	rs12509110	exonic	chr4	62845461	62845461	C	G	nonsynonymous SNV	7	8.85085	0.634932	0.523823	0.00273238	0	0.00196059	0.660692
ALDH7A1	rs144272515	exonic	chr5	125930950	125930950	C	T	nonsynonymous SNV	8	5.48486	0.634802	0.532378	0.00266407	0	0.00198191	0.660692
LEMD1	rs16855539	exonic	chr1	205385412	205385412	A	G	nonsynonymous SNV	10	17.2784	0.634769	0.455961	0.00272986	0	0.00198635	0.660692
BAHCC1	rs61738790	exonic	chr17	79428601	79428601	C	T	unknown	17	18.9905	0.634698	0.531514	0.00273966	0	0.00199435	0.660692
TEKT1	rs17804647	exonic	chr17	6704071	6704071	G	A	synonymous SNV	39	7.18894	0.634559	0.502572	0.00274215	0	0.00201656	0.660692
OTOP1	rs28394859	exonic	chr4	4204184	4204184	T	C	nonsynonymous SNV	7	27.4976	0.365529	0.48595	0.00274021	0	0.00203166	0.660692
DES	rs111828114	exonic	chr2	220283592	220283592	C	T	synonymous SNV	10	12.2762	0.634321	0.514116	0.00270208	0	0.00205298	0.660692
ZMYND8	rs2275801	exonic	chr20	45867852	45867852	A	G	nonsynonymous SNV	26	15.6337	0.634097	0.463154	0.00273472	0	0.00209384	0.660692
ANKFY1	rs9895220	exonic	chr17	4076669	4076669	G	A	synonymous SNV	9	9.22249	0.633936	0.510373	0.00272893	0	0.00211783	0.660692
CYB5RL	rs61738851	exonic	chr1	54644859	54644859	C	T	nonsynonymous SNV	20	21.4304	0.366226	0.533908	0.00274207	0	0.00213471	0.660692
YTHDC2	rs2303718	exonic	chr5	112926755	112926755	G	A	synonymous SNV	30	7.98172	0.366322	0.472667	0.00276371	0	0.00214625	0.660692
DFNA5	rs12540919	exonic	chr7	24756951	24756951	C	T	nonsynonymous SNV	19	26.0103	0.633475	0.47363	0.00270822	0	0.0021658	0.660692
SLC6A3	rs6349	exonic	chr5	1403073	1403073	G	A	synonymous SNV	14	16.085	0.633343	0.472931	0.00277325	0	0.00218623	0.660692
ACKR2	rs2229593	exonic	chr3	42906216	42906216	C	T	synonymous SNV	11	8.38112	0.366742	0.532184	0.00277516	0	0.00220133	0.660692
MITF	rs9849776	exonic	chr3	69928510	69928510	G	A	synonymous SNV	9	14.0023	0.633137	0.474775	0.00277341	0	0.00221288	0.660692
TMEM223	rs118167825	exonic	chr11	62559351	62559351	T	C	nonsynonymous SNV	7	14.9365	0.366998	0.465673	0.00275131	0	0.00222709	0.660692
SERPINB5	rs2292294	exonic	chr18	61151697	61151697	C	T	synonymous SNV	11	6.0483	0.367115	0.455935	0.00279439	0	0.00224575	0.660692
CCDC169-SOHLH2	rs61750906	exonic	chr13	36744720	36744720	C	T	nonsynonymous SNV	10	16.5854	0.632895	0.472922	0.00279219	0	0.00224575	0.660692
ZNF566	rs10410711	exonic	chr19	36940698	36940698	A	G	synonymous SNV	13	6.58551	0.632421	0.491671	0.00270295	0	0.00229194	0.660692
TNKS	rs34433162	exonic	chr8	9564419	9564419	C	T	synonymous SNV	8	5.68037	0.368042	0.471756	0.002789	0	0.00237545	0.660692
FAT1	rs3733405	exonic	chr4	187539217	187539217	G	A	synonymous SNV	7	16.4778	0.631807	0.46494	0.00282711	0	0.002387	0.660692
KRT6B	rs61746354	exonic	chr12	52841179	52841179	T	C	nonsynonymous SNV	21	11.5018	0.368179	0.460334	0.00282723	0	0.002387	0.660692
SLA2	rs34834764	exonic	chr20	35242745	35242745	C	T	nonsynonymous SNV	9	28.4233	0.368273	0.500673	0.00270941	0	0.00239322	0.660692
HELZ2	rs34996572	exonic	chr20	62194238	62194238	C	T	synonymous SNV	11	10.7017	0.368341	0.516977	0.00283175	0	0.00240388	0.660692
TTI1	rs34900517	exonic	chr20	36624780	36624780	C	T	nonsynonymous SNV	9	10.541	0.368569	0.497686	0.00276046	0	0.00243319	0.660692
PLBD2	rs7965471	exonic	chr12	113796566	113796566	A	C	nonsynonymous SNV	7	26.9804	0.368736	0.531663	0.00279347	0	0.00247406	0.660692
UNC5A	rs115634193	exonic	chr5	176304670	176304670	G	A	nonsynonymous SNV	9	13.3267	0.36889	0.474171	0.00284362	0	0.0024936	0.660692
TAF7	rs2230133	exonic	chr5	140699057	140699057	G	C	synonymous SNV	18	8.67226	0.369054	0.466163	0.00279	0	0.00252025	0.660692
LSM3	rs34724908	exonic	chr3	14223074	14223074	C	T	synonymous SNV	8	12.1342	0.369151	0.471417	0.00284786	0	0.00254957	0.660692
PCDHGB3	rs78666647	exonic	chr5	140750517	140750517	C	T	synonymous SNV	15	5.21581	0.630736	0.490389	0.00285714	0	0.002562	0.660692
KIF1C	rs57144955	exonic	chr17	4918122	4918122	A	G	synonymous SNV	10	8.60687	0.369343	0.489568	0.00285741	0	0.00257533	0.660692
ULK4	rs9877875	exonic	chr3	41952838	41952838	A	G	synonymous SNV	9	11.5998	0.630446	0.49664	0.00286473	0	0.00260731	0.660692
HCN4	rs12909882	exonic	chr15	73621946	73621946	G	A	synonymous SNV	23	10.6776	0.369553	0.471247	0.00279501	0	0.00260731	0.660692
MAPK15	rs56142513	exonic	chr8	144801303	144801303	G	A	synonymous SNV	7	19.5629	0.369583	0.46536	0.00287023	0	0.00260997	0.660692
INTS12	rs35370743	exonic	chr4	106604190	106604190	A	G	synonymous SNV	9	13.8672	0.369714	0.468315	0.00285437	0	0.00263485	0.660692
WDR62	rs61741470	exonic	chr19	36593915	36593915	T	G	nonsynonymous SNV	11	6.47952	0.630062	0.487016	0.00287991	0	0.00266949	0.660692
ACAN	rs1042631	exonic	chr15	89402239	89402239	T	C	synonymous SNV	43	13.7185	0.629857	0.467934	0.00288728	0	0.00270236	0.660692
LRP5L	rs2294373	exonic	chr22	25753387	25753387	C	T	synonymous SNV	15	23.4222	0.370352	0.48527	0.00288845	0	0.00272724	0.660692
TRIM31	rs3734838	exonic	chr6	30080231	30080231	G	A	nonsynonymous SNV	43	10.5359	0.629515	0.490771	0.00289876	0	0.00274678	0.660692
RING1	rs2854028	exonic	chr6	33179689	33179689	C	T	synonymous SNV	32	11.0593	0.370618	0.484382	0.00289793	0	0.00276188	0.660692
TAAR1	rs8192621	exonic	chr6	132966207	132966207	T	C	synonymous SNV	13	21.5203	0.629294	0.489632	0.00289336	0	0.00278054	0.660692
SCRIB	rs72693351	exonic	chr8	144874957	144874957	G	A	synonymous SNV	8	7.77693	0.370738	0.49879	0.00289249	0	0.00278853	0.660692
BTNL9	rs60738644	exonic	chr5	180485374	180485374	T	C	synonymous SNV	10	10.1411	0.629225	0.474893	0.00290486	0	0.00279386	0.660692
PABPC1L	rs41282038	exonic	chr20	43561051	43561051	A	G	synonymous SNV	14	10.3122	0.371001	0.458766	0.00284807	0	0.0028445	0.660692
DSC2	rs61731921	exonic	chr18	28648975	28648975	C	T	nonsynonymous SNV	13	12.0329	0.628973	0.463029	0.00291666	0	0.0028516	0.660692
MTFMT	rs34636936	exonic	chr15	65297261	65297261	C	T	synonymous SNV	7	10.4813	0.628836	0.507362	0.00287807	0	0.00287204	0.660692
FA2H	rs929881	exonic	chr16	74808425	74808425	G	A	synonymous SNV	9	12.9791	0.371246	0.503529	0.0028178	0	0.00288092	0.660692
SLC7A2	rs13259948	exonic	chr8	17396380	17396380	G	A	nonsynonymous SNV	43	12.1256	0.628688	0.50062	0.00292215	0	0.00289069	0.660692
RIN2	rs73901320	exonic	chr20	19867406	19867406	C	A	nonsynonymous SNV	7	22.888	0.628635	0.473489	0.0029268	0	0.00290224	0.660692
TUBGCP4	rs999025	exonic	chr15	43690300	43690300	T	C	synonymous SNV	8	9.0238	0.628353	0.492909	0.00292807	0	0.00294399	0.660692
TTN	rs4894048	exonic	chr2	179638721	179638721	C	T	nonsynonymous SNV	10	9.5506	0.628329	0.520437	0.00285744	0	0.0029511	0.660692
FAM179B	rs17092470	exonic	chr14	45473265	45473265	G	A	synonymous SNV	11	22.5267	0.371708	0.454078	0.0029252	0	0.00295732	0.660692
MTUS1	rs75253845	exonic	chr8	17612064	17612064	A	C	nonsynonymous SNV	8	11.7385	0.371889	0.472147	0.00291373	0	0.00298663	0.660692
FAT2	rs10044879	exonic	chr5	150928934	150928934	C	T	nonsynonymous SNV	9	11.6042	0.371993	0.476301	0.00291088	0	0.00300262	0.660692
TUBGCP6	rs73893142	exonic	chr22	50659347	50659347	G	A	synonymous SNV	8	13.8013	0.62796	0.523938	0.00294736	0	0.00302306	0.660692
C17orf97	rs7503725	exonic	chr17	260142	260142	G	T	synonymous SNV	7	5.64141	0.372145	0.475506	0.00294921	0	0.00302927	0.660692
ZFP69B	rs61740805	exonic	chr1	40928145	40928145	G	A	synonymous SNV	20	15.3416	0.372298	0.461072	0.00294593	0	0.00305948	0.660692
TTI2	rs17850186	exonic	chr8	33361280	33361280	C	T	synonymous SNV	7	14.5561	0.627693	0.54751	0.00295477	0	0.00305948	0.660692
GGA3	rs28641831	exonic	chr17	73236124	73236124	A	G	synonymous SNV	11	15.1192	0.372362	0.464822	0.0028639	0	0.00306836	0.660692
FANCM	rs61746943	exonic	chr14	45658024	45658024	C	T	nonsynonymous SNV	11	11.2631	0.372504	0.469813	0.0028821	0	0.00308169	0.660692
AIP	rs2276020	exonic	chr11	67257556	67257556	C	T	synonymous SNV	9	25.3161	0.37259	0.520659	0.00296727	0	0.00309945	0.660692
PSMB6	rs2304975	exonic	chr17	4701019	4701019	C	T	synonymous SNV	19	9.96225	0.373069	0.45679	0.00298246	0	0.00319184	0.660692
NUTM1	rs78073896	exonic	chr15	34647812	34647812	C	T	nonsynonymous SNV	13	9.80386	0.626822	0.529886	0.00297442	0	0.00321316	0.660692
FAT1	rs3733407	exonic	chr4	187541761	187541761	G	A	synonymous SNV	7	18.0597	0.626695	0.468953	0.00298494	0	0.00323626	0.660692
PCDHGA11	rs62378455	exonic	chr5	140802456	140802456	G	A	synonymous SNV	15	19.5181	0.373314	0.477911	0.00298371	0	0.00324159	0.660692
BPIFC	rs5994570	exonic	chr22	32831711	32831711	C	G	nonsynonymous SNV	33	16.7047	0.626461	0.460004	0.00298666	0	0.00327002	0.660692
VWA5A	rs73607036	exonic	chr11	124007930	124007930	A	G	nonsynonymous SNV	13	39.2319	0.626403	0.452294	0.00295823	0	0.00327979	0.660692
GLRA3	rs7696263	exonic	chr4	175688138	175688138	A	G	synonymous SNV	42	17.0763	0.373693	0.493674	0.00300097	0	0.00330377	0.660692
TMEM67	rs35793208	exonic	chr8	94792887	94792887	G	A	nonsynonymous SNV	9	8.16023	0.626149	0.493338	0.00299787	0	0.00333398	0.660692
PEAR1	rs55864969	exonic	chr1	156883242	156883242	G	A	synonymous SNV	9	29.091	0.373997	0.487194	0.00300149	0	0.00336241	0.660692
MYH7	rs735712	exonic	chr14	23899060	23899060	G	A	synonymous SNV	26	13.8114	0.625977	0.481754	0.0030089	0	0.00336774	0.660692
CDCA2	rs115875864	exonic	chr8	25317987	25317987	C	T	nonsynonymous SNV	8	14.1803	0.374065	0.456966	0.00301019	0	0.00336951	0.660692
SERINC2	rs35976845	exonic	chr1	31898639	31898639	C	T	synonymous SNV	20	19.6805	0.374253	0.535436	0.00302212	0	0.00340949	0.660692
CDAN1	rs61747153	exonic	chr15	43023161	43023161	C	T	nonsynonymous SNV	8	14.6894	0.374404	0.487917	0.00294726	0	0.0034317	0.660692
FNDC1	rs62432291	exonic	chr6	159621087	159621087	C	T	nonsynonymous SNV	20	12.4938	0.625434	0.466002	0.0029471	0	0.00346901	0.660692
E2F8	rs73416784	exonic	chr11	19259617	19259617	G	A	synonymous SNV	7	22.5983	0.374592	0.484998	0.00302674	0	0.00347345	0.660692
PSG7	rs112354282	exonic	chr19	43439628	43439628	A	G	unknown	8	20.9266	0.625388	0.479122	0.00300054	0	0.00347434	0.660692
HNRNPA1L2	rs113869751	exonic	chr13	53216666	53216666	G	A	synonymous SNV	8	24.8199	0.625017	0.478976	0.00304639	0	0.00355074	0.660692
APMAP	rs115793571	exonic	chr20	24950874	24950874	T	C	synonymous SNV	7	19.0036	0.624875	0.491711	0.00298324	0	0.00358627	0.660692
ZNF343	rs61740142	exonic	chr20	2464112	2464112	T	C	nonsynonymous SNV	22	14.3978	0.624737	0.500363	0.0030232	0	0.00362447	0.660692
PLD2	rs11545163	exonic	chr17	4722825	4722825	G	A	nonsynonymous SNV	10	6.59012	0.624724	0.473584	0.00302719	0	0.00362713	0.660692
ZNF681	rs1818990	exonic	chr19	23927252	23927252	C	T	nonsynonymous SNV	7	14.1944	0.375308	0.512284	0.00305436	0	0.00364224	0.660692
SECTM1	rs113432525	exonic	chr17	80282566	80282566	C	T	nonsynonymous SNV	9	13.3306	0.624504	0.536301	0.00306402	0	0.00367599	0.660692
ZDHHC7	rs13334011	exonic	chr16	85011548	85011548	C	T	nonsynonymous SNV	8	15.4266	0.37573	0.465534	0.00300143	0	0.00371952	0.660692
CHRNA2	rs56229264	exonic	chr8	27321189	27321189	G	A	synonymous SNV	7	21.1174	0.375774	0.471639	0.00305828	0	0.00372929	0.660692
AIFM3	rs7285694	exonic	chr22	21330787	21330787	C	T	synonymous SNV	19	17.9772	0.375784	0.467305	0.00303642	0	0.00373018	0.660692
BDP1	rs59354595	exonic	chr5	70845400	70845400	A	G	nonsynonymous SNV	12	12.4381	0.62415	0.484579	0.00306457	0	0.00374706	0.660692
FDFT1	rs11549151	exonic	chr8	11666384	11666384	C	T	synonymous SNV	7	20.6029	0.624108	0.516967	0.00307746	0	0.00375506	0.660692
POLR2A	rs55931722	exonic	chr17	7416599	7416599	G	A	synonymous SNV	39	12.5184	0.376002	0.506049	0.00305257	0	0.00377993	0.660692
STK10	rs6895573	exonic	chr5	171544519	171544519	G	A	synonymous SNV	7	8.44378	0.623896	0.506205	0.00307603	0	0.00379947	0.660692
CIB2	rs34057735	exonic	chr15	78398230	78398230	C	T	synonymous SNV	18	8.50905	0.623784	0.517765	0.00300956	0	0.00382701	0.660692
CCNL2	rs17851391	exonic	chr1	1334475	1334475	G	C	nonsynonymous SNV	7	14.1095	0.37632	0.468517	0.00309279	0	0.00385899	0.660692
CTDP1	rs2126082	exonic	chr18	77474921	77474921	G	A	synonymous SNV	13	7.99928	0.376347	0.473612	0.00306892	0	0.00386166	0.660692
ZNF615	rs151263298	exonic	chr19	52505463	52505463	C	T	synonymous SNV	11	6.36561	0.376439	0.489804	0.00308491	0	0.00387676	0.660692
MRPL22	rs3749671	exonic	chr5	154346296	154346296	G	A	nonsynonymous SNV	16	8.21895	0.376473	0.471359	0.00300525	0	0.00388298	0.660692
PCDHB14	rs61997246	exonic	chr5	140604564	140604564	G	C	nonsynonymous SNV	21	8.38293	0.623159	0.462182	0.00307745	0	0.0039656	0.660692
AKT1	rs2230506	exonic	chr14	105241304	105241304	G	A	synonymous SNV	7	23.2067	0.376856	0.476063	0.0030993	0	0.00397004	0.660692
CMTM4	rs35837672	exonic	chr16	66656102	66656102	C	T	synonymous SNV	12	19.8282	0.376899	0.495225	0.0031074	0	0.00397714	0.660692
MUS81	rs61754785	exonic	chr11	65632507	65632507	G	A	nonsynonymous SNV	8	5.41748	0.622898	0.540944	0.00311622	0	0.00400468	0.660692
EVI5L	rs554853	exonic	chr19	7914022	7914022	C	T	synonymous SNV	9	32.2651	0.622766	0.451372	0.00304867	0	0.00403578	0.660692
SYNE3	rs28526182	exonic	chr14	95912285	95912285	C	T	synonymous SNV	11	8.96429	0.622723	0.504668	0.00312399	0	0.00404288	0.660692
MEF2B	rs3729770	exonic	chr19	19257680	19257680	C	T	synonymous SNV	7	9.27403	0.37729	0.504712	0.0031179	0	0.00404555	0.660692
VCAN	rs61733401	exonic	chr5	82835852	82835852	C	T	nonsynonymous SNV	13	14.4952	0.377487	0.462344	0.00313068	0	0.00409352	0.660692
RP1L1	rs6996950	exonic	chr8	10469817	10469817	G	A	synonymous SNV	45	11.4456	0.377527	0.471651	0.00311306	0	0.00410507	0.660692
ZFHX4	rs28376707	exonic	chr8	77764073	77764073	C	T	nonsynonymous SNV	8	12.2608	0.377594	0.496631	0.00313386	0	0.00412994	0.660692
CACHD1	rs61731122	exonic	chr1	65098309	65098309	G	A	synonymous SNV	8	11.2718	0.622349	0.505382	0.00307443	0	0.00414327	0.660692
KIT	rs56288823	exonic	chr4	55604639	55604639	C	T	synonymous SNV	7	29.4783	0.622353	0.524304	0.00312595	0	0.00414327	0.660692
PANX2	rs5771206	exonic	chr22	50616806	50616806	A	G	synonymous SNV	13	8.41128	0.377674	0.453145	0.00311277	0	0.00414682	0.660692
GPSM2	rs61754640	exonic	chr1	109446750	109446750	G	A	nonsynonymous SNV	12	19.2656	0.622201	0.45971	0.00314443	0	0.00417436	0.660692
LOXHD1	rs36024592	exonic	chr18	44236995	44236995	A	T	nonsynonymous SNV	12	10.1963	0.622156	0.506015	0.00314115	0	0.0041939	0.660692
ABCC12	rs34106426	exonic	chr16	48121912	48121912	A	G	nonsynonymous SNV	10	18.5301	0.377936	0.485475	0.00310585	0	0.004217	0.660692
NIPAL4	rs61743233	exonic	chr5	156899925	156899925	C	T	nonsynonymous SNV	19	6.37417	0.621988	0.508282	0.00314956	0	0.00423921	0.660692
SSPO	rs10262505	exonic	chr7	149484590	149484590	T	C	synonymous SNV	16	13.0643	0.378049	0.482067	0.00305028	0	0.00425076	0.660692
EEF1D	rs6985081	exonic	chr8	144671685	144671685	G	C	nonsynonymous SNV	9	10.7036	0.378104	0.508838	0.00314517	0	0.00426852	0.660692
ZNF681	rs1818989	exonic	chr19	23927468	23927468	A	G	nonsynonymous SNV	8	14.4427	0.378126	0.496458	0.00313518	0	0.00428185	0.660692
SPO11	rs16980893	exonic	chr20	55909085	55909085	T	G	synonymous SNV	9	34.1527	0.378135	0.469231	0.0031558	0	0.00428363	0.660692
SELO	rs116038918	exonic	chr22	50648681	50648681	C	T	unknown	8	11.4006	0.378217	0.483836	0.00313814	0	0.00430406	0.660692
GALNT15	rs11923725	exonic	chr3	16216952	16216952	C	T	synonymous SNV	7	19.7772	0.3783	0.501892	0.00316156	0	0.00432804	0.660692
TPSB2	rs62012862	exonic	chr16	1278744	1278744	C	T	nonsynonymous SNV	11	16.3583	0.378413	0.457755	0.00316523	0	0.00435558	0.660692
GBP1	rs1048401	exonic	chr1	89525966	89525966	T	C	nonsynonymous SNV	9	15.1321	0.378498	0.450781	0.00315387	0	0.00437601	0.660692
LGR5	rs117324318	exonic	chr12	71834037	71834037	G	A	synonymous SNV	9	7.9027	0.621407	0.54295	0.00316886	0	0.00439733	0.660692
MTCL1	rs3744977	exonic	chr18	8826083	8826083	G	C	synonymous SNV	26	7.588	0.621399	0.510104	0.00316406	0	0.00440089	0.660692
FERMT3	rs3802932	exonic	chr11	63988045	63988045	G	A	synonymous SNV	13	20.1153	0.378663	0.504954	0.00317161	0	0.00441865	0.660692
SLC29A3	rs79737301	exonic	chr10	73121779	73121779	T	C	nonsynonymous SNV	9	15.9576	0.378688	0.46073	0.00317662	0	0.0044231	0.660692
TBX21	rs12721470	exonic	chr17	45822579	45822579	G	A	synonymous SNV	18	14.945	0.621267	0.50301	0.00317528	0	0.00443464	0.660692
IDO2	rs35212142	exonic	chr8	39862893	39862893	T	A	nonsynonymous SNV	7	8.56631	0.621257	0.498948	0.00317792	0	0.00443553	0.660692
FAM109B	rs1807493	exonic	chr22	42473860	42473860	C	G	nonsynonymous SNV	26	18.6135	0.378879	0.459315	0.00318977	0	0.00447729	0.660692
PPID	rs2070631	exonic	chr4	159642576	159642576	G	A	nonsynonymous SNV	9	15.0429	0.378879	0.472783	0.00318292	0	0.00447729	0.660692
PDZD2	rs3135427	exonic	chr5	32087430	32087430	G	A	synonymous SNV	15	14.2147	0.621109	0.473911	0.00318291	0	0.00447906	0.660692
PLOD3	rs11546151	exonic	chr7	100850144	100850144	G	A	synonymous SNV	7	30.5713	0.379028	0.51143	0.00317988	0	0.00453858	0.660692
RORC	rs34830957	exonic	chr1	151789252	151789252	G	A	synonymous SNV	7	18.242	0.620931	0.518476	0.00318509	0	0.00454924	0.660692
CELA3A	rs11541414	exonic	chr1	22328207	22328207	G	A	nonsynonymous SNV	8	12.7398	0.620919	0.466018	0.00318789	0	0.00455546	0.660692
DYNC1H1	rs115992196	exonic	chr14	102508406	102508406	A	T	synonymous SNV	7	12.0077	0.620866	0.486496	0.00316409	0	0.00456346	0.660692
MYBPC3	rs11570051	exonic	chr11	47371442	47371442	G	A	synonymous SNV	8	28.648	0.620597	0.454857	0.00320128	0	0.00463364	0.660692
LRRK1	rs17161161	exonic	chr15	101606294	101606294	C	T	synonymous SNV	16	6.20162	0.620558	0.500288	0.00309255	0	0.00463897	0.660692
PLEKHG2	rs34975345	exonic	chr19	39911451	39911451	C	G	nonsynonymous SNV	8	7.05585	0.620526	0.511881	0.00319214	0	0.00464341	0.660692
CTCFL	rs28472888	exonic	chr20	56073644	56073644	C	T	nonsynonymous SNV	9	24.8766	0.620299	0.499865	0.00315844	0	0.00472336	0.660692
C8orf86	rs73599940	exonic	chr8	38386113	38386113	T	A	nonsynonymous SNV	7	8.74852	0.379695	0.451762	0.00321113	0	0.00472336	0.660692
CCAR2	rs6558165	exonic	chr8	22473224	22473224	T	C	synonymous SNV	21	17.6119	0.379842	0.481542	0.00321774	0	0.00475712	0.660692
CST1	rs77188058	exonic	chr20	23731385	23731385	T	C	nonsynonymous SNV	9	17.4675	0.619965	0.478803	0.00322454	0	0.00479532	0.660692
PPIL6	rs9398200	exonic	chr6	109752451	109752451	T	C	nonsynonymous SNV	12	6.59137	0.619935	0.476963	0.0032248	0	0.00480509	0.660692
FBLN2	rs41283999	exonic	chr3	13671402	13671402	C	T	synonymous SNV	7	11.0178	0.619776	0.481742	0.00322897	0	0.00483263	0.660692
ACSM3	rs5714	exonic	chr16	20788852	20788852	T	C	synonymous SNV	11	19.0748	0.380227	0.503683	0.003185	0	0.0048344	0.660692
N4BP2	rs2271395	exonic	chr4	40138676	40138676	A	G	nonsynonymous SNV	11	10.8946	0.619733	0.487799	0.00323324	0	0.00484684	0.660692
MYO5B	rs11082795	exonic	chr18	47500836	47500836	G	A	synonymous SNV	12	11.8841	0.380313	0.504379	0.00323095	0	0.00485661	0.660692
FREM2	rs41292755	exonic	chr13	39263731	39263731	C	T	synonymous SNV	20	26.7769	0.619619	0.453418	0.0031991	0	0.00488682	0.660692
ZCCHC3	rs1057189	exonic	chr20	278806	278806	C	T	synonymous SNV	18	18.9907	0.380518	0.484868	0.00324319	0	0.0049188	0.660692
PDPN	rs2486188	exonic	chr1	13940864	13940864	C	G	nonsynonymous SNV	10	20.2688	0.380507	0.466443	0.00323843	0	0.0049188	0.660692
LUZP1	rs1983965	exonic	chr1	23419855	23419855	T	C	synonymous SNV	10	12.3098	0.619469	0.483537	0.00324173	0	0.00492235	0.660692
FRAS1	rs114956797	exonic	chr4	79369448	79369448	C	T	synonymous SNV	9	12.959	0.380619	0.467324	0.00321044	0	0.00494722	0.660692
GRXCR2	rs34892428	exonic	chr5	145252377	145252377	C	T	nonsynonymous SNV	11	8.68465	0.619384	0.477992	0.00319396	0	0.00494722	0.660692
DPP3	rs76777675	exonic	chr11	66261044	66261044	C	T	synonymous SNV	9	20.3781	0.380744	0.484223	0.00324974	0	0.00498276	0.660692
NOP56	rs74685243	exonic	chr20	2637812	2637812	C	T	nonsynonymous SNV	8	10.0005	0.380809	0.472944	0.00325176	0	0.00499875	0.660692
NNT	rs11539647	exonic	chr5	43700242	43700242	A	G	synonymous SNV	10	26.3255	0.380816	0.488606	0.00316887	0	0.00499875	0.660692
SGSM1	rs116006218	exonic	chr22	25282605	25282605	C	T	synonymous SNV	8	24.9464	0.61913	0.465571	0.00323911	0	0.00501563	0.660692
ADAM18	rs76766907	exonic	chr8	39564367	39564367	A	G	nonsynonymous SNV	14	11.1958	0.38089	0.450594	0.00324947	0	0.00502096	0.660692
NOP56	rs34450120	exonic	chr20	2635504	2635504	T	C	synonymous SNV	7	8.99477	0.618858	0.453177	0.00326492	0	0.00508492	0.660692
FAM65C	rs61748618	exonic	chr20	49212021	49212021	T	C	synonymous SNV	10	13.1583	0.618862	0.47266	0.00322116	0	0.00508492	0.660692
GPNMB	rs35363287	exonic	chr7	23300345	23300345	C	T	nonsynonymous SNV	8	20.941	0.38114	0.527905	0.00316773	0	0.00508492	0.660692
TXNDC2	rs17732496	exonic	chr18	9887857	9887857	G	A	nonsynonymous SNV	47	8.27378	0.618824	0.504306	0.00320538	0	0.00508936	0.660692
ZFP36	rs17885410	exonic	chr19	39899177	39899177	T	C	synonymous SNV	11	12.6374	0.618753	0.457672	0.00321787	0	0.00511246	0.660692
TNFRSF10B	rs1047266	exonic	chr8	22900701	22900701	G	A	nonsynonymous SNV	31	15.7077	0.618727	0.484359	0.00327032	0	0.00511512	0.660692
PCNT	rs61735814	exonic	chr21	47841989	47841989	C	T	nonsynonymous SNV	7	21.289	0.381577	0.496581	0.00328082	0	0.0051853	0.661865
GGT5	rs73879043	exonic	chr22	24622124	24622124	G	A	synonymous SNV	8	10.2125	0.618408	0.512486	0.00327565	0	0.00518619	0.661865
SLC22A25	rs79237594	exonic	chr11	62996022	62996022	G	A	synonymous SNV	8	19.5245	0.618405	0.469555	0.00326111	0	0.00518619	0.661865
SMCR8	rs1563631	exonic	chr17	18221134	18221134	C	T	synonymous SNV	63	5.73369	0.618331	0.505098	0.00321746	0	0.00521195	0.662513
BLM	rs7167216	exonic	chr15	91354521	91354521	G	A	nonsynonymous SNV	23	8.46004	0.381839	0.495901	0.00329241	0	0.00526881	0.667093
MYH10	rs34070772	exonic	chr17	8445443	8445443	G	A	synonymous SNV	7	22.0418	0.617951	0.498456	0.00326588	0	0.00532566	0.669297
TRMT6	rs35861347	exonic	chr20	5924828	5924828	A	G	synonymous SNV	13	16.9794	0.382215	0.50808	0.00329983	0	0.00538696	0.669297
PTOV1	rs2290286	exonic	chr19	50361353	50361353	C	T	synonymous SNV	11	10.6223	0.617631	0.47009	0.00329898	0	0.00544026	0.669297
PERM1	rs145616017	exonic	chr1	914610	914610	C	T	synonymous SNV	9	27.6248	0.382385	0.510167	0.00331168	0	0.00544115	0.669297
DNAH2	rs73232333	exonic	chr17	7664154	7664154	T	C	nonsynonymous SNV	7	6.85247	0.617574	0.500982	0.00329735	0	0.00545269	0.669297
DNAH9	rs61739481	exonic	chr17	11642231	11642231	A	G	nonsynonymous SNV	7	15.2868	0.617407	0.514163	0.00331048	0	0.00549178	0.669297
VEZT	rs10507051	exonic	chr12	95681597	95681597	G	A	nonsynonymous SNV	15	9.54335	0.382597	0.480467	0.00327582	0	0.00549178	0.669297
CCDC88C	rs61220159	exonic	chr14	91805804	91805804	C	T	synonymous SNV	10	12.8534	0.382625	0.483019	0.00331654	0	0.00549889	0.669297
AHNAK2	rs143159908	exonic	chr14	105414939	105414939	G	T	nonsynonymous SNV	7	13.4747	0.382637	0.45371	0.00331768	0	0.00550422	0.669297
WDR62	rs45470992	exonic	chr19	36594369	36594369	C	T	synonymous SNV	9	4.05118	0.617135	0.518842	0.00330249	0	0.00557618	0.669297
NLRC5	rs34984588	exonic	chr16	57060667	57060667	C	T	synonymous SNV	9	14.4272	0.38292	0.51905	0.00331644	0	0.0055975	0.669297
ADGRB1	rs7460600	exonic	chr8	143603418	143603418	G	C	synonymous SNV	18	29.235	0.382939	0.519428	0.00333147	0	0.00560283	0.669297
CCDC155	rs116320345	exonic	chr19	49894179	49894179	G	A	synonymous SNV	7	17.7219	0.38303	0.456925	0.00333159	0	0.00563125	0.669297
DDX42	rs56197520	exonic	chr17	61888461	61888461	G	A	synonymous SNV	22	14.9908	0.616925	0.497148	0.00333602	0	0.00564547	0.669297
NFKB1	rs4648093	exonic	chr4	103527655	103527655	G	A	synonymous SNV	7	31.2487	0.383122	0.524383	0.00330367	0	0.00566412	0.669297
SLC36A3	rs17660042	exonic	chr5	150666946	150666946	C	T	nonsynonymous SNV	8	8.89254	0.616872	0.537735	0.00328993	0	0.00566679	0.669297
THRA	rs2230701	exonic	chr17	38240216	38240216	C	T	synonymous SNV	14	23.1599	0.616694	0.52696	0.00334699	0	0.00572897	0.669297
MYO5B	rs2298624	exonic	chr18	47429022	47429022	C	T	nonsynonymous SNV	18	8.88743	0.616677	0.501836	0.00333453	0	0.0057343	0.669297
AKAP13	rs61731243	exonic	chr15	86124616	86124616	A	G	nonsynonymous SNV	15	6.05158	0.383563	0.48311	0.00329573	0	0.00580537	0.669297
ENTPD4	rs1142283	exonic	chr8	23291835	23291835	T	C	synonymous SNV	42	11.4425	0.38365	0.467752	0.00336083	0	0.00583291	0.669297
KIAA1324	rs61756684	exonic	chr1	109740128	109740128	C	G	synonymous SNV	7	18.3526	0.616336	0.501246	0.00336102	0	0.00583291	0.669297
FREM1	rs61740262	exonic	chr9	14863863	14863863	A	G	synonymous SNV	9	16.1172	0.383684	0.472064	0.00327609	0	0.00583469	0.669297
MYO5C	rs11635028	exonic	chr15	52531941	52531941	A	G	synonymous SNV	48	8.70586	0.38377	0.480123	0.00336507	0	0.00586222	0.669297
APCDD1	rs3748415	exonic	chr18	10471732	10471732	G	A	nonsynonymous SNV	13	12.536	0.383898	0.501675	0.00331146	0	0.00589953	0.669297
NFATC1	rs25658	exonic	chr18	77227473	77227473	G	A	synonymous SNV	19	11.8577	0.383983	0.457896	0.0033737	0	0.00593418	0.669297
NPEPL1	rs8116292	exonic	chr20	57287542	57287542	A	G	nonsynonymous SNV	7	9.34669	0.616008	0.477135	0.00335466	0	0.00593685	0.669297
PSCA	rs1045531	exonic	chr8	143763547	143763547	C	A	synonymous SNV	27	16.1608	0.384064	0.471797	0.00335829	0	0.00595461	0.669297
RTN4	rs11677099	exonic	chr2	55254165	55254165	T	A	nonsynonymous SNV	8	28.8518	0.384156	0.495941	0.00335412	0	0.0059857	0.669297
KNDC1	rs11101618	exonic	chr10	134996869	134996869	G	T	nonsynonymous SNV	8	9.70128	0.615685	0.467947	0.00338579	0	0.00603012	0.669297
PROSER1	rs41286141	exonic	chr13	39586241	39586241	C	T	synonymous SNV	9	25.395	0.615653	0.475077	0.00336038	0	0.00603101	0.669297
DCHS2	rs17031725	exonic	chr4	155412012	155412012	G	A	nonsynonymous SNV	15	20.9755	0.615614	0.473987	0.00339011	0	0.00604611	0.669297
ADAMTS13	rs28571612	exonic	chr9	136290672	136290672	G	A	synonymous SNV	14	19.2819	0.615565	0.506276	0.0033869	0	0.00605233	0.669297
CSF1R	rs17652007	exonic	chr5	149460343	149460343	G	A	synonymous SNV	11	23.1889	0.615551	0.467274	0.0033916	0	0.00605766	0.669297
ADH7	rs59534319	exonic	chr4	100341839	100341839	T	C	nonsynonymous SNV	8	20.4112	0.384477	0.466327	0.00339195	0	0.00606743	0.669297
FREM1	rs7864984	exonic	chr9	14824088	14824088	T	C	nonsynonymous SNV	10	21.2431	0.615441	0.46242	0.00338785	0	0.00609408	0.669297
BLNK	rs12261820	exonic	chr10	97990559	97990559	G	A	synonymous SNV	8	8.29192	0.384573	0.46619	0.0033674	0	0.00609764	0.669297
DYNC2H1	rs72989738	exonic	chr11	103036743	103036743	C	G	nonsynonymous SNV	9	22.8732	0.384669	0.468185	0.0033835	0	0.0061234	0.669297
PRR12	rs3745475	exonic	chr19	50100295	50100295	A	G	synonymous SNV	12	12.2854	0.384676	0.472831	0.00334974	0	0.00612518	0.669297
CSF2RB	rs1801122	exonic	chr22	37333657	37333657	C	A	nonsynonymous SNV	7	14.4443	0.384689	0.470023	0.00340084	0	0.00613051	0.669297
KANK4	rs2941679	exonic	chr1	62713224	62713224	C	G	nonsynonymous SNV	10	7.70215	0.615283	0.508206	0.00340204	0	0.0061385	0.669297
ZFP64	rs3746413	exonic	chr20	50769549	50769549	A	G	synonymous SNV	59	13.7118	0.384777	0.473426	0.00340647	0	0.00615804	0.669297
ARRDC4	rs61747226	exonic	chr15	98512431	98512431	C	T	nonsynonymous SNV	16	14.2908	0.384799	0.513472	0.00340485	0	0.00616426	0.669297
ARSI	rs114744538	exonic	chr5	149677686	149677686	C	T	synonymous SNV	7	16.9052	0.384959	0.50244	0.0033403	0	0.0062149	0.669297
PCDHGA9	rs78501291	exonic	chr5	140784820	140784820	C	T	synonymous SNV	14	21.423	0.384975	0.484754	0.00338641	0	0.00622645	0.669297
NYNRIN	rs17103672	exonic	chr14	24885606	24885606	A	G	nonsynonymous SNV	32	10.6552	0.384978	0.48121	0.0033234	0	0.00622645	0.669297
SMPD3	rs71395853	exonic	chr16	68395522	68395522	C	T	nonsynonymous SNV	13	11.5466	0.614906	0.475593	0.00334661	0	0.00628153	0.671928
SEC14L5	rs61745575	exonic	chr16	5050678	5050678	C	T	synonymous SNV	8	14.4097	0.614768	0.505975	0.00340353	0	0.00630995	0.671928
SWAP70	rs34696762	exonic	chr11	9769483	9769483	C	T	synonymous SNV	25	38.9447	0.614686	0.460964	0.00341892	0	0.00633216	0.671928
CATSPER4	rs41284333	exonic	chr1	26517267	26517267	A	G	nonsynonymous SNV	28	14.6154	0.38532	0.506141	0.00342663	0	0.00633483	0.671928
TRIM41	rs6601178	exonic	chr5	180651231	180651231	G	A	nonsynonymous SNV	24	17.4362	0.614577	0.472455	0.00342925	0	0.0063677	0.673058
HDAC10	rs35820251	exonic	chr22	50686830	50686830	G	A	synonymous SNV	8	22.6794	0.385549	0.479576	0.00340732	0	0.00640501	0.673058
LAMA1	rs78279255	exonic	chr18	6947270	6947270	T	C	synonymous SNV	8	9.8174	0.614364	0.479413	0.00343038	0	0.00642988	0.673058
CPA6	rs17853192	exonic	chr8	68421768	68421768	G	C	nonsynonymous SNV	25	20.01	0.614308	0.453453	0.00343465	0	0.00644942	0.673058
ZNF624	rs62072858	exonic	chr17	16525824	16525824	T	C	synonymous SNV	15	7.84869	0.61429	0.479183	0.00343476	0	0.0064512	0.673058
XKR9	rs74975207	exonic	chr8	71646461	71646461	C	T	synonymous SNV	10	16.0893	0.38585	0.461875	0.00338523	0	0.00650272	0.673058
KIF26A	rs2275595	exonic	chr14	104638926	104638926	G	A	synonymous SNV	15	25.221	0.385955	0.508485	0.00345028	0	0.00654092	0.673058
PCDHB7	rs17096946	exonic	chr5	140552975	140552975	G	A	nonsynonymous SNV	17	9.03837	0.613986	0.456074	0.00336275	0	0.0065578	0.673058
SLC29A3	rs61737431	exonic	chr10	73121768	73121768	C	T	synonymous SNV	9	18.7379	0.386026	0.465345	0.0033795	0	0.00656491	0.673058
MCPH1	rs2083914	exonic	chr8	6302154	6302154	G	T	nonsynonymous SNV	41	13.1049	0.61389	0.487889	0.00344935	0	0.00660222	0.673058
TRERF1	rs2295275	exonic	chr6	42224546	42224546	A	T	nonsynonymous SNV	23	13.3764	0.386178	0.50251	0.00345821	0	0.00661732	0.673058
PADI3	rs139426141	exonic	chr1	17597398	17597398	A	G	nonsynonymous SNV	8	25.5436	0.386189	0.487392	0.00337888	0	0.00662176	0.673058
USH2A	rs6660707	exonic	chr1	215987094	215987094	G	A	synonymous SNV	7	28.8745	0.38627	0.506232	0.00346339	0	0.00665463	0.673058
LAMA2	rs2306942	exonic	chr6	129635800	129635800	G	A	nonsynonymous SNV	29	33.4111	0.386449	0.510682	0.00347092	0	0.00671682	0.673058
ABCA12	rs11891778	exonic	chr2	215910574	215910574	G	C	nonsynonymous SNV	10	8.86786	0.613484	0.454169	0.003462	0	0.00673547	0.673058
TBC1D16	rs34603877	exonic	chr17	77987239	77987239	C	T	synonymous SNV	11	24.9671	0.613454	0.473574	0.00345695	0	0.00675146	0.673058
ADGRV1	rs2460169	exonic	chr5	90073786	90073786	G	A	nonsynonymous SNV	10	7.81958	0.613426	0.478734	0.00346894	0	0.00675679	0.673058
LY75-CD302	rs34592866	exonic	chr2	160746800	160746800	T	C	synonymous SNV	22	19.7549	0.386614	0.478664	0.00340306	0	0.00677545	0.673058
ACSBG1	rs17479031	exonic	chr15	78471954	78471954	G	A	synonymous SNV	25	14.9669	0.386794	0.520768	0.00345825	0	0.00684652	0.673058
VWA5B1	rs61744712	exonic	chr1	20676700	20676700	G	A	nonsynonymous SNV	10	19.2551	0.613188	0.46292	0.00348583	0	0.00685185	0.673058
PCYOX1	rs11556184	exonic	chr2	70485320	70485320	C	T	synonymous SNV	19	14.5233	0.613174	0.498924	0.00347313	0	0.00685718	0.673058
IFIT3	rs34407818	exonic	chr10	91099593	91099593	A	G	nonsynonymous SNV	10	9.54127	0.386914	0.485131	0.00348207	0	0.00689449	0.673058
PCDHA9	rs56926451	exonic	chr5	140228272	140228272	C	G	nonsynonymous SNV	8	11.8072	0.613008	0.477913	0.00348312	0	0.00692291	0.673058
JADE1	rs6850940	exonic	chr4	129792787	129792787	A	G	synonymous SNV	8	16.3048	0.612947	0.486018	0.00344604	0	0.00694157	0.673058
CEBPE	rs55722931	exonic	chr14	23586795	23586795	G	A	synonymous SNV	7	14.8475	0.387092	0.475162	0.00349693	0	0.00694956	0.673058
EHF	rs9804460	exonic	chr11	34668175	34668175	C	T	nonsynonymous SNV	10	22.8562	0.612887	0.485307	0.00348619	0	0.00695134	0.673058
ENTPD4	rs2272641	exonic	chr8	23294761	23294761	T	C	nonsynonymous SNV	29	13.4761	0.387141	0.494348	0.00340914	0	0.00695845	0.673058
SSPO	rs73727646	exonic	chr7	149525728	149525728	C	T	nonsynonymous SNV	10	19.2627	0.387145	0.475975	0.00349835	0	0.00696111	0.673058
AHNAK2	rs76611205	exonic	chr14	105407525	105407525	G	A	nonsynonymous SNV	10	31.8144	0.38735	0.527602	0.00350719	0	0.0070384	0.673058
SERPINA5	rs6115	exonic	chr14	95053890	95053890	G	A	nonsynonymous SNV	53	18.2881	0.387422	0.481138	0.00348719	0	0.00707216	0.673058
PRR14L	rs16989427	exonic	chr22	32108475	32108475	C	T	nonsynonymous SNV	16	17.6472	0.387485	0.483072	0.00350184	0	0.0070917	0.673058
AMZ1	rs61738701	exonic	chr7	2742411	2742411	A	G	synonymous SNV	11	24.0185	0.612518	0.453552	0.00348493	0	0.0070917	0.673058
NCOA3	rs2076547	exonic	chr20	46268394	46268394	C	T	synonymous SNV	11	7.44847	0.387536	0.474977	0.00351502	0	0.00711746	0.673058
PCDHGB7	rs72790042	exonic	chr5	140799812	140799812	G	A	nonsynonymous SNV	29	13.2793	0.387551	0.535673	0.00351543	0	0.0071219	0.673058
ARHGEF40	rs1958396	exonic	chr14	21551069	21551069	T	C	nonsynonymous SNV	24	15.4218	0.612394	0.47724	0.00346122	0	0.00714056	0.673058
FBXO39	rs1509123	exonic	chr17	6683878	6683878	C	T	nonsynonymous SNV	12	9.34734	0.612391	0.536234	0.00348478	0	0.00714234	0.673058
CDC27	rs11570543	exonic	chr17	45214685	45214685	T	C	synonymous SNV	14	21.614	0.387808	0.512175	0.00350517	0	0.00720807	0.673058
SPATA21	rs41269193	exonic	chr1	16730308	16730308	G	T	nonsynonymous SNV	18	19.2022	0.387914	0.514953	0.00352707	0	0.00724183	0.673058
CMYA5	rs115180914	exonic	chr5	79027734	79027734	C	T	nonsynonymous SNV	13	7.63679	0.612062	0.509013	0.0034655	0	0.00725338	0.673058
PSD3	rs13273954	exonic	chr8	18729459	18729459	T	C	synonymous SNV	57	9.89611	0.387948	0.479053	0.00345278	0	0.00726848	0.673058
TTC4	rs11550481	exonic	chr1	55188382	55188382	C	T	synonymous SNV	18	14.209	0.612047	0.490717	0.0035269	0	0.00726937	0.673058
NCAPH2	rs9628174	exonic	chr22	50961536	50961536	C	T	synonymous SNV	17	11.5617	0.612026	0.477826	0.00353217	0	0.00728358	0.673058
MCMDC2	rs116671744	exonic	chr8	67786817	67786817	C	T	nonsynonymous SNV	7	10.9769	0.387978	0.455771	0.00353185	0	0.00728358	0.673058
MYH7	rs2069543	exonic	chr14	23897077	23897077	T	C	synonymous SNV	11	12.7158	0.611981	0.463356	0.0035261	0	0.00730757	0.673058
ALS2	rs34946105	exonic	chr2	202580514	202580514	C	T	synonymous SNV	11	15.0684	0.61198	0.523147	0.00353552	0	0.00730935	0.673058
NWD2	rs115443539	exonic	chr4	37446820	37446820	C	T	synonymous SNV	7	12.4186	0.611973	0.468417	0.00353325	0	0.00731201	0.673058
HAP1	rs34453339	exonic	chr17	39881250	39881250	C	T	synonymous SNV	7	11.9817	0.388208	0.484143	0.00354077	0	0.0073893	0.678223
ZNF510	rs61731162	exonic	chr9	99522508	99522508	C	T	nonsynonymous SNV	9	24.6949	0.388285	0.487088	0.00353926	0	0.00743194	0.678817
FRAS1	rs17003071	exonic	chr4	79158715	79158715	G	C	nonsynonymous SNV	12	29.172	0.611669	0.468145	0.00352993	0	0.00743816	0.678817
ZNF549	rs61736505	exonic	chr19	58050063	58050063	A	G	nonsynonymous SNV	7	22.4629	0.388408	0.490879	0.00355103	0	0.00747547	0.679355
WDR72	rs16966318	exonic	chr15	53907679	53907679	T	C	synonymous SNV	35	12.2693	0.611469	0.466368	0.00354427	0	0.00752077	0.679355
TMEM132B	rs142308513	exonic	chr12	126138953	126138953	C	T	synonymous SNV	9	9.60006	0.388519	0.499913	0.00353986	0	0.00752077	0.679355
ARAP1	rs2306615	exonic	chr11	72415329	72415329	G	A	synonymous SNV	13	13.4396	0.388582	0.525269	0.00353156	0	0.00754209	0.679355
SOGA1	rs1146250	exonic	chr20	35467713	35467713	G	A	synonymous SNV	53	12.7497	0.611405	0.474275	0.00355325	0	0.00755009	0.679355
TBCD	rs3785522	exonic	chr17	80895933	80895933	A	G	nonsynonymous SNV	37	12.002	0.388651	0.452186	0.00355862	0	0.00757141	0.679365
NCOA3	rs6094752	exonic	chr20	46256424	46256424	C	T	nonsynonymous SNV	24	11.9892	0.611298	0.464442	0.00347188	0	0.00760339	0.680329
UNC79	rs76973270	exonic	chr14	94152959	94152959	C	T	synonymous SNV	15	9.67234	0.611165	0.484502	0.0035418	0	0.00766025	0.681608
PRR5	rs8141631	exonic	chr22	45128232	45128232	T	C	synonymous SNV	54	18.7843	0.388827	0.471205	0.00356713	0	0.00766025	0.681608
KIF22	rs142042059	exonic	chr16	29811027	29811027	T	A	nonsynonymous SNV	10	12.3988	0.38899	0.472538	0.00357314	0	0.00773042	0.684174
HR	rs74596676	exonic	chr8	21982991	21982991	T	C	nonsynonymous SNV	12	19.9321	0.389105	0.485916	0.00357483	0	0.0077704	0.684174
KCNQ3	rs41272387	exonic	chr8	133192449	133192449	A	G	synonymous SNV	14	14.1418	0.389127	0.484018	0.00358089	0	0.00777573	0.684174
KCNQ3	rs41272389	exonic	chr8	133192521	133192521	A	G	synonymous SNV	15	17.6654	0.38921	0.467019	0.00354236	0	0.00781748	0.684174
PCDHGA1	rs17097187	exonic	chr5	140711853	140711853	G	A	synonymous SNV	22	5.83964	0.610715	0.511634	0.00358316	0	0.00785035	0.684174
KCNC4	rs59123361	exonic	chr1	110766454	110766454	G	A	nonsynonymous SNV	21	24.8177	0.389346	0.494199	0.00356366	0	0.00787345	0.684174
CSPP1	rs16933182	exonic	chr8	68074137	68074137	G	A	nonsynonymous SNV	30	13.5073	0.389593	0.464999	0.00358774	0	0.00798094	0.684174
FAT1	rs35753072	exonic	chr4	187542736	187542736	T	C	synonymous SNV	7	17.5699	0.610354	0.47796	0.00358658	0	0.00801559	0.684174
FABP6	rs116237330	exonic	chr5	159659262	159659262	G	A	nonsynonymous SNV	11	8.54462	0.610316	0.465645	0.00359927	0	0.0080298	0.684174
IRS1	rs2229613	exonic	chr2	227660689	227660689	C	T	synonymous SNV	8	13.9726	0.389819	0.479943	0.0036064	0	0.00808576	0.684174
HERC5	rs17014143	exonic	chr4	89385126	89385126	G	A	nonsynonymous SNV	7	19.9947	0.610154	0.468146	0.00361128	0	0.00810087	0.684174
WDR72	rs16966320	exonic	chr15	53907906	53907906	A	C	nonsynonymous SNV	34	11.9976	0.610137	0.457813	0.0036053	0	0.00810353	0.684174
MYBL2	rs285162	exonic	chr20	42328639	42328639	T	C	synonymous SNV	14	15.0107	0.389872	0.469238	0.00358844	0	0.00810531	0.684174
FNIP1	rs115290201	exonic	chr5	131006273	131006273	C	T	synonymous SNV	8	9.42946	0.389915	0.478265	0.00353031	0	0.00812752	0.684174
PEBP4	rs10107033	exonic	chr8	22582429	22582429	A	G	synonymous SNV	16	5.42212	0.61004	0.490918	0.00360428	0	0.00813907	0.684174
TRAPPC10	rs915877	exonic	chr21	45502844	45502844	T	G	nonsynonymous SNV	18	13.4828	0.389959	0.477506	0.00361581	0	0.00813907	0.684174
DHX9	rs73063097	exonic	chr1	182827882	182827882	T	G	synonymous SNV	9	27.5991	0.390001	0.466063	0.00358854	0	0.00815506	0.684174
KDM3B	rs7706614	exonic	chr5	137754808	137754808	G	A	nonsynonymous SNV	13	18.2805	0.390009	0.464993	0.00361519	0	0.00815594	0.684174
BEGAIN	rs7493484	exonic	chr14	101004432	101004432	G	A	synonymous SNV	11	9.39824	0.390015	0.457592	0.00360998	0	0.0081595	0.684174
JAG1	rs45575136	exonic	chr20	10632861	10632861	G	A	synonymous SNV	7	28.4739	0.390026	0.494663	0.00360473	0	0.00816394	0.684174
TNC	rs113301777	exonic	chr9	117826096	117826096	G	T	nonsynonymous SNV	11	16.0124	0.390067	0.459066	0.00360576	0	0.00817904	0.684174
FLII	rs8821	exonic	chr17	18148534	18148534	C	T	nonsynonymous SNV	7	6.92458	0.609908	0.531748	0.00362047	0	0.00818881	0.684174
KIAA0753	rs11868877	exonic	chr17	6515283	6515283	C	T	nonsynonymous SNV	8	10.8663	0.60988	0.507638	0.0036208	0	0.00819859	0.684174
JAG1	rs56225585	exonic	chr20	10624502	10624502	G	A	synonymous SNV	7	11.5835	0.609835	0.486861	0.00362474	0	0.00822612	0.684174
MAPK8IP2	rs3219201	exonic	chr22	51043278	51043278	G	A	unknown	11	13.2064	0.39031	0.50269	0.00362818	0	0.00829364	0.684174
OAS2	rs16942424	exonic	chr12	113444285	113444285	C	T	synonymous SNV	8	27.0522	0.609673	0.458412	0.00363153	0	0.00829897	0.684174
TMEM132D	rs77778748	exonic	chr12	129558762	129558762	C	T	synonymous SNV	8	15.8122	0.390316	0.466143	0.00354659	0	0.00829897	0.684174
ASCL3	rs36020286	exonic	chr11	8959644	8959644	C	T	nonsynonymous SNV	7	15.1109	0.390492	0.46959	0.003635	0	0.00837004	0.684174
CCDC60	rs17482508	exonic	chr12	119909961	119909961	C	T	synonymous SNV	7	8.43118	0.609488	0.49171	0.0036208	0	0.00837537	0.684174
ZNF425	rs61742848	exonic	chr7	148802051	148802051	G	A	synonymous SNV	7	12.9409	0.609468	0.515859	0.0036395	0	0.00838336	0.684174
SPPL2B	rs116249467	exonic	chr19	2339856	2339856	C	T	unknown	8	28.5117	0.609412	0.468345	0.00364169	0	0.00839669	0.684174
TMEM230	rs6116651	exonic	chr20	5086939	5086939	A	T	synonymous SNV	50	12.9333	0.390609	0.477407	0.00363359	0	0.00840379	0.684174
URGCP-MRPS24	rs17854882	exonic	chr7	43908661	43908661	G	T	nonsynonymous SNV	9	24.9354	0.390666	0.501739	0.0036008	0	0.00842956	0.684174
FUT2	rs1800027	exonic	chr19	49206726	49206726	C	T	synonymous SNV	15	33.4879	0.609326	0.478026	0.00364302	0	0.00842956	0.684174
NEB	rs35974308	exonic	chr2	152499143	152499143	C	T	nonsynonymous SNV	12	10.4478	0.390694	0.457957	0.00363758	0	0.00844111	0.684174
RASGRF2	rs16878472	exonic	chr5	80409407	80409407	T	G	nonsynonymous SNV	9	18.6415	0.390733	0.460202	0.00360355	0	0.00845798	0.684174
HEXA	rs1800430	exonic	chr15	72639003	72639003	T	C	nonsynonymous SNV	9	20.7436	0.390803	0.468534	0.00365153	0	0.00849885	0.685747
SCARA5	rs61737287	exonic	chr8	27729527	27729527	C	T	nonsynonymous SNV	10	15.0285	0.609016	0.484076	0.00365351	0	0.00858235	0.686483
ABCC2	rs8187707	exonic	chr10	101610533	101610533	C	T	synonymous SNV	17	12.3008	0.391032	0.490851	0.00365677	0	0.00860634	0.686483
PSIP1	rs2821529	exonic	chr9	15486870	15486870	A	G	synonymous SNV	18	16.7432	0.608962	0.454003	0.00365121	0	0.00861078	0.686483
SBF1	rs58335489	exonic	chr22	50898026	50898026	G	A	synonymous SNV	15	12.8292	0.608958	0.514078	0.00366169	0	0.00861256	0.686483
SGSM1	rs11914101	exonic	chr22	25282572	25282572	C	T	synonymous SNV	18	24.7716	0.608918	0.471606	0.00365748	0	0.00863477	0.686483
QRICH2	rs347675	exonic	chr17	74275160	74275160	C	T	synonymous SNV	21	16.8276	0.391091	0.513349	0.00357823	0	0.00863654	0.686483
KRT75	rs61730614	exonic	chr12	52818377	52818377	C	T	nonsynonymous SNV	61	14.3473	0.391217	0.523935	0.0036712	0	0.00869784	0.687292
NYNRIN	rs146351794	exonic	chr14	24877161	24877161	A	G	synonymous SNV	24	16.8444	0.391346	0.478407	0.00367513	0	0.00875025	0.687292
GCOM1	rs28517767	exonic	chr15	58001252	58001252	A	G	nonsynonymous SNV	7	9.49193	0.608581	0.502858	0.00366139	0	0.00878312	0.687292
TNFRSF10A	rs20576	exonic	chr8	23058220	23058220	T	G	nonsynonymous SNV	54	8.39584	0.391463	0.482854	0.00358653	0	0.00880266	0.687292
DMXL1	rs2174433	exonic	chr5	118582779	118582779	G	C	synonymous SNV	11	16.4046	0.60842	0.495633	0.00368687	0	0.00885774	0.687292
KIF23	rs3759826	exonic	chr15	69709748	69709748	C	A	synonymous SNV	17	9.16718	0.391585	0.539018	0.00367702	0	0.00885952	0.687292
SLC10A6	rs17694522	exonic	chr4	87770252	87770252	G	A	nonsynonymous SNV	17	27.3878	0.391733	0.486572	0.00369073	0	0.00891993	0.687292
MCMDC2	rs116880118	exonic	chr8	67789706	67789706	A	C	synonymous SNV	12	11.4379	0.391737	0.484669	0.00363955	0	0.00892881	0.687292
SSPO	rs1076277	exonic	chr7	149489491	149489491	C	T	nonsynonymous SNV	7	13.051	0.608236	0.537315	0.00367422	0	0.00893769	0.687292
PADI4	rs35381732	exonic	chr1	17634740	17634740	G	A	nonsynonymous SNV	8	10.6297	0.60819	0.498892	0.00369393	0	0.00896434	0.687292
CDHR2	rs34767982	exonic	chr5	176004680	176004680	A	C	nonsynonymous SNV	10	15.5624	0.391822	0.492044	0.00369091	0	0.00896967	0.687292
GRN	rs25646	exonic	chr17	42427630	42427630	T	C	synonymous SNV	13	27.8541	0.391846	0.493443	0.00368612	0	0.00898211	0.687292
TMEM132E	rs4795954	exonic	chr17	32953258	32953258	G	A	synonymous SNV	25	8.82894	0.39185	0.488336	0.00369673	0	0.008983	0.687292
SLC9A5	rs1061357	exonic	chr16	67304990	67304990	C	T	synonymous SNV	20	32.2879	0.391922	0.499939	0.00366391	0	0.00902475	0.687292
CCPG1	rs11545679	exonic	chr15	55652845	55652845	A	G	synonymous SNV	7	12.4597	0.392094	0.451918	0.00362236	0	0.00910204	0.687292
WBP2NL	rs17002790	exonic	chr22	42394835	42394835	C	G	nonsynonymous SNV	15	13.0562	0.392174	0.473736	0.00370951	0	0.00915356	0.687292
NACA2	rs61739271	exonic	chr17	59668275	59668275	T	A	synonymous SNV	9	41.2374	0.392191	0.47693	0.00370866	0	0.009158	0.687292
FAM184B	rs61736290	exonic	chr4	17660021	17660021	G	C	nonsynonymous SNV	10	39.3331	0.39222	0.516204	0.00363339	0	0.00917044	0.687292
MAP10	rs61739198	exonic	chr1	232942028	232942028	A	G	nonsynonymous SNV	16	15.9513	0.392288	0.489787	0.00366607	0	0.00920953	0.687292
NA	rs1944294	exonic	chr18	25616451	25616451	A	T	stopgain	45	12.6617	0.392338	0.476031	0.00371845	0	0.00923707	0.687292
CACNA1H	rs72552056	exonic	chr16	1269095	1269095	C	T	nonsynonymous SNV	15	8.84458	0.607564	0.503841	0.00366236	0	0.00927704	0.687292
HOXD12	rs33921199	exonic	chr2	176964947	176964947	G	A	nonsynonymous SNV	8	10.896	0.392484	0.499632	0.00372506	0	0.00930192	0.687292
DCHS1	rs7924553	exonic	chr11	6646584	6646584	C	T	nonsynonymous SNV	9	26.5176	0.607468	0.457294	0.00372656	0	0.00931435	0.687292
SERPINF1	rs1804145	exonic	chr17	1674434	1674434	C	G	nonsynonymous SNV	7	4.9438	0.392595	0.479152	0.00372468	0	0.00935522	0.687292
KDM6B	rs3744247	exonic	chr17	7751388	7751388	C	A	synonymous SNV	16	17.1977	0.607393	0.481792	0.00372952	0	0.00935877	0.687292
ISM1	rs77255807	exonic	chr20	13251316	13251316	T	C	nonsynonymous SNV	10	7.26853	0.607294	0.519466	0.0036782	0	0.00940852	0.687292
DTNBP1	rs16876573	exonic	chr6	15524698	15524698	T	C	synonymous SNV	12	14.0947	0.39271	0.454677	0.00372821	0	0.00941207	0.687292
PLEC	rs7833924	exonic	chr8	144996029	144996029	A	G	nonsynonymous SNV	30	23.7918	0.392841	0.487021	0.00370718	0	0.00948136	0.687292
ZNF530	rs62126240	exonic	chr19	58118418	58118418	C	T	nonsynonymous SNV	11	16.304	0.392864	0.480636	0.0037411	0	0.00948758	0.687292
EIF4A3	rs61756262	exonic	chr17	78115638	78115638	G	A	synonymous SNV	7	11.5352	0.392868	0.462994	0.00372686	0	0.00949025	0.687292
MSANTD4	rs77581633	exonic	chr11	105880660	105880660	A	G	synonymous SNV	7	17.8644	0.607099	0.463242	0.00374041	0	0.00951068	0.687292
AADACL3	rs11121969	exonic	chr1	12785749	12785749	C	T	unknown	26	19.6382	0.607023	0.484307	0.00374146	0	0.00955865	0.687292
SV2A	rs13067	exonic	chr1	149876665	149876665	G	A	synonymous SNV	11	25.3127	0.393001	0.482528	0.00374729	0	0.00956931	0.687292
ADAMTSL3	rs140206840	exonic	chr15	84651057	84651057	G	A	nonsynonymous SNV	7	9.40069	0.60699	0.474524	0.0037169	0	0.00957375	0.687292
NARFL	rs35987447	exonic	chr16	787267	787267	G	A	synonymous SNV	8	20.8747	0.606967	0.494348	0.00368607	0	0.00958885	0.687292
ABCF2	rs12538823	exonic	chr7	150912750	150912750	G	T	synonymous SNV	27	28.2932	0.606915	0.451998	0.00371582	0	0.00962439	0.687292
LRGUK	rs17167553	exonic	chr7	133848257	133848257	G	T	nonsynonymous SNV	22	11.9369	0.39318	0.468804	0.00375728	0	0.00967769	0.687292
PSEN1	rs17125721	exonic	chr14	73673178	73673178	A	G	nonsynonymous SNV	8	27.6638	0.393202	0.473801	0.003716	0	0.0096919	0.687292
MNS1	rs1715919	exonic	chr15	56756285	56756285	T	G	nonsynonymous SNV	27	11.069	0.606734	0.455413	0.0037596	0	0.00972744	0.687292
GOLGA1	rs34090990	exonic	chr9	127651449	127651449	G	A	synonymous SNV	9	16.1197	0.606651	0.505433	0.00372056	0	0.00977097	0.687292
PAQR5	rs73440972	exonic	chr15	69652451	69652451	G	A	nonsynonymous SNV	18	17.5566	0.393382	0.497535	0.00376392	0	0.00978607	0.687292
COBL	rs61737954	exonic	chr7	51094269	51094269	G	A	nonsynonymous SNV	22	20.3365	0.393396	0.450718	0.00376571	0	0.00979317	0.687292
H2AFY	rs3733728	exonic	chr5	134670741	134670741	C	T	synonymous SNV	22	11.1705	0.606595	0.493351	0.00376129	0	0.00979584	0.687292
KRT27	rs62622790	exonic	chr17	38933388	38933388	A	C	nonsynonymous SNV	12	7.7436	0.606588	0.508723	0.00374927	0	0.0097985	0.687292
PLEKHG4B	rs114876243	exonic	chr5	143359	143359	G	A	nonsynonymous SNV	7	19.6117	0.393448	0.465431	0.00376382	0	0.00981805	0.687292
ZAN	rs75834296	exonic	chr7	100334556	100334556	G	C	unknown	14	18.9008	0.393491	0.494965	0.00374351	0	0.00984825	0.687292
DSG1	rs16961693	exonic	chr18	28934715	28934715	C	T	synonymous SNV	10	9.30848	0.606492	0.507781	0.00377015	0	0.00985181	0.687292
CEP152	rs16961557	exonic	chr15	49048128	49048128	A	G	nonsynonymous SNV	7	11.1358	0.606474	0.508937	0.00377077	0	0.00986069	0.687292
CASC4	rs148489550	exonic	chr15	44581461	44581461	G	A	synonymous SNV	9	14.728	0.606464	0.485424	0.00374117	0	0.00986424	0.687292
ABCA5	rs78349182	exonic	chr17	67257281	67257281	C	T	synonymous SNV	19	18.2545	0.606421	0.460407	0.00371081	0	0.00989089	0.687292
MBOAT4	rs16876563	exonic	chr8	29990075	29990075	C	T	nonsynonymous SNV	12	12.5085	0.606411	0.47935	0.00377105	0	0.00990066	0.687292
EMILIN2	rs35267664	exonic	chr18	2890900	2890900	A	G	nonsynonymous SNV	7	17.0315	0.606286	0.522855	0.00377942	0	0.00996729	0.687292
PCDHGA1	rs72806843	exonic	chr5	140710461	140710461	T	C	synonymous SNV	7	6.56495	0.606276	0.523149	0.0037481	0	0.0099744	0.687292
GAS8	rs61734731	exonic	chr16	90106746	90106746	C	T	synonymous SNV	10	18.6599	0.606277	0.481781	0.00372363	0	0.0099744	0.687292
CDYL	rs61749071	exonic	chr6	4892081	4892081	C	T	synonymous SNV	8	16.1852	0.606191	0.516641	0.00378344	0	0.010033	0.687292
APOBEC3B	rs146055882	exonic	chr22	39382414	39382414	T	C	nonsynonymous SNV	12	36.3462	0.393811	0.490294	0.0037838	0	0.0100357	0.687292
ATP8B3	rs56335545	exonic	chr19	1789721	1789721	T	C	synonymous SNV	10	12.7381	0.393832	0.475874	0.00378474	0	0.0100419	0.687292
MAP1S	rs77093026	exonic	chr19	17844227	17844227	G	A	nonsynonymous SNV	7	16.4255	0.393895	0.533185	0.00377972	0	0.0100783	0.687292
CAMTA2	rs16942615	exonic	chr17	4875628	4875628	A	G	nonsynonymous SNV	26	6.45308	0.393929	0.464683	0.00376311	0	0.0101014	0.687292
PHLDB3	rs61732260	exonic	chr19	43998926	43998926	G	A	synonymous SNV	7	7.35781	0.393982	0.47273	0.00375588	0	0.0101201	0.687292
TP73	rs61736981	exonic	chr1	3643681	3643681	G	A	synonymous SNV	7	9.01408	0.394024	0.455096	0.0037922	0	0.0101441	0.687292
AATF	rs17139107	exonic	chr17	35376351	35376351	C	T	synonymous SNV	13	18.9425	0.605974	0.48597	0.0037933	0	0.0101441	0.687292
ZNF500	rs61733564	exonic	chr16	4812705	4812705	A	G	nonsynonymous SNV	11	8.80914	0.394032	0.464261	0.00379495	0	0.0101458	0.687292
STIM2	rs10028164	exonic	chr4	27004011	27004011	G	A	synonymous SNV	8	6.32403	0.605796	0.477297	0.00378598	0	0.0102569	0.687292
RASGRF2	rs34593336	exonic	chr5	80419576	80419576	A	C	synonymous SNV	18	10.1926	0.605747	0.47724	0.00377571	0	0.0102889	0.687292
NUP85	rs35857535	exonic	chr17	73230796	73230796	T	C	synonymous SNV	13	19.0555	0.394331	0.457992	0.00378486	0	0.0103466	0.687292
C14orf28	rs61742835	exonic	chr14	45374747	45374747	G	T	nonsynonymous SNV	11	14.8458	0.394339	0.479132	0.00380206	0	0.0103484	0.687292
TANC1	rs2288110	exonic	chr2	160084473	160084473	A	C	synonymous SNV	55	12.4971	0.394353	0.451774	0.00380882	0	0.0103591	0.687292
TNS2	rs12816417	exonic	chr12	53457618	53457618	C	T	synonymous SNV	18	9.84334	0.394424	0.481269	0.00373784	0	0.0103946	0.687292
VASN	rs3810818	exonic	chr16	4432029	4432029	A	C	nonsynonymous SNV	40	18.1381	0.394496	0.451705	0.00380677	0	0.010431	0.687292
NUGGC	rs74462442	exonic	chr8	27925185	27925185	G	A	nonsynonymous SNV	12	6.27313	0.394487	0.507014	0.00381402	0	0.010431	0.687292
FAM65C	rs35976890	exonic	chr20	49214188	49214188	C	T	synonymous SNV	21	8.25586	0.394559	0.464973	0.00380156	0	0.0104594	0.687292
H2AFY	rs3210047	exonic	chr5	134670765	134670765	A	G	synonymous SNV	35	9.72018	0.605423	0.47726	0.00380498	0	0.0104701	0.687292
KCNJ15	rs3746876	exonic	chr21	39671447	39671447	C	T	synonymous SNV	13	30.6631	0.605377	0.514884	0.00382003	0	0.0105003	0.687292
KLHL30	rs112962843	exonic	chr2	239049928	239049928	G	A	nonsynonymous SNV	8	19.6209	0.39464	0.549331	0.0038004	0	0.0105092	0.687292
SFI1	rs55894054	exonic	chr22	31976299	31976299	T	C	synonymous SNV	18	25.0295	0.394656	0.475221	0.0038142	0	0.0105163	0.687292
EPPK1	rs118079568	exonic	chr8	144944225	144944225	C	T	nonsynonymous SNV	10	12.6959	0.394691	0.548162	0.00382891	0	0.0105314	0.687292
CHST9	rs17694469	exonic	chr18	24497190	24497190	C	T	nonsynonymous SNV	9	5.70552	0.605295	0.478052	0.00382368	0	0.0105421	0.687292
PCDHA12	rs114654172	exonic	chr5	140255119	140255119	T	G	nonsynonymous SNV	7	5.50835	0.605296	0.515302	0.00382384	0	0.0105421	0.687292
TBL2	rs76029572	exonic	chr7	72992858	72992858	C	G	nonsynonymous SNV	14	22.3169	0.394721	0.507624	0.00382454	0	0.0105509	0.687292
DRICH1	rs3827318	exonic	chr22	23974200	23974200	A	G	nonsynonymous SNV	47	15.5309	0.394742	0.470514	0.00383253	0	0.0105607	0.687292
NOP56	rs61739391	exonic	chr20	2638727	2638727	G	A	synonymous SNV	7	11.3774	0.605183	0.473357	0.00382789	0	0.0105998	0.687292
TEP1	rs2229100	exonic	chr14	20850434	20850434	C	T	nonsynonymous SNV	7	17.2853	0.394819	0.47431	0.00379885	0	0.0105998	0.687292
CPNE8	rs35598213	exonic	chr12	39124094	39124094	G	A	synonymous SNV	9	18.7935	0.605137	0.472721	0.00383102	0	0.0106122	0.687292
ONECUT2	rs79019704	exonic	chr18	55103512	55103512	C	T	synonymous SNV	11	4.88878	0.605127	0.523202	0.00383083	0	0.0106176	0.687292
NOM1	rs61740447	exonic	chr7	156746890	156746890	C	T	synonymous SNV	16	14.1664	0.60512	0.505679	0.0037575	0	0.0106211	0.687292
RYR1	rs2228071	exonic	chr19	38990336	38990336	C	T	synonymous SNV	7	24.2379	0.394885	0.506986	0.00380767	0	0.0106211	0.687292
STK10	rs114484155	exonic	chr5	171471898	171471898	C	T	synonymous SNV	7	6.13841	0.605047	0.508264	0.00382877	0	0.0106629	0.687292
IGF2R	rs1805075	exonic	chr6	160505207	160505207	A	G	nonsynonymous SNV	12	15.8156	0.394956	0.483995	0.00381278	0	0.0106646	0.687292
CARD14	rs74951924	exonic	chr17	78165202	78165202	C	T	synonymous SNV	10	13.7112	0.394958	0.535504	0.00383133	0	0.0106646	0.687292
ADNP2	rs3744878	exonic	chr18	77895192	77895192	G	A	synonymous SNV	36	9.38444	0.394987	0.523157	0.00377841	0	0.0106842	0.687292
PCDHGA7	rs114533608	exonic	chr5	140764320	140764320	G	C	synonymous SNV	14	11.1888	0.395002	0.459107	0.00383741	0	0.0106922	0.687292
FUBP1	rs2228247	exonic	chr1	78428596	78428596	G	A	synonymous SNV	10	10.4635	0.39505	0.450241	0.00383621	0	0.0107153	0.687292
WSCD1	rs16955477	exonic	chr17	6023792	6023792	C	T	synonymous SNV	13	8.95085	0.60494	0.506648	0.0038362	0	0.0107179	0.687292
HEATR9	rs77630516	exonic	chr17	34195739	34195739	T	C	nonsynonymous SNV	9	12.8323	0.604851	0.462404	0.0038436	0	0.010765	0.687292
PGBD2	rs34013644	exonic	chr1	249211350	249211350	T	C	synonymous SNV	15	22.653	0.395158	0.47487	0.00384169	0	0.010773	0.687292
N4BP2L2	rs61733776	exonic	chr13	33110898	33110898	A	G	synonymous SNV	11	18.2186	0.395161	0.519484	0.00384423	0	0.0107748	0.687292
MAST4	rs55882716	exonic	chr5	66461363	66461363	C	T	nonsynonymous SNV	14	8.4492	0.395318	0.472924	0.00385073	0	0.0108601	0.687292
ACSBG1	rs17850483	exonic	chr15	78466781	78466781	G	A	synonymous SNV	21	9.99024	0.395332	0.45147	0.00380377	0	0.0108672	0.687292
PCDHB7	rs7702701	exonic	chr5	140553784	140553784	C	T	synonymous SNV	17	9.32903	0.604667	0.489299	0.00384923	0	0.0108672	0.687292
KIAA0586	rs10135645	exonic	chr14	58920168	58920168	A	G	synonymous SNV	7	12.6404	0.604622	0.481118	0.00385333	0	0.0109134	0.687292
ADNP2	rs1064058	exonic	chr18	77891039	77891039	T	A	synonymous SNV	48	8.32076	0.395562	0.489291	0.00386513	0	0.0110298	0.687292
SPECC1	rs2703806	exonic	chr17	20108239	20108239	A	T	nonsynonymous SNV	66	7.74469	0.395666	0.493277	0.00383193	0	0.0110822	0.687292
BPIFA2	rs58172152	exonic	chr20	31760760	31760760	C	T	synonymous SNV	8	10.4126	0.604303	0.488904	0.00386838	0	0.0111026	0.687292
ZNF407	rs3794942	exonic	chr18	72343181	72343181	A	G	nonsynonymous SNV	27	6.77564	0.395704	0.483223	0.00386954	0	0.0111062	0.687292
FAT1	rs3796648	exonic	chr4	187540918	187540918	G	C	nonsynonymous SNV	7	17.4014	0.604299	0.528892	0.00385979	0	0.0111062	0.687292
HSPA12B	rs13433190	exonic	chr20	3732265	3732265	G	T	nonsynonymous SNV	14	10.256	0.604292	0.520242	0.00385143	0	0.0111088	0.687292
DNAJB9	rs61749954	exonic	chr7	108213362	108213362	T	C	synonymous SNV	11	27.6214	0.395747	0.493909	0.0038713	0	0.0111381	0.687292
ANKRD26	rs146819984	exonic	chr10	27322306	27322306	C	T	nonsynonymous SNV	7	9.94915	0.3958	0.485883	0.00387318	0	0.0111683	0.687292
LARS	rs11540217	exonic	chr5	145523105	145523105	G	A	synonymous SNV	51	11.6937	0.395815	0.499397	0.00387347	0	0.0111826	0.687292
BUB1B-PAK6	rs35644942	exonic	chr15	40565817	40565817	G	T	synonymous SNV	8	7.01345	0.604181	0.493646	0.00387281	0	0.0111826	0.687292
USP35	rs112274930	exonic	chr11	77920500	77920500	C	T	synonymous SNV	14	21.7517	0.604061	0.50527	0.00387723	0	0.0112563	0.687292
LAMB1	rs35915664	exonic	chr7	107569962	107569962	A	G	nonsynonymous SNV	7	38.7412	0.39602	0.482087	0.00388529	0	0.0113034	0.687292
PIM3	rs4077129	exonic	chr22	50356693	50356693	T	C	nonsynonymous SNV	51	9.83966	0.396042	0.467732	0.00387562	0	0.0113185	0.687292
PLCB3	rs35169799	exonic	chr11	64031241	64031241	C	T	nonsynonymous SNV	7	18.3111	0.603913	0.49164	0.00388546	0	0.0113451	0.687292
ANKRD28	rs34208188	exonic	chr3	15719049	15719049	T	C	nonsynonymous SNV	13	16.7306	0.603894	0.500679	0.00388786	0	0.0113567	0.687292
CEP131	rs8067409	exonic	chr17	79193730	79193730	C	T	nonsynonymous SNV	22	14.2491	0.396112	0.498107	0.00388472	0	0.0113593	0.687292
AKR7A2	rs111682618	exonic	chr1	19634747	19634747	C	T	nonsynonymous SNV	7	23.0063	0.603872	0.468633	0.00388619	0	0.0113682	0.687292
CELSR1	rs34267201	exonic	chr22	46782382	46782382	C	T	nonsynonymous SNV	11	10.1359	0.60374	0.529911	0.00389509	0	0.0114517	0.687292
TRPV1	rs34378673	exonic	chr17	3480910	3480910	A	G	synonymous SNV	24	7.07965	0.603735	0.475161	0.00388388	0	0.0114579	0.687292
CAPS	rs7248090	exonic	chr19	5914625	5914625	G	A	synonymous SNV	11	17.4785	0.60371	0.486615	0.00387737	0	0.0114748	0.687292
GRIK1	rs2229899	exonic	chr21	30961186	30961186	G	A	synonymous SNV	15	16.1729	0.396307	0.49776	0.00389657	0	0.0114766	0.687292
RBSN	rs9851219	exonic	chr3	15115723	15115723	T	C	nonsynonymous SNV	23	17.0557	0.396324	0.478458	0.00382528	0	0.0114793	0.687292
KLHL30	rs147827992	exonic	chr2	239049602	239049602	C	T	synonymous SNV	18	22.9905	0.603596	0.491067	0.00388476	0	0.0115192	0.687292
SLIT3	rs891921	exonic	chr5	168212951	168212951	A	G	nonsynonymous SNV	29	24.524	0.603593	0.496296	0.00390113	0	0.011521	0.687292
ADNP2	rs1064059	exonic	chr18	77893683	77893683	A	G	synonymous SNV	58	9.0169	0.396408	0.462125	0.00390084	0	0.0115228	0.687292
USP34	rs113399084	exonic	chr2	61493225	61493225	T	A	synonymous SNV	8	16.3689	0.603572	0.457283	0.00390287	0	0.0115281	0.687292
APOBR	rs28576169	exonic	chr16	28506882	28506882	A	G	nonsynonymous SNV	13	10.7306	0.39644	0.463054	0.00390252	0	0.0115326	0.687292
GSTP1	rs8191448	exonic	chr11	67352161	67352161	C	T	synonymous SNV	12	28.2762	0.396453	0.486377	0.00389767	0	0.0115379	0.687292
ADGRF5	rs678312	exonic	chr6	46856100	46856100	G	A	synonymous SNV	38	12.6377	0.603539	0.47933	0.00390527	0	0.0115414	0.687292
HIVEP3	rs2475842	exonic	chr1	42049140	42049140	C	G	synonymous SNV	14	26.2312	0.603494	0.473175	0.00388883	0	0.0115654	0.687292
NOS1	rs2293044	exonic	chr12	117657991	117657991	G	T	synonymous SNV	8	11.2558	0.603357	0.451568	0.00391203	0	0.0116534	0.687292
TCP10L	rs16989521	exonic	chr21	33949151	33949151	C	T	nonsynonymous SNV	10	16.5382	0.396658	0.463475	0.00391244	0	0.0116649	0.687292
CTDP1	rs35925235	exonic	chr18	77464874	77464874	C	T	synonymous SNV	7	8.19636	0.603267	0.494164	0.00390612	0	0.0117093	0.687292
ASXL2	rs33994557	exonic	chr2	25973060	25973060	C	T	synonymous SNV	20	15.802	0.396738	0.50033	0.00391764	0	0.011712	0.687292
ITGB4	rs61751843	exonic	chr17	73725481	73725481	C	T	synonymous SNV	12	9.21498	0.60323	0.523387	0.00389879	0	0.0117307	0.687292
RIPK2	rs2230801	exonic	chr8	90784979	90784979	T	C	nonsynonymous SNV	19	13.2762	0.603198	0.460122	0.00388059	0	0.0117662	0.687292
BPIFB2	rs34128772	exonic	chr20	31598908	31598908	C	T	nonsynonymous SNV	7	6.71481	0.396818	0.515633	0.00389941	0	0.011776	0.687292
LRP2	rs34291900	exonic	chr2	170129547	170129547	C	T	nonsynonymous SNV	7	18.3225	0.603141	0.464595	0.00391592	0	0.0118017	0.687292
SLC24A3	rs17293432	exonic	chr20	19565671	19565671	G	A	synonymous SNV	26	13.1257	0.396902	0.489219	0.00392498	0	0.0118302	0.687292
GSTM5	rs2229059	exonic	chr1	110257590	110257590	T	C	synonymous SNV	10	13.9035	0.39691	0.464921	0.00392465	0	0.0118337	0.687292
PLXND1	rs79870266	exonic	chr3	129324608	129324608	C	G	nonsynonymous SNV	11	16.2279	0.397027	0.464732	0.00390657	0	0.0118932	0.687292
DNAH2	rs57985356	exonic	chr17	7735063	7735063	T	G	nonsynonymous SNV	25	9.91349	0.397038	0.451399	0.00393002	0	0.0118995	0.687292
MTHFR	rs2274976	exonic	chr1	11850927	11850927	C	T	nonsynonymous SNV	13	11.9157	0.602936	0.514301	0.00391562	0	0.0119146	0.687292
C2CD3	rs12419308	exonic	chr11	73768553	73768553	C	T	nonsynonymous SNV	16	33.3235	0.397122	0.473235	0.00393486	0	0.011951	0.687292
PDGFRB	rs17110944	exonic	chr5	149515397	149515397	T	A	nonsynonymous SNV	13	7.23672	0.602826	0.465647	0.00389611	0	0.0119767	0.687292
ARHGAP11A	rs34173159	exonic	chr15	32929624	32929624	A	G	nonsynonymous SNV	11	13.3334	0.602765	0.531464	0.00393313	0	0.0120167	0.687292
YY1AP1	rs7539	exonic	chr1	155629483	155629483	C	G	nonsynonymous SNV	9	28.7766	0.397255	0.478356	0.00393886	0	0.0120345	0.687292
ZFAND3	rs17649581	exonic	chr6	38050172	38050172	G	A	synonymous SNV	8	8.05716	0.602664	0.493495	0.00393153	0	0.0120745	0.687292
KRT82	rs1732263	exonic	chr12	52788945	52788945	C	G	nonsynonymous SNV	30	27.8339	0.39734	0.474027	0.00392749	0	0.012078	0.687292
ABCA12	rs11890468	exonic	chr2	215910612	215910612	T	C	nonsynonymous SNV	10	9.38048	0.602651	0.471157	0.00394654	0	0.0120816	0.687292
ARHGEF40	rs7143633	exonic	chr14	21549893	21549893	G	C	nonsynonymous SNV	19	13.4058	0.602599	0.464836	0.00392318	0	0.0121144	0.687292
GSTA5	rs2397118	exonic	chr6	52701143	52701143	C	T	nonsynonymous SNV	26	16.0824	0.602572	0.460245	0.00394843	0	0.0121464	0.687292
SLC16A11	rs75636181	exonic	chr17	6946357	6946357	C	A	nonsynonymous SNV	9	9.8329	0.602568	0.494526	0.0039488	0	0.0121491	0.687292
ANKRD35	rs41296196	exonic	chr1	145560918	145560918	G	A	nonsynonymous SNV	8	36.5279	0.39745	0.484944	0.00394925	0	0.012166	0.687292
AK7	rs74090310	exonic	chr14	96922738	96922738	A	G	nonsynonymous SNV	12	17.3559	0.397488	0.476126	0.00395258	0	0.0122024	0.687292
A2M	rs2228222	exonic	chr12	9254241	9254241	G	A	synonymous SNV	20	15.3571	0.397514	0.48082	0.00393201	0	0.0122264	0.687292
CMPK1	rs6656779	exonic	chr1	47840592	47840592	A	G	synonymous SNV	14	21.1931	0.602351	0.450838	0.00396025	0	0.0123072	0.687292
PER3	rs17031614	exonic	chr1	7887605	7887605	G	A	synonymous SNV	9	17.2365	0.602337	0.49722	0.00396058	0	0.012317	0.687292
MEFV	rs11466023	exonic	chr16	3299586	3299586	G	A	nonsynonymous SNV	7	6.61767	0.397743	0.467983	0.00396463	0	0.0123658	0.687292
FBLN2	rs61731210	exonic	chr3	13659649	13659649	G	A	synonymous SNV	13	12.5535	0.397744	0.472594	0.00390136	0	0.0123676	0.687292
NLRP1	rs61753137	exonic	chr17	5461895	5461895	C	A	synonymous SNV	31	8.37701	0.602239	0.476265	0.00393106	0	0.0123818	0.687292
MYO9B	rs55959020	exonic	chr19	17301935	17301935	G	A	synonymous SNV	10	18.3931	0.602194	0.515015	0.00392915	0	0.0124147	0.687292
KCTD18	rs10203154	exonic	chr2	201355098	201355098	C	A	nonsynonymous SNV	8	7.05365	0.602182	0.519624	0.00395576	0	0.0124245	0.687292
SFI1	rs55735011	exonic	chr22	32014161	32014161	G	A	synonymous SNV	9	8.50944	0.397902	0.468208	0.00391844	0	0.0124787	0.687292
DCTN4	rs11954652	exonic	chr5	150097883	150097883	G	C	nonsynonymous SNV	44	8.69195	0.602039	0.50156	0.00397483	0	0.0125231	0.687292
CRB1	rs3902057	exonic	chr1	197390368	197390368	A	G	synonymous SNV	15	31.1877	0.398058	0.495568	0.00393079	0	0.0126279	0.687292
DSG1	rs16961694	exonic	chr18	28935123	28935123	C	T	synonymous SNV	7	10.1892	0.601938	0.500191	0.0039778	0	0.0126288	0.687292
IGF2R	rs629849	exonic	chr6	160494409	160494409	A	G	nonsynonymous SNV	26	14.751	0.398091	0.4629	0.00398111	0	0.0126448	0.687292
ZNF24	rs2032729	exonic	chr18	32917644	32917644	T	C	nonsynonymous SNV	30	9.19539	0.398109	0.494757	0.00390003	0	0.0126554	0.687292
NUTM1	rs374230	exonic	chr15	34640218	34640218	C	T	nonsynonymous SNV	21	12.6091	0.601749	0.450489	0.00397544	0	0.0127532	0.687292
ADAMTS13	rs34934621	exonic	chr9	136319600	136319600	G	A	synonymous SNV	14	17.5655	0.601697	0.519572	0.00392518	0	0.0127754	0.687292
MROH2B	rs17198125	exonic	chr5	41049480	41049480	T	A	nonsynonymous SNV	20	52.7549	0.601663	0.479968	0.00399245	0	0.0127976	0.687292
PHAX	rs3734173	exonic	chr5	125939409	125939409	C	T	nonsynonymous SNV	16	18.3433	0.601623	0.491694	0.00399289	0	0.012834	0.687292
ZNF395	rs73570782	exonic	chr8	28210873	28210873	G	A	synonymous SNV	8	8.44221	0.398456	0.465987	0.00398202	0	0.0128917	0.687292
PDLIM5	rs75841704	exonic	chr4	95376504	95376504	A	G	nonsynonymous SNV	13	13.7825	0.398502	0.456266	0.00393165	0	0.0129264	0.687292
SPTLC2	rs2364602	exonic	chr14	78028803	78028803	A	G	synonymous SNV	45	18.9608	0.601436	0.471896	0.0039842	0	0.012977	0.687292
SLITRK6	rs35119660	exonic	chr13	86370317	86370317	A	G	synonymous SNV	7	27.9307	0.398651	0.492077	0.00396933	0	0.0130499	0.687292
BST1	rs34163939	exonic	chr4	15720540	15720540	G	A	nonsynonymous SNV	8	29.0216	0.601308	0.463009	0.0040085	0	0.0130774	0.687292
FAT1	rs2289550	exonic	chr4	187522528	187522528	C	T	synonymous SNV	7	17.0374	0.601301	0.496526	0.00394339	0	0.013081	0.687292
STAB2	rs35102665	exonic	chr12	104136289	104136289	G	A	synonymous SNV	10	6.68002	0.601296	0.504684	0.00400597	0	0.0130818	0.687292
CACNA1H	rs1054645	exonic	chr16	1270162	1270162	G	A	nonsynonymous SNV	14	21.1338	0.601256	0.510873	0.00393224	0	0.0131254	0.687292
ZNF831	rs41276962	exonic	chr20	57768657	57768657	T	C	synonymous SNV	21	11.6155	0.398752	0.472103	0.00400415	0	0.0131387	0.687292
CSNK1D	rs17849769	exonic	chr17	80206871	80206871	G	A	synonymous SNV	11	8.9632	0.398762	0.539852	0.00400458	0	0.0131458	0.687292
PCYOX1L	rs35552800	exonic	chr5	148747678	148747678	G	A	nonsynonymous SNV	12	7.12724	0.601227	0.482893	0.00399373	0	0.0131503	0.687292
SLC28A1	rs8187755	exonic	chr15	85448796	85448796	A	T	synonymous SNV	11	17.4474	0.398797	0.493994	0.00401277	0	0.0131689	0.687292
DNAH1	rs17052095	exonic	chr3	52394028	52394028	G	A	nonsynonymous SNV	8	11.1641	0.601196	0.490232	0.00401387	0	0.013176	0.687292
NRAP	rs11196389	exonic	chr10	115352005	115352005	A	G	nonsynonymous SNV	25	20.1373	0.39885	0.474608	0.00399695	0	0.013208	0.687292
HYI	rs41270373	exonic	chr1	43917888	43917888	C	G	synonymous SNV	10	16.1319	0.398855	0.536842	0.00396179	0	0.0132098	0.687292
POM121L2	rs6456773	exonic	chr6	27277402	27277402	C	T	nonsynonymous SNV	7	16.3609	0.601138	0.481157	0.00399803	0	0.0132142	0.687292
FAM47E	rs61730247	exonic	chr4	77184996	77184996	C	T	nonsynonymous SNV	7	24.0519	0.398873	0.469668	0.00400767	0	0.013224	0.687292
MDGA2	rs72680210	exonic	chr14	47613364	47613364	G	T	synonymous SNV	23	9.74566	0.601117	0.495273	0.00401698	0	0.0132302	0.687292
HSPG2	rs11552570	exonic	chr1	22154387	22154387	G	A	synonymous SNV	8	12.8164	0.601111	0.521759	0.00400593	0	0.0132382	0.687292
GPA33	rs2274531	exonic	chr1	167042762	167042762	C	T	nonsynonymous SNV	23	20.6983	0.601084	0.512284	0.00396582	0	0.013256	0.687292
SLC7A13	rs72688509	exonic	chr8	87229890	87229890	G	A	nonsynonymous SNV	11	20.1686	0.601058	0.478642	0.0039886	0	0.013272	0.687292
IL17RA	rs879575	exonic	chr22	17589567	17589567	C	T	synonymous SNV	12	33.8897	0.398946	0.483167	0.00402002	0	0.0132755	0.687292
ADAMTSL1	rs776755	exonic	chr9	18639300	18639300	G	A	nonsynonymous SNV	23	28.5492	0.601001	0.462752	0.00402415	0	0.0133261	0.687292
DNAH9	rs8065057	exonic	chr17	11540079	11540079	C	T	synonymous SNV	7	6.17295	0.600967	0.515761	0.00402391	0	0.0133484	0.687292
ZFR2	rs45465594	exonic	chr19	3813906	3813906	A	C	nonsynonymous SNV	7	22.2234	0.399112	0.486472	0.00402932	0	0.0134292	0.687292
PRSS16	rs1062834	exonic	chr6	27222539	27222539	A	G	synonymous SNV	23	22.8458	0.600888	0.464826	0.0040175	0	0.0134292	0.687292
TCF7L2	rs76088094	exonic	chr10	114710560	114710560	C	T	synonymous SNV	7	9.97237	0.399138	0.471962	0.00400088	0	0.0134452	0.687292
CBARP	rs3746102	exonic	chr19	1233597	1233597	G	A	synonymous SNV	27	24.6843	0.600833	0.510612	0.00397721	0	0.0134709	0.687292
ENPEP	rs72890294	exonic	chr4	111397664	111397664	A	G	nonsynonymous SNV	9	19.9741	0.600792	0.474137	0.00403429	0	0.013494	0.687292
JMY	rs34032465	exonic	chr5	78596056	78596056	G	A	synonymous SNV	17	11.7662	0.399226	0.469584	0.00401869	0	0.0135065	0.687292
ACAN	rs57669733	exonic	chr15	89391256	89391256	A	G	synonymous SNV	12	16.7541	0.600743	0.504853	0.00398409	0	0.0135314	0.687292
CTAGE5	rs61742363	exonic	chr14	39818076	39818076	A	G	nonsynonymous SNV	9	17.8017	0.399254	0.464692	0.00403701	0	0.0135314	0.687292
RARS2	rs3757370	exonic	chr6	88231226	88231226	T	C	nonsynonymous SNV	7	13.8296	0.600718	0.458444	0.00403643	0	0.0135429	0.687292
ITGAM	rs8056264	exonic	chr16	31332655	31332655	C	T	synonymous SNV	16	17.2056	0.399354	0.466931	0.00403998	0	0.0135882	0.687292
CECR5	rs35665085	exonic	chr22	17625915	17625915	G	A	nonsynonymous SNV	13	7.78174	0.399392	0.480036	0.00403101	0	0.0136184	0.687292
CIB2	rs77370542	exonic	chr15	78401620	78401620	C	T	synonymous SNV	13	23.5177	0.600592	0.459715	0.00404421	0	0.0136237	0.687292
TSPAN10	rs34379910	exonic	chr17	79612633	79612633	T	C	unknown	11	14.2133	0.600566	0.490434	0.00404254	0	0.0136406	0.687292
ATP1A3	rs2217342	exonic	chr19	42489516	42489516	A	C	synonymous SNV	36	27.6228	0.399452	0.467808	0.00404853	0	0.0136593	0.687292
BOD1L2	rs58215084	exonic	chr18	54814730	54814730	G	A	nonsynonymous SNV	15	8.69595	0.600515	0.504891	0.00404763	0	0.0136744	0.687292
SLC4A1	rs5036	exonic	chr17	42338945	42338945	T	C	nonsynonymous SNV	8	20.8716	0.399499	0.486804	0.00404	0	0.0136877	0.687292
LMAN1L	rs3803568	exonic	chr15	75108636	75108636	G	A	nonsynonymous SNV	12	7.60846	0.399507	0.455706	0.00404849	0	0.0137055	0.687292
ZNF624	rs8065506	exonic	chr17	16527795	16527795	C	A	nonsynonymous SNV	64	6.74131	0.6004	0.468427	0.00400386	0	0.0137481	0.687292
SPATA13	rs41287016	exonic	chr13	24823699	24823699	G	A	nonsynonymous SNV	19	13.4597	0.399636	0.515691	0.00405595	0	0.0137783	0.687292
GRXCR2	rs71594518	exonic	chr5	145252239	145252239	C	T	nonsynonymous SNV	13	10.4647	0.600358	0.490182	0.00405041	0	0.0137854	0.687292
EVC	rs6854138	exonic	chr4	5750031	5750031	C	T	synonymous SNV	8	11.5114	0.600305	0.491894	0.00404105	0	0.0138067	0.687292
DEFB135	rs73663074	exonic	chr8	11842019	11842019	G	A	nonsynonymous SNV	9	6.06424	0.399724	0.494125	0.00405957	0	0.0138316	0.687292
TAAR2	rs8192647	exonic	chr6	132939071	132939071	G	A	synonymous SNV	12	25.8295	0.600226	0.476748	0.00396549	0	0.0138592	0.687292
CALCOCO1	rs2277369	exonic	chr12	54110197	54110197	A	G	synonymous SNV	9	12.3329	0.600211	0.493576	0.00405062	0	0.0138654	0.687292
P2RY2	rs3741156	exonic	chr11	72946140	72946140	G	C	nonsynonymous SNV	24	17.346	0.600206	0.491992	0.00404187	0	0.0138689	0.687292
SUMF1	rs79985808	exonic	chr3	4508871	4508871	A	C	nonsynonymous SNV	7	25.4502	0.600134	0.508676	0.00402021	0	0.0139302	0.687292
PPIP5K2	rs17155147	exonic	chr5	102537298	102537298	C	T	nonsynonymous SNV	7	17.9887	0.600068	0.491803	0.00405565	0	0.0139826	0.687292
SEC63	rs675117	exonic	chr6	108233929	108233929	G	A	synonymous SNV	31	14.8264	0.600063	0.461397	0.00407083	0	0.0139844	0.687292
EPB41L4B	rs10979729	exonic	chr9	111938926	111938926	C	T	synonymous SNV	20	30.9553	0.600045	0.486863	0.0040497	0	0.0139977	0.687292
LRP5L	rs61365646	exonic	chr22	25755880	25755880	C	T	synonymous SNV	8	12.571	0.400039	0.468582	0.00407229	0	0.0140839	0.687292
ELF3	rs55729978	exonic	chr1	201981774	201981774	G	A	nonsynonymous SNV	15	18.8667	0.400055	0.473323	0.00407515	0	0.0140928	0.687292
MRPL41	rs1048370	exonic	chr9	140446806	140446806	C	T	synonymous SNV	11	29.8386	0.400057	0.507274	0.00407669	0	0.0140946	0.687292
DUS2	rs11555012	exonic	chr16	68072004	68072004	A	G	synonymous SNV	12	9.93075	0.599944	0.472189	0.00407573	0	0.0140946	0.687292
LPIN3	rs16985673	exonic	chr20	39974482	39974482	G	T	synonymous SNV	17	9.97232	0.400119	0.473114	0.0040188	0	0.0141416	0.687292
MRPL22	rs14922	exonic	chr5	154346259	154346259	A	G	synonymous SNV	46	12.7013	0.400142	0.473644	0.00407845	0	0.0141585	0.687292
MYO5B	rs2276170	exonic	chr18	47369758	47369758	C	T	synonymous SNV	23	10.0458	0.400202	0.482348	0.00405143	0	0.014195	0.687292
RRP1B	rs61737067	exonic	chr21	45107766	45107766	G	A	nonsynonymous SNV	11	9.09589	0.400214	0.523881	0.00408002	0	0.0141994	0.687292
VCAN	rs16900528	exonic	chr5	82833391	82833391	A	G	synonymous SNV	23	7.53625	0.400227	0.453548	0.00409043	0	0.0142056	0.687292
LRRK1	rs41319544	exonic	chr15	101567547	101567547	G	C	synonymous SNV	26	7.47772	0.599761	0.473379	0.00405952	0	0.0142092	0.687292
NUTM1	rs430083	exonic	chr15	34640378	34640378	T	C	synonymous SNV	14	10.2251	0.599756	0.467718	0.00407316	0	0.0142109	0.687292
CDCA2	rs112148375	exonic	chr8	25337481	25337481	G	A	synonymous SNV	9	16.831	0.599749	0.529599	0.00405897	0	0.0142154	0.687292
C17orf99	rs73375792	exonic	chr17	76157093	76157093	G	A	nonsynonymous SNV	10	32.0136	0.599666	0.480856	0.00408832	0	0.0142811	0.687292
MROH2A	rs28900431	exonic	chr2	234708922	234708922	T	C	synonymous SNV	10	18.8991	0.400391	0.486642	0.00404854	0	0.0143353	0.687292
SHROOM3	rs61741100	exonic	chr4	77700253	77700253	A	G	nonsynonymous SNV	8	9.54949	0.400404	0.476113	0.00409541	0	0.0143469	0.687292
APBA2	rs8032178	exonic	chr15	29398914	29398914	C	T	synonymous SNV	12	12.0735	0.400419	0.50481	0.00408644	0	0.0143593	0.687292
UNC5C	rs35120448	exonic	chr4	96166270	96166270	C	T	synonymous SNV	9	20.8074	0.599453	0.477475	0.00408766	0	0.0144641	0.687292
SLC34A1	rs61753440	exonic	chr5	176813101	176813101	C	T	nonsynonymous SNV	7	11.7513	0.400553	0.470535	0.00408182	0	0.0144748	0.687292
ITSN1	rs2834286	exonic	chr21	35260544	35260544	C	T	synonymous SNV	8	14.5589	0.40056	0.463924	0.00410006	0	0.0144828	0.687292
VWA9	rs75178492	exonic	chr15	65877174	65877174	C	T	synonymous SNV	11	15.1507	0.400568	0.490013	0.00409973	0	0.0144908	0.687292
LAMA1	rs615809	exonic	chr18	6971936	6971936	C	T	synonymous SNV	14	4.79955	0.599408	0.474602	0.00407409	0	0.0145023	0.687292
NFE2L1	rs2229370	exonic	chr17	46136751	46136751	G	C	synonymous SNV	7	8.13456	0.599395	0.486988	0.0041027	0	0.0145121	0.687292
WDR90	rs7190775	exonic	chr16	715990	715990	G	A	nonsynonymous SNV	32	9.93055	0.599388	0.478709	0.00407661	0	0.014521	0.687292
DNLZ	rs3812553	exonic	chr9	139256495	139256495	G	T	nonsynonymous SNV	15	14.871	0.599368	0.478577	0.00410124	0	0.0145441	0.687292
RALGAPB	rs805548	exonic	chr20	37177423	37177423	A	G	synonymous SNV	20	7.6269	0.400666	0.455719	0.00402942	0	0.0145645	0.687292
GPR157	rs74053705	exonic	chr1	9171488	9171488	G	A	synonymous SNV	7	23.83	0.599313	0.468734	0.00408548	0	0.0145769	0.687292
MYH13	rs12938754	exonic	chr17	10247199	10247199	G	A	synonymous SNV	54	6.27174	0.59931	0.464026	0.00409601	0	0.0145796	0.687292
MROH7	rs12094920	exonic	chr1	55119467	55119467	G	A	nonsynonymous SNV	7	14.5003	0.599266	0.518115	0.00410285	0	0.0146178	0.687292
HERC1	rs75055604	exonic	chr15	63908695	63908695	G	A	synonymous SNV	9	11.5611	0.599252	0.481561	0.00409015	0	0.0146302	0.687292
ZNF28	rs73936420	exonic	chr19	53303979	53303979	A	G	synonymous SNV	8	8.80716	0.400747	0.462542	0.00410813	0	0.0146302	0.687292
CEP164	rs897836	exonic	chr11	117252489	117252489	T	C	synonymous SNV	25	25.9983	0.400752	0.468685	0.00410164	0	0.014632	0.687292
USH2A	rs61635304	exonic	chr1	215901531	215901531	T	A	synonymous SNV	12	34.9637	0.400767	0.503415	0.00410971	0	0.0146427	0.687292
PRAM1	rs73499687	exonic	chr19	8563284	8563284	G	T	synonymous SNV	8	13.0142	0.400766	0.475264	0.00411053	0	0.0146427	0.687292
KMT2D	rs61942218	exonic	chr12	49427919	49427919	T	C	synonymous SNV	20	19.0689	0.599217	0.486918	0.00411092	0	0.0146587	0.687292
GOLGA5	rs17128583	exonic	chr14	93275841	93275841	A	G	synonymous SNV	21	13.8869	0.400791	0.488618	0.00410897	0	0.0146702	0.687292
EPHB6	rs8177141	exonic	chr7	142562011	142562011	C	T	synonymous SNV	12	24.9612	0.400814	0.523057	0.00410844	0	0.0146827	0.687292
VPS28	rs2928378	exonic	chr8	145649622	145649622	G	A	synonymous SNV	9	37.6188	0.400815	0.476292	0.00411159	0	0.0146835	0.687292
TNFRSF10A	rs20575	exonic	chr8	23059324	23059324	C	G	nonsynonymous SNV	98	9.68345	0.599172	0.464266	0.00409908	0	0.014696	0.687292
C12orf50	rs77110438	exonic	chr12	88379715	88379715	C	T	synonymous SNV	7	23.6689	0.599161	0.493393	0.00408993	0	0.0146986	0.687292
MCM3	rs2307331	exonic	chr6	52144221	52144221	C	T	synonymous SNV	20	25.7731	0.400856	0.489372	0.00404613	0	0.0147182	0.687292
ADAMTS13	rs34054981	exonic	chr9	136291361	136291361	C	T	synonymous SNV	12	19.141	0.599117	0.503797	0.00409858	0	0.0147377	0.687292
ZNF624	rs62072859	exonic	chr17	16527357	16527357	G	A	synonymous SNV	13	7.99672	0.599095	0.536224	0.00410716	0	0.0147662	0.687292
RBBP6	rs45591839	exonic	chr16	24570844	24570844	G	A	synonymous SNV	16	36.2525	0.400924	0.477505	0.00406791	0	0.0147804	0.687292
SYNE2	rs61747118	exonic	chr14	64580075	64580075	T	C	nonsynonymous SNV	7	26.2326	0.599049	0.465271	0.00411029	0	0.0147973	0.687292
TSEN2	rs33955793	exonic	chr3	12544829	12544829	G	A	nonsynonymous SNV	21	13.4208	0.599025	0.493507	0.00410492	0	0.0148221	0.687292
C1QTNF6	rs17812681	exonic	chr22	37578388	37578388	C	T	nonsynonymous SNV	9	13.4512	0.598999	0.529877	0.00412121	0	0.0148319	0.687292
KLF17	rs112449955	exonic	chr1	44595810	44595810	C	T	synonymous SNV	8	10.2311	0.599	0.476747	0.00411989	0	0.0148319	0.687292
DIS3L2	rs75782436	exonic	chr2	233199107	233199107	C	T	synonymous SNV	13	17.082	0.598975	0.497377	0.00412438	0	0.0148523	0.687292
MATN3	rs77245812	exonic	chr2	20202930	20202930	G	A	nonsynonymous SNV	7	8.37382	0.401032	0.460743	0.00412404	0	0.0148577	0.687292
JADE1	rs6855813	exonic	chr4	129792873	129792873	A	G	nonsynonymous SNV	8	16.9389	0.598963	0.513582	0.00408753	0	0.0148648	0.687292
NBEAL2	rs17079425	exonic	chr3	47036565	47036565	G	A	nonsynonymous SNV	9	20.1676	0.598925	0.467848	0.00411492	0	0.0148888	0.687292
GPAM	rs73365184	exonic	chr10	113924331	113924331	G	A	nonsynonymous SNV	7	11.6975	0.598905	0.492928	0.00408067	0	0.0149083	0.687292
TMEM8B	rs34807292	exonic	chr9	35845998	35845998	G	C	synonymous SNV	9	14.2809	0.401165	0.454941	0.00412962	0	0.0149607	0.687292
MRPL12	rs11546280	exonic	chr17	79671714	79671714	T	C	nonsynonymous SNV	19	13.6701	0.59882	0.451894	0.00413178	0	0.0149714	0.687292
FAM65C	rs79352005	exonic	chr20	49218900	49218900	C	T	synonymous SNV	8	12.4189	0.598815	0.507851	0.00412389	0	0.0149731	0.687292
ADGRV1	rs16869083	exonic	chr5	90050903	90050903	T	C	synonymous SNV	8	7.39274	0.598779	0.516249	0.00412816	0	0.0149882	0.687292
ZNF469	rs77490207	exonic	chr16	88500822	88500822	C	G	nonsynonymous SNV	8	10.4593	0.401261	0.475182	0.00407354	0	0.015014	0.687292
AFF3	rs34506074	exonic	chr2	100623130	100623130	G	A	synonymous SNV	12	26.7594	0.598701	0.529335	0.00411979	0	0.015046	0.687292
ARRDC1	rs72765183	exonic	chr9	140509075	140509075	A	C	nonsynonymous SNV	7	22.6222	0.401308	0.511187	0.00413752	0	0.0150495	0.687292
FSTL5	rs359502	exonic	chr4	162841653	162841653	G	A	synonymous SNV	10	18.3167	0.598687	0.496782	0.00412551	0	0.0150522	0.687292
VPS33B	rs16945153	exonic	chr15	91543131	91543131	T	A	synonymous SNV	14	13.2799	0.401326	0.470979	0.00413795	0	0.0150638	0.687292
CXCL14	rs2547	exonic	chr5	134907552	134907552	G	A	synonymous SNV	40	9.56732	0.598662	0.471974	0.00413995	0	0.015078	0.687292
C21orf2	rs114642139	exonic	chr21	45750380	45750380	G	A	nonsynonymous SNV	8	17.535	0.40137	0.483167	0.00414044	0	0.0151082	0.687292
TEAD3	rs35080860	exonic	chr6	35443835	35443835	G	A	nonsynonymous SNV	24	24.6644	0.598584	0.479109	0.00414706	0	0.0151437	0.687292
FLT4	rs307821	exonic	chr5	180030313	180030313	C	A	nonsynonymous SNV	35	8.86768	0.598574	0.467025	0.00411937	0	0.0151535	0.687292
DIAPH1	rs34296458	exonic	chr5	140963703	140963703	G	A	synonymous SNV	15	10.9729	0.401471	0.473557	0.00410629	0	0.0151819	0.687292
HIST1H1A	rs16891235	exonic	chr6	26017542	26017542	T	C	nonsynonymous SNV	19	29.9699	0.401508	0.459514	0.00414132	0	0.0152112	0.687292
YTHDC2	rs57601831	exonic	chr5	112903536	112903536	A	G	synonymous SNV	14	12.3243	0.401534	0.485867	0.00414452	0	0.0152299	0.687292
WDR35	rs1060742	exonic	chr2	20189015	20189015	T	C	nonsynonymous SNV	27	12.077	0.401568	0.471676	0.00408029	0	0.0152539	0.687292
DNAH9	rs1859887	exonic	chr17	11833365	11833365	G	A	synonymous SNV	75	8.2589	0.401598	0.479422	0.0041807	0	0.0152716	0.687292
AP1M1	rs117647142	exonic	chr19	16314299	16314299	C	T	synonymous SNV	7	19.8323	0.401617	0.471731	0.00412995	0	0.0152912	0.687292
CUX2	rs61745424	exonic	chr12	111785515	111785515	G	A	nonsynonymous SNV	7	17.8474	0.598382	0.451701	0.00414177	0	0.0152912	0.687292
NTF3	rs6332	exonic	chr12	5603632	5603632	G	A	synonymous SNV	14	18.1418	0.401636	0.488342	0.00413167	0	0.0153045	0.687292
MDFI	rs2230088	exonic	chr6	41621271	41621271	G	A	synonymous SNV	34	14.2752	0.401665	0.483629	0.00415508	0	0.0153276	0.687292
WFS1	rs1805069	exonic	chr4	6303248	6303248	G	A	nonsynonymous SNV	7	21.4273	0.401709	0.505318	0.00415699	0	0.0153614	0.687292
GPC1	rs61737164	exonic	chr2	241405028	241405028	C	T	synonymous SNV	8	9.81674	0.401721	0.501485	0.00415813	0	0.0153693	0.687292
OPRL1	rs55872076	exonic	chr20	62724253	62724253	C	T	synonymous SNV	7	15.329	0.598246	0.518019	0.00415966	0	0.0154049	0.687292
SOGA1	rs35565287	exonic	chr20	35422369	35422369	C	A	synonymous SNV	15	9.59548	0.401827	0.493353	0.00416427	0	0.0154546	0.687292
CD22	rs34826052	exonic	chr19	35836600	35836600	C	A	synonymous SNV	11	19.4383	0.598138	0.487442	0.00415796	0	0.0154804	0.687292
B4GALT3	rs3813619	exonic	chr1	161143801	161143801	G	A	synonymous SNV	13	15.0241	0.401863	0.485537	0.00416428	0	0.0154839	0.687292
CYP2C8	rs1058930	exonic	chr10	96818119	96818119	G	C	nonsynonymous SNV	10	16.7022	0.401866	0.492438	0.00416451	0	0.0154866	0.687292
TRAPPC3L	rs114678052	exonic	chr6	116818225	116818225	C	T	synonymous SNV	12	13.6357	0.598125	0.501511	0.00414758	0	0.015499	0.687292
WDR72	rs60404950	exonic	chr15	53908062	53908062	T	C	nonsynonymous SNV	34	10.27	0.598113	0.46629	0.00416605	0	0.0155044	0.687292
FBN3	rs61729621	exonic	chr19	8139977	8139977	G	A	synonymous SNV	8	11.7058	0.401901	0.505252	0.00416185	0	0.015507	0.687292
ERRFI1	rs12087168	exonic	chr1	8075620	8075620	T	C	synonymous SNV	13	18.2955	0.598096	0.487978	0.00413006	0	0.0155079	0.687292
TMEM242	rs140795384	exonic	chr6	157739931	157739931	T	C	synonymous SNV	10	15.4082	0.401939	0.465668	0.00411084	0	0.015539	0.687292
PCDHGB2	rs72790010	exonic	chr5	140739737	140739737	G	C	nonsynonymous SNV	12	7.6326	0.401952	0.484478	0.00414614	0	0.0155532	0.687292
ZC3H4	rs3810292	exonic	chr19	47569826	47569826	G	A	synonymous SNV	8	4.1729	0.401978	0.495978	0.00416718	0	0.0155728	0.687292
CDC42BPB	rs34301396	exonic	chr14	103429420	103429420	T	C	synonymous SNV	11	20.8135	0.402012	0.456738	0.00417332	0	0.0155977	0.687292
VPS18	rs595559	exonic	chr15	41192558	41192558	T	C	synonymous SNV	14	17.6038	0.402042	0.471201	0.0041741	0	0.0156287	0.687292
AGBL1	rs8029810	exonic	chr15	86807790	86807790	C	T	nonsynonymous SNV	11	10.2254	0.597915	0.503144	0.00417323	0	0.0156661	0.687292
SLC14A2	rs34461862	exonic	chr18	43204739	43204739	C	T	nonsynonymous SNV	12	11.2528	0.402117	0.492046	0.00413634	0	0.01569	0.687292
TSEN54	rs79508780	exonic	chr17	73517536	73517536	G	A	nonsynonymous SNV	14	9.18705	0.597851	0.538352	0.00417506	0	0.015706	0.687292
CACNA2D3	rs2359855	exonic	chr3	54604029	54604029	C	T	synonymous SNV	11	27.8829	0.402152	0.501596	0.00417959	0	0.0157078	0.687292
VAC14	rs16970545	exonic	chr16	70814787	70814787	G	A	synonymous SNV	15	16.166	0.597835	0.455524	0.00417018	0	0.0157211	0.687292
ALG1L	rs145626581	exonic	chr3	125652523	125652523	C	T	nonsynonymous SNV	9	37.309	0.597828	0.450498	0.00414538	0	0.0157229	0.687292
ZNF675	rs117986084	exonic	chr19	23836322	23836322	C	T	synonymous SNV	8	15.7219	0.402196	0.465594	0.00412267	0	0.0157442	0.687292
HELZ2	rs3827023	exonic	chr20	62195672	62195672	C	T	synonymous SNV	8	15.5184	0.402278	0.530604	0.00416837	0	0.0158064	0.687292
DEFB116	rs117663474	exonic	chr20	29891242	29891242	A	T	nonsynonymous SNV	12	16.2315	0.597706	0.479368	0.00415817	0	0.015818	0.687292
SERPINB11	rs34811964	exonic	chr18	61390515	61390515	T	C	nonsynonymous SNV	7	5.12955	0.402439	0.466789	0.00417383	0	0.0159423	0.687292
ZSCAN29	rs73401911	exonic	chr15	43658836	43658836	C	G	nonsynonymous SNV	8	18.6826	0.597559	0.466133	0.00417326	0	0.0159441	0.687292
MKI67	rs79661992	exonic	chr10	129902368	129902368	T	A	nonsynonymous SNV	14	8.66334	0.597551	0.474159	0.00418477	0	0.0159477	0.687292
JPH3	rs35304352	exonic	chr16	87678402	87678402	C	T	synonymous SNV	8	7.34422	0.402466	0.49797	0.00419532	0	0.0159619	0.687292
COL24A1	rs74097690	exonic	chr1	86591001	86591001	C	T	nonsynonymous SNV	15	30.325	0.597519	0.478776	0.00414126	0	0.0159734	0.687292
SPTLC3	rs6109692	exonic	chr20	13071816	13071816	C	T	synonymous SNV	47	18.5598	0.402541	0.500113	0.00419366	0	0.0160356	0.687292
AQR	rs61741130	exonic	chr15	35149048	35149048	G	A	nonsynonymous SNV	12	11.9497	0.597454	0.522838	0.00420371	0	0.0160374	0.687292
COL20A1	rs6011729	exonic	chr20	61943803	61943803	C	T	nonsynonymous SNV	15	6.17646	0.402577	0.484487	0.00419228	0	0.0160898	0.687292
CHRD	rs16858778	exonic	chr3	184102396	184102396	C	T	synonymous SNV	17	26.0466	0.402582	0.523288	0.00419992	0	0.0160934	0.687292
AP5Z1	rs11549840	exonic	chr7	4821352	4821352	G	C	nonsynonymous SNV	12	31.4	0.402582	0.4737	0.0042008	0	0.0160934	0.687292
BTNL9	rs10068763	exonic	chr5	180486785	180486785	G	C	nonsynonymous SNV	24	20.6314	0.402634	0.457913	0.00415478	0	0.0161271	0.687292
C18orf8	rs34222289	exonic	chr18	21109145	21109145	G	A	synonymous SNV	8	7.22276	0.402671	0.458361	0.00420535	0	0.0161529	0.687292
ADH1B	rs1229984	exonic	chr4	100239319	100239319	T	C	nonsynonymous SNV	30	12.8662	0.597291	0.486958	0.00421056	0	0.0161946	0.687292
CYP1B1	rs10012	exonic	chr2	38302390	38302390	G	C	nonsynonymous SNV	17	37.1348	0.402716	0.482003	0.00417135	0	0.0162044	0.687292
ATF7IP	rs61754409	exonic	chr12	14649196	14649196	A	G	synonymous SNV	17	15.4996	0.402721	0.477957	0.00416842	0	0.0162088	0.687292
TSC22D2	rs3749400	exonic	chr3	150128484	150128484	C	A	synonymous SNV	10	24.5549	0.597272	0.461599	0.00418452	0	0.0162231	0.687292
RP1L1	rs74968439	exonic	chr8	10464934	10464934	G	A	nonsynonymous SNV	7	11.9431	0.597227	0.46948	0.00421006	0	0.016263	0.687292
MAPK6	rs2306793	exonic	chr15	52350879	52350879	T	C	synonymous SNV	18	20.4572	0.402773	0.462039	0.0041649	0	0.0162639	0.687292
DNM3	rs139523475	exonic	chr1	172348322	172348322	C	T	synonymous SNV	7	22.8781	0.402795	0.466261	0.0041669	0	0.0162906	0.687292
ZNF518B	rs7694496	exonic	chr4	10445427	10445427	A	T	synonymous SNV	19	24.8294	0.597199	0.473174	0.00421212	0	0.0162977	0.687292
LENG9	rs115799049	exonic	chr19	54973307	54973307	C	T	nonsynonymous SNV	7	7.65208	0.402873	0.477763	0.00421382	0	0.0163723	0.687292
ZBP1	rs16981188	exonic	chr20	56191475	56191475	C	T	synonymous SNV	9	15.4849	0.5971	0.503745	0.00420186	0	0.0163963	0.687292
ACER1	rs16993553	exonic	chr19	6333476	6333476	G	A	synonymous SNV	22	19.8828	0.597048	0.477724	0.00420719	0	0.0164487	0.687292
FAT2	rs36092108	exonic	chr5	150905485	150905485	C	T	synonymous SNV	10	22.1612	0.597049	0.498644	0.0042202	0	0.0164487	0.687292
OOEP	rs497243	exonic	chr6	74079041	74079041	A	C	synonymous SNV	13	21.4546	0.402954	0.4741	0.00422087	0	0.0164522	0.687292
AQP12B	rs73117922	exonic	chr2	241622124	241622124	G	A	nonsynonymous SNV	11	14.3491	0.402966	0.50795	0.00417512	0	0.0164656	0.687292
MST1	rs62262683	exonic	chr3	49723147	49723147	T	C	synonymous SNV	15	27.1318	0.596965	0.50595	0.0042117	0	0.016526	0.687292
TRPV1	rs224534	exonic	chr17	3486702	3486702	G	A	nonsynonymous SNV	89	6.34867	0.40305	0.457955	0.0041801	0	0.0165402	0.687292
CHRNA2	rs2472553	exonic	chr8	27328511	27328511	G	A	nonsynonymous SNV	47	10.6473	0.596921	0.456786	0.00415145	0	0.0165668	0.687292
CUL9	rs11962520	exonic	chr6	43188600	43188600	C	T	nonsynonymous SNV	7	24.0517	0.403099	0.457256	0.00422734	0	0.0165864	0.687292
PCDHGA12	rs17097300	exonic	chr5	140810773	140810773	G	A	synonymous SNV	12	15.4559	0.403118	0.464599	0.00417609	0	0.0166024	0.687292
TRIM60	rs77293967	exonic	chr4	165962490	165962490	A	T	nonsynonymous SNV	9	22.9066	0.403139	0.478783	0.00422965	0	0.0166237	0.687292
FAT4	rs75380987	exonic	chr4	126373570	126373570	C	T	nonsynonymous SNV	16	21.9533	0.59684	0.477174	0.00421805	0	0.0166397	0.687292
ZNF57	rs61754924	exonic	chr19	2917522	2917522	G	A	synonymous SNV	14	7.51752	0.403201	0.479534	0.00422756	0	0.0166788	0.687292
EGFL8	rs41268924	exonic	chr6	32135137	32135137	G	A	synonymous SNV	7	7.17041	0.403202	0.487656	0.00424104	0	0.0166814	0.687292
TBX1	rs41298814	exonic	chr22	19750773	19750773	T	C	synonymous SNV	50	10.6376	0.40326	0.45293	0.00423517	0	0.0167347	0.687292
SSRP1	rs7932705	exonic	chr11	57101000	57101000	G	C	synonymous SNV	8	18.3353	0.596726	0.457312	0.00423369	0	0.0167445	0.687292
HIST1H2AH	rs7756481	exonic	chr6	27115069	27115069	G	C	synonymous SNV	19	26.9765	0.596704	0.493206	0.00422072	0	0.0167561	0.687292
SLC20A2	rs73675069	exonic	chr8	42296992	42296992	C	T	nonsynonymous SNV	10	11.2515	0.403397	0.458668	0.0041688	0	0.0168493	0.687292
FTCD	rs61729391	exonic	chr21	47571845	47571845	C	T	synonymous SNV	11	15.0498	0.596604	0.535052	0.00418824	0	0.0168493	0.687292
MATN2	rs17831160	exonic	chr8	99045866	99045866	G	A	nonsynonymous SNV	9	18.3617	0.596589	0.484313	0.00424051	0	0.0168644	0.687292
TBC1D32	rs79221470	exonic	chr6	121602785	121602785	T	A	nonsynonymous SNV	10	15.4052	0.59655	0.467858	0.00424574	0	0.0169	0.687292
TMEM88B	rs72896277	exonic	chr1	1361736	1361736	G	A	nonsynonymous SNV	7	12.4713	0.40346	0.49261	0.00425554	0	0.0169044	0.687292
DNHD1	rs61729699	exonic	chr11	6568667	6568667	T	C	synonymous SNV	9	15.8881	0.403517	0.466099	0.00424015	0	0.0169302	0.687292
LRRN4	rs34360701	exonic	chr20	6031477	6031477	C	T	nonsynonymous SNV	8	10.0383	0.596478	0.487462	0.00424559	0	0.0169346	0.687292
C17orf102	rs117721431	exonic	chr17	32906038	32906038	G	C	nonsynonymous SNV	8	20.6307	0.403532	0.491675	0.00424597	0	0.0169444	0.687292
ZNF580	rs12981222	exonic	chr19	56154339	56154339	C	T	synonymous SNV	10	30.641	0.596447	0.463734	0.00423522	0	0.0169648	0.687292
SFI1	rs9621295	exonic	chr22	32007153	32007153	G	A	nonsynonymous SNV	25	14.2665	0.403586	0.474025	0.00423302	0	0.0169933	0.687292
C3orf20	rs61736141	exonic	chr3	14798976	14798976	G	A	nonsynonymous SNV	14	11.5034	0.403592	0.477323	0.00425203	0	0.0169986	0.687292
LMO7	rs9593132	exonic	chr13	76395620	76395620	C	T	nonsynonymous SNV	20	23.3638	0.596333	0.472301	0.00427034	0	0.0170634	0.687292
KLHDC1	rs4301946	exonic	chr14	50195679	50195679	A	G	synonymous SNV	13	15.6561	0.596332	0.465573	0.00428159	0	0.0170643	0.687292
SCAF8	rs17552819	exonic	chr6	155141313	155141313	C	T	synonymous SNV	9	7.80198	0.40367	0.487654	0.00425673	0	0.0170679	0.687292
RALGAPA2	rs6137081	exonic	chr20	20599985	20599985	C	T	nonsynonymous SNV	8	23.1868	0.59633	0.45091	0.00423094	0	0.0170679	0.687292
ACAP1	rs3809828	exonic	chr17	7246851	7246851	C	T	synonymous SNV	14	8.82115	0.403725	0.482741	0.00425923	0	0.0171167	0.687292
MOK	rs34965156	exonic	chr14	102700028	102700028	T	C	nonsynonymous SNV	14	23.8229	0.403791	0.478674	0.00426303	0	0.0171842	0.687292
ZDHHC3	rs147965604	exonic	chr3	44974434	44974434	T	C	nonsynonymous SNV	7	12.9427	0.596207	0.495755	0.00426191	0	0.017186	0.687292
LGALS4	rs8106404	exonic	chr19	39303158	39303158	G	A	nonsynonymous SNV	9	27.8706	0.403898	0.49331	0.00426798	0	0.0172704	0.687292
NCOA2	rs2228591	exonic	chr8	71039118	71039118	C	G	nonsynonymous SNV	21	10.8772	0.403906	0.493208	0.00426168	0	0.0172784	0.687292
RYR3	rs118177681	exonic	chr15	34137131	34137131	G	A	synonymous SNV	9	7.14092	0.59608	0.49547	0.00419725	0	0.0172953	0.687292
CCDC64	rs76028759	exonic	chr12	120527861	120527861	C	T	synonymous SNV	7	8.00592	0.596037	0.498996	0.004263	0	0.0173282	0.687292
DNAH8	rs4452640	exonic	chr6	38875752	38875752	A	G	synonymous SNV	11	8.70248	0.403979	0.4652	0.00427341	0	0.0173379	0.687292
ZNF532	rs61733373	exonic	chr18	56648756	56648756	C	T	synonymous SNV	44	8.75716	0.595983	0.504928	0.00427401	0	0.0173655	0.687292
PLEKHM2	rs12091750	exonic	chr1	16042766	16042766	T	C	nonsynonymous SNV	8	9.38202	0.404033	0.481247	0.00426761	0	0.017377	0.687292
KIAA0753	rs2072149	exonic	chr17	6531648	6531648	A	G	synonymous SNV	51	7.02734	0.595912	0.471655	0.00427603	0	0.0174232	0.687292
ID3	rs11542317	exonic	chr1	23885480	23885480	A	C	nonsynonymous SNV	15	19.3711	0.595901	0.469829	0.00428374	0	0.0174454	0.687292
YIPF3	rs2231763	exonic	chr6	43484532	43484532	G	A	nonsynonymous SNV	10	7.96112	0.595883	0.502271	0.00425274	0	0.0174614	0.687292
ZFP64	rs16996517	exonic	chr20	50769457	50769457	A	T	nonsynonymous SNV	7	11.0748	0.404163	0.47572	0.00427827	0	0.0174934	0.687292
IQGAP2	rs34592828	exonic	chr5	75996909	75996909	G	A	nonsynonymous SNV	7	10.2456	0.595825	0.48762	0.0042426	0	0.0174978	0.687292
C1orf167	rs41275462	exonic	chr1	11839972	11839972	G	A	nonsynonymous SNV	26	9.14571	0.404178	0.525829	0.00422352	0	0.0175032	0.687292
SRD5A1	rs523854	exonic	chr5	6662945	6662945	C	T	synonymous SNV	7	30.4794	0.404241	0.513641	0.00428601	0	0.0175618	0.687292
CEP126	rs7109614	exonic	chr11	101833894	101833894	C	T	nonsynonymous SNV	8	20.8896	0.595715	0.493662	0.00426333	0	0.0176044	0.687292
MUC6	rs115598122	exonic	chr11	1031909	1031909	C	T	nonsynonymous SNV	10	18.6151	0.404288	0.492105	0.00428215	0	0.0176071	0.687292
ZBP1	rs16981187	exonic	chr20	56189985	56189985	C	G	nonsynonymous SNV	16	9.74179	0.595703	0.489882	0.00425829	0	0.0176151	0.687292
MRPL20	rs11548045	exonic	chr1	1342394	1342394	G	A	synonymous SNV	7	5.89125	0.595697	0.504717	0.00428731	0	0.0176187	0.687292
CCDC80	rs75074453	exonic	chr3	112358658	112358658	C	T	nonsynonymous SNV	8	19.5882	0.404311	0.517741	0.0042303	0	0.0176293	0.687292
ZFP64	rs3746415	exonic	chr20	50769183	50769183	G	A	synonymous SNV	28	13.0554	0.404313	0.490711	0.00428968	0	0.0176311	0.687292
RTEL1	rs61736615	exonic	chr20	62324290	62324290	G	A	nonsynonymous SNV	11	13.6911	0.404317	0.497448	0.00424422	0	0.0176338	0.687292
MDC1	rs61748586	exonic	chr6	30680721	30680721	G	A	nonsynonymous SNV	8	10.32	0.595663	0.469828	0.00429182	0	0.0176489	0.687292
PYGL	rs2075643	exonic	chr14	51383432	51383432	G	A	synonymous SNV	58	16.3229	0.59566	0.471411	0.0043045	0	0.0176533	0.687292
CELSR1	rs11704506	exonic	chr22	46805772	46805772	C	T	nonsynonymous SNV	8	14.9659	0.5956	0.53322	0.00424006	0	0.0177102	0.687292
PRIMPOL	rs74696256	exonic	chr4	185580557	185580557	A	G	nonsynonymous SNV	7	16.1251	0.404429	0.453445	0.00429554	0	0.0177395	0.687292
ABCF3	rs843338	exonic	chr3	183911465	183911465	C	T	synonymous SNV	8	8.74147	0.40443	0.461864	0.00427686	0	0.0177395	0.687292
ABCG1	rs56140811	exonic	chr21	43708018	43708018	C	T	synonymous SNV	7	9.67509	0.595558	0.486564	0.00429412	0	0.0177501	0.687292
MUC19	rs1873674	exonic	chr12	40930284	40930284	C	G	unknown	46	11.6629	0.404451	0.476717	0.00428143	0	0.0177599	0.687292
NOS1AP	rs61751200	exonic	chr1	162324996	162324996	C	T	synonymous SNV	8	29.2578	0.404459	0.510969	0.0042782	0	0.0177643	0.687292
RELA	rs7116571	exonic	chr11	65422374	65422374	C	T	synonymous SNV	9	25.9375	0.404479	0.487325	0.00424206	0	0.017775	0.687292
ASXL3	rs61729751	exonic	chr18	31319879	31319879	C	T	synonymous SNV	11	4.92762	0.595508	0.510854	0.00428144	0	0.0177919	0.687292
PRR16	rs1158194	exonic	chr5	120021819	120021819	G	A	synonymous SNV	8	5.0564	0.595503	0.545211	0.00429939	0	0.0177981	0.687292
CLIP2	rs2522943	exonic	chr7	73814749	73814749	G	C	nonsynonymous SNV	8	8.61959	0.40456	0.459899	0.00430256	0	0.0178665	0.687292
HS3ST6	rs337285	exonic	chr16	1961674	1961674	G	C	nonsynonymous SNV	43	14.7052	0.404634	0.478484	0.00426458	0	0.0179198	0.687292
CCDC144A	rs61179727	exonic	chr17	16635980	16635980	G	A	synonymous SNV	11	4.96171	0.595328	0.502411	0.00430677	0	0.0179402	0.687292
RPL3	rs61737788	exonic	chr22	39710211	39710211	A	G	synonymous SNV	13	16.7454	0.595328	0.49644	0.004309	0	0.0179402	0.687292
POLRMT	rs12610885	exonic	chr19	632915	632915	G	A	nonsynonymous SNV	11	27.1931	0.404675	0.486707	0.00430822	0	0.017942	0.687292
TBX10	rs11227870	exonic	chr11	67400566	67400566	G	A	synonymous SNV	11	31.2365	0.404719	0.472531	0.00425674	0	0.0179873	0.687292
MATK	rs35351680	exonic	chr19	3778219	3778219	C	T	nonsynonymous SNV	7	22.7576	0.595258	0.52741	0.00430461	0	0.0180193	0.687292
ABCG1	rs61735842	exonic	chr21	43710303	43710303	G	C	synonymous SNV	7	17.1161	0.404748	0.488872	0.00430489	0	0.0180255	0.687292
USH2A	rs56053654	exonic	chr1	215901702	215901702	C	T	synonymous SNV	12	21.7167	0.404751	0.49196	0.00430652	0	0.0180273	0.687292
AOX1	rs16833923	exonic	chr2	201492162	201492162	A	G	synonymous SNV	7	18.7061	0.595232	0.522705	0.00431359	0	0.0180406	0.687292
RCN2	rs15939	exonic	chr15	77241542	77241542	T	C	synonymous SNV	26	12.9147	0.40477	0.469533	0.0043125	0	0.0180424	0.687292
SLC24A4	rs77425477	exonic	chr14	92900257	92900257	G	A	synonymous SNV	7	14.9458	0.404781	0.49419	0.00427203	0	0.0180575	0.687292
ADCY6	rs3730064	exonic	chr12	49176582	49176582	G	A	synonymous SNV	18	20.598	0.595214	0.5147	0.00431287	0	0.0180584	0.687292
ZNF469	rs115183769	exonic	chr16	88497528	88497528	C	T	nonsynonymous SNV	7	11.1113	0.595157	0.47379	0.0043169	0	0.0181215	0.687292
REM2	rs8014119	exonic	chr14	23354066	23354066	G	C	nonsynonymous SNV	38	16.585	0.595147	0.473084	0.00431613	0	0.0181312	0.687292
RNF17	rs2275939	exonic	chr13	25453420	25453420	A	G	synonymous SNV	9	27.9491	0.404891	0.479093	0.00429266	0	0.0181668	0.687292
ZFYVE19	rs34819163	exonic	chr15	41102326	41102326	G	A	nonsynonymous SNV	11	7.5019	0.595105	0.487648	0.00432097	0	0.0181685	0.687292
LRRC8B	rs17131746	exonic	chr1	90049071	90049071	G	A	nonsynonymous SNV	9	6.72038	0.595096	0.488243	0.00431333	0	0.0181739	0.687292
CCDC30	rs16829795	exonic	chr1	43076654	43076654	C	T	synonymous SNV	10	18.6527	0.404904	0.490053	0.00432078	0	0.0181739	0.687292
SYDE2	rs72952624	exonic	chr1	85634847	85634847	C	A	nonsynonymous SNV	11	18.5617	0.404904	0.495323	0.00423813	0	0.0181748	0.687292
ACE	rs4364	exonic	chr17	61574662	61574662	C	A	nonsynonymous SNV	10	12.4199	0.404911	0.483596	0.00430794	0	0.0181783	0.687292
SLC4A9	rs34401528	exonic	chr5	139751954	139751954	A	G	nonsynonymous SNV	8	6.51078	0.404989	0.466745	0.00429058	0	0.018221	0.687292
OSGIN1	rs3743627	exonic	chr16	83999000	83999000	C	G	synonymous SNV	9	24.6809	0.404985	0.463661	0.00432548	0	0.018221	0.687292
VNN1	rs45562238	exonic	chr6	133013544	133013544	T	C	nonsynonymous SNV	15	15.6751	0.405008	0.459025	0.00431877	0	0.0182325	0.687292
HLCS	rs61732504	exonic	chr21	38309619	38309619	C	A	nonsynonymous SNV	8	14.7683	0.405046	0.468291	0.0043021	0	0.0182689	0.687292
XRCC1	rs25489	exonic	chr19	44056412	44056412	C	T	nonsynonymous SNV	14	36.4278	0.594879	0.472148	0.00433202	0	0.0183311	0.687292
CAPS	rs7249419	exonic	chr19	5914605	5914605	A	G	nonsynonymous SNV	9	13.0868	0.594868	0.490844	0.00433252	0	0.0183427	0.687292
CGNL1	rs16977594	exonic	chr15	57839587	57839587	A	G	nonsynonymous SNV	17	9.06325	0.40514	0.484709	0.00426496	0	0.0183569	0.687292
PRSS48	rs2407221	exonic	chr4	152212603	152212603	T	G	stoploss	33	11.4158	0.405176	0.47504	0.00431428	0	0.0183986	0.687292
REM1	rs1006459	exonic	chr20	30064331	30064331	A	G	nonsynonymous SNV	73	12.8754	0.405202	0.463674	0.00433618	0	0.0184271	0.687292
CLSTN2	rs6773764	exonic	chr3	140275372	140275372	G	A	synonymous SNV	11	34.8079	0.405225	0.492989	0.00432598	0	0.0184493	0.687292
NACC2	rs111782876	exonic	chr9	138905094	138905094	G	A	synonymous SNV	9	20.3333	0.405266	0.530223	0.0043384	0	0.0184955	0.687292
SYN3	rs12170405	exonic	chr22	32914089	32914089	A	G	synonymous SNV	10	18.6236	0.594656	0.49948	0.00433489	0	0.0185772	0.687292
ERCC6L2	rs3739756	exonic	chr9	98775235	98775235	T	C	nonsynonymous SNV	10	40.4543	0.405353	0.50188	0.00433535	0	0.0185878	0.687292
ATP7B	rs114771537	exonic	chr13	52511624	52511624	G	A	synonymous SNV	7	21.6956	0.405354	0.504243	0.00434181	0	0.0185896	0.687292
NBEAL2	rs12489851	exonic	chr3	47043238	47043238	C	T	synonymous SNV	10	16.2511	0.594632	0.498329	0.00434416	0	0.0185976	0.687292
DSG4	rs36101975	exonic	chr18	28956904	28956904	C	T	synonymous SNV	60	8.71729	0.594603	0.464137	0.00429549	0	0.0186278	0.687292
KLHL9	rs41270133	exonic	chr9	21333254	21333254	T	C	synonymous SNV	10	17.7046	0.594567	0.459251	0.00434516	0	0.0186625	0.687292
DNAH17	rs894966	exonic	chr17	76557862	76557862	T	C	synonymous SNV	23	19.8275	0.405435	0.468992	0.0043367	0	0.0186642	0.687292
P2RX7	rs17525809	exonic	chr12	121592689	121592689	T	C	nonsynonymous SNV	12	5.82324	0.594537	0.484637	0.00434927	0	0.0186882	0.687292
MLYCD	rs2278038	exonic	chr16	83941821	83941821	G	A	synonymous SNV	9	25.7026	0.40556	0.474989	0.00434057	0	0.0187913	0.687292
NIN	rs12717411	exonic	chr14	51206145	51206145	A	T	nonsynonymous SNV	13	10.8289	0.405574	0.489314	0.00434068	0	0.0188117	0.687292
ZC3H3	rs34674128	exonic	chr8	144620485	144620485	G	A	nonsynonymous SNV	8	16.7143	0.405576	0.485209	0.00434949	0	0.0188144	0.687292
RPP40	rs12214401	exonic	chr6	4999011	4999011	A	G	synonymous SNV	14	14.0966	0.594392	0.490769	0.00435751	0	0.0188464	0.687292
CCDC28B	rs1407134	exonic	chr1	32667609	32667609	C	T	nonsynonymous SNV	9	16.7972	0.594388	0.484404	0.00435764	0	0.0188508	0.687292
MAPK1	rs3729910	exonic	chr22	22162126	22162126	A	G	synonymous SNV	11	9.78631	0.405628	0.501715	0.00433517	0	0.018857	0.687292
TCEB3B	rs78014467	exonic	chr18	44559730	44559730	C	T	nonsynonymous SNV	18	9.65182	0.59436	0.487369	0.00435855	0	0.0188668	0.687292
TMEM256	rs61736090	exonic	chr17	7306431	7306431	G	A	nonsynonymous SNV	7	8.07008	0.405649	0.460796	0.00436037	0	0.0188748	0.687292
MAP9	rs17032893	exonic	chr4	156281371	156281371	T	C	synonymous SNV	13	13.8052	0.405728	0.452475	0.00434195	0	0.0189467	0.687292
IGF2R	rs8191808	exonic	chr6	160469510	160469510	C	G	nonsynonymous SNV	8	15.5846	0.594266	0.487219	0.00436082	0	0.0189503	0.687292
BPIFB3	rs35539872	exonic	chr20	31644436	31644436	A	C	synonymous SNV	9	7.08446	0.405736	0.452932	0.0043478	0	0.018953	0.687292
NAV3	rs10735309	exonic	chr12	78225374	78225374	A	G	nonsynonymous SNV	9	39.1644	0.405745	0.53398	0.00436459	0	0.0189618	0.687292
SLC35A4	rs74950706	exonic	chr5	139947684	139947684	A	G	synonymous SNV	9	10.6729	0.405778	0.454676	0.00432887	0	0.0189991	0.687292
C1QTNF6	rs17812699	exonic	chr22	37578652	37578652	G	A	nonsynonymous SNV	22	14.0482	0.594197	0.512071	0.00436352	0	0.0190151	0.687292
ERAP1	rs3734016	exonic	chr5	96139464	96139464	C	T	nonsynonymous SNV	18	6.71603	0.594192	0.467885	0.00436837	0	0.0190231	0.687292
APOBEC3B	rs113972364	exonic	chr22	39380131	39380131	C	T	synonymous SNV	7	12.6283	0.594187	0.525649	0.004368	0	0.0190249	0.687292
UTP18	rs14180	exonic	chr17	49338257	49338257	C	T	synonymous SNV	15	22.3152	0.594169	0.541133	0.00436632	0	0.0190356	0.687292
SYT10	rs11052670	exonic	chr12	33538179	33538179	C	T	synonymous SNV	20	17.0497	0.405894	0.479593	0.00434125	0	0.0190924	0.687292
UIMC1	rs6865575	exonic	chr5	176395667	176395667	C	T	synonymous SNV	8	30.4724	0.594099	0.477073	0.00437163	0	0.0191013	0.687292
LMTK3	rs55953841	exonic	chr19	49004551	49004551	C	T	synonymous SNV	9	31.0645	0.594077	0.48164	0.004355	0	0.0191182	0.687292
ZNF268	rs75772856	exonic	chr12	133778887	133778887	G	A	nonsynonymous SNV	8	25.3715	0.594072	0.488387	0.00436922	0	0.0191253	0.687292
OBSCN	rs141906801	exonic	chr1	228407059	228407059	G	T	synonymous SNV	8	30.3472	0.594062	0.487002	0.00436221	0	0.019144	0.687292
KIAA0753	rs79173884	exonic	chr17	6515392	6515392	T	G	synonymous SNV	28	6.61802	0.594053	0.466219	0.00430982	0	0.0191528	0.687292
HNMT	rs11558538	exonic	chr2	138759649	138759649	C	T	nonsynonymous SNV	23	28.8604	0.406006	0.463301	0.00436355	0	0.0192061	0.687292
SLC38A10	rs61740871	exonic	chr17	79258688	79258688	G	A	synonymous SNV	14	15.8685	0.406015	0.481663	0.00437526	0	0.0192177	0.687292
KCNA2	rs12407942	exonic	chr1	111144661	111144661	A	G	synonymous SNV	34	14.5181	0.406029	0.480397	0.00437339	0	0.0192257	0.687292
SIGLEC12	rs148809065	exonic	chr19	52004878	52004878	C	T	nonsynonymous SNV	7	27.0196	0.406079	0.493739	0.0043825	0	0.0192923	0.687292
EID2	rs76765165	exonic	chr19	40030654	40030654	G	C	synonymous SNV	8	19.4416	0.406083	0.524033	0.00434701	0	0.019295	0.687292
CATSPER4	rs12138368	exonic	chr1	26520292	26520292	G	T	nonsynonymous SNV	23	12.6099	0.593904	0.460225	0.00430444	0	0.019303	0.687292
CYP2S1	rs57266494	exonic	chr19	41703793	41703793	G	A	synonymous SNV	9	25.9201	0.406098	0.488598	0.00437828	0	0.0193065	0.687292
MT1A	rs8052394	exonic	chr16	56673828	56673828	A	G	nonsynonymous SNV	47	25.4808	0.593895	0.466195	0.00437806	0	0.0193172	0.687292
KLK3	rs7252245	exonic	chr19	51359566	51359566	G	A	synonymous SNV	18	10.9135	0.406105	0.460203	0.00438275	0	0.0193172	0.687292
LIPC	rs6078	exonic	chr15	58833993	58833993	G	A	nonsynonymous SNV	8	10.2363	0.593882	0.462543	0.0043505	0	0.0193261	0.687292
RFX7	rs12439907	exonic	chr15	56388033	56388033	T	C	synonymous SNV	30	20.2442	0.593879	0.469766	0.00431136	0	0.0193332	0.687292
MAP10	rs12567597	exonic	chr1	232941354	232941354	G	T	synonymous SNV	8	21.6149	0.593868	0.50832	0.00438443	0	0.0193412	0.687292
KLK11	rs117268623	exonic	chr19	51527970	51527970	C	T	nonsynonymous SNV	10	18.2276	0.406138	0.472196	0.00438409	0	0.0193483	0.687292
VENTX	rs2240892	exonic	chr10	135051543	135051543	T	C	nonsynonymous SNV	18	18.0184	0.406142	0.462384	0.00438215	0	0.01935	0.687292
FAT4	rs57692448	exonic	chr4	126238667	126238667	A	G	synonymous SNV	7	8.53743	0.593838	0.501678	0.00438256	0	0.0193714	0.687292
TMPRSS11B	rs111464340	exonic	chr4	69107519	69107519	G	A	synonymous SNV	7	21.9841	0.406217	0.471637	0.00438112	0	0.0194407	0.687292
SSC5D	rs114976626	exonic	chr19	56001665	56001665	C	T	nonsynonymous SNV	15	20.1169	0.406219	0.483632	0.00438328	0	0.0194415	0.687292
SUSD2	rs6004080	exonic	chr22	24581182	24581182	T	C	synonymous SNV	12	19.1009	0.59376	0.471589	0.00438984	0	0.019462	0.687292
DSG1	rs16961692	exonic	chr18	28934621	28934621	T	A	nonsynonymous SNV	8	9.9004	0.593754	0.484007	0.00438687	0	0.0194718	0.687292
PUSL1	rs41285824	exonic	chr1	1246303	1246303	G	A	synonymous SNV	7	12.474	0.593712	0.543044	0.00439307	0	0.0195055	0.687292
LRP5L	rs58905020	exonic	chr22	25755885	25755885	C	T	nonsynonymous SNV	13	13.1101	0.406291	0.469064	0.00439236	0	0.0195082	0.687292
BTD	rs13078881	exonic	chr3	15686693	15686693	G	C	nonsynonymous SNV	13	19.6363	0.593706	0.500563	0.00439086	0	0.01951	0.687292
PIK3R2	rs28730848	exonic	chr19	18273013	18273013	G	A	synonymous SNV	12	19.6102	0.593626	0.492452	0.00439728	0	0.0195872	0.687292
AADACL4	rs74057619	exonic	chr1	12726636	12726636	C	T	synonymous SNV	8	8.90117	0.593619	0.498244	0.00438639	0	0.0196006	0.687292
TMC6	rs12449858	exonic	chr17	76121318	76121318	G	A	nonsynonymous SNV	24	20.3776	0.406388	0.489242	0.00433439	0	0.0196077	0.687292
MISP	rs35384259	exonic	chr19	757752	757752	G	A	nonsynonymous SNV	23	22.3874	0.40639	0.486781	0.00438251	0	0.0196086	0.687292
HGS	rs56058441	exonic	chr17	79668135	79668135	G	T	nonsynonymous SNV	18	12.9466	0.593603	0.49315	0.00439974	0	0.0196192	0.687292
KIAA1456	rs505480	exonic	chr8	12878843	12878843	C	A	nonsynonymous SNV	13	11.1458	0.593588	0.477882	0.00438983	0	0.019645	0.687292
PRR5	rs36082900	exonic	chr22	45132687	45132687	G	A	nonsynonymous SNV	16	11.9829	0.406413	0.479929	0.00432358	0	0.019645	0.687292
KIAA1522	rs6694085	exonic	chr1	33231380	33231380	T	G	nonsynonymous SNV	13	12.4854	0.406443	0.478944	0.00440076	0	0.0196938	0.687292
BCR	rs34646520	exonic	chr22	23615946	23615946	G	A	synonymous SNV	8	13.279	0.406501	0.453077	0.00439862	0	0.0197614	0.687292
ZNF365	rs113542007	exonic	chr10	64382990	64382990	C	T	nonsynonymous SNV	7	31.4363	0.59349	0.486966	0.00439485	0	0.0197685	0.687292
LTBP1	rs17012574	exonic	chr2	33335818	33335818	C	T	synonymous SNV	11	13.1582	0.406516	0.495287	0.00439687	0	0.0197765	0.687292
MAP10	rs61735509	exonic	chr1	232943513	232943513	A	T	nonsynonymous SNV	7	7.56636	0.406524	0.462131	0.00440615	0	0.0197827	0.687292
SCUBE1	rs76683475	exonic	chr22	43607031	43607031	G	A	synonymous SNV	7	27.8604	0.593469	0.47593	0.0043874	0	0.0197889	0.687292
HIPK1	rs35061908	exonic	chr1	114508757	114508757	G	A	synonymous SNV	14	25.3216	0.406566	0.490892	0.00440767	0	0.0198147	0.687292
ACAN	rs938608	exonic	chr15	89398605	89398605	G	T	nonsynonymous SNV	87	12.1399	0.593429	0.453782	0.00441216	0	0.0198173	0.687292
KRT4	rs7956809	exonic	chr12	53202183	53202183	C	G	synonymous SNV	31	19.6673	0.40658	0.503327	0.00440393	0	0.0198235	0.687292
EHBP1	rs138897020	exonic	chr2	63169975	63169975	G	A	synonymous SNV	12	9.79535	0.406611	0.50553	0.00440607	0	0.0198546	0.687292
NID2	rs904059	exonic	chr14	52520853	52520853	A	G	synonymous SNV	9	12.4716	0.593295	0.50449	0.00441262	0	0.0199488	0.687292
SERPINB13	rs17071357	exonic	chr18	61262367	61262367	C	T	synonymous SNV	12	8.68001	0.593281	0.468967	0.00440543	0	0.0199675	0.687292
ENGASE	rs117502073	exonic	chr17	77073901	77073901	G	A	nonsynonymous SNV	12	12.9266	0.593259	0.4593	0.00441436	0	0.0199852	0.687292
ALPK2	rs3809974	exonic	chr18	56204768	56204768	G	A	nonsynonymous SNV	14	10.5432	0.593243	0.454199	0.00437215	0	0.0200056	0.687292
ITGB2	rs61737081	exonic	chr21	46314967	46314967	G	A	synonymous SNV	8	23.9257	0.593235	0.473766	0.00441886	0	0.0200092	0.687292
TTC7B	rs17794971	exonic	chr14	91252545	91252545	G	A	synonymous SNV	10	13.2044	0.40677	0.493579	0.0044194	0	0.0200208	0.687292
PCNT	rs35044802	exonic	chr21	47808772	47808772	G	A	nonsynonymous SNV	21	33.1564	0.593205	0.515509	0.00441988	0	0.0200474	0.687292
GRIN3B	rs2240157	exonic	chr19	1004740	1004740	T	C	nonsynonymous SNV	16	16.8289	0.406804	0.495495	0.00438068	0	0.0200545	0.687292
PCDH12	rs138689340	exonic	chr5	141337177	141337177	G	C	nonsynonymous SNV	10	12.2046	0.406826	0.467493	0.00442212	0	0.0200865	0.687292
ATP5H	rs6968	exonic	chr17	73035107	73035107	A	G	synonymous SNV	8	22.4316	0.406857	0.469482	0.00442373	0	0.020114	0.687292
PLA1A	rs2692622	exonic	chr3	119336962	119336962	G	A	nonsynonymous SNV	11	28.8674	0.406896	0.486808	0.00442596	0	0.0201425	0.687292
ZNF611	rs56100304	exonic	chr19	53209399	53209399	G	T	synonymous SNV	15	8.79181	0.4069	0.472242	0.00442505	0	0.0201487	0.687292
CHTF18	rs61741082	exonic	chr16	845797	845797	G	C	nonsynonymous SNV	8	13.0045	0.593087	0.510732	0.00442798	0	0.0201611	0.687292
FAM83B	rs13208146	exonic	chr6	54804879	54804879	C	T	synonymous SNV	7	8.52066	0.59308	0.471251	0.00438662	0	0.0201691	0.687292
KIRREL2	rs35423326	exonic	chr19	36352024	36352024	G	A	nonsynonymous SNV	12	7.88324	0.593041	0.504477	0.00440611	0	0.0201966	0.687292
MAP3K4	rs4559074	exonic	chr6	161469774	161469774	G	A	nonsynonymous SNV	12	27.0111	0.407031	0.49011	0.00443281	0	0.0202668	0.687292
PGD	rs41289075	exonic	chr1	10473200	10473200	G	A	nonsynonymous SNV	21	12.8904	0.592962	0.495585	0.00443357	0	0.0202713	0.687292
RNF5	rs1062070	exonic	chr6	32148031	32148031	A	G	synonymous SNV	37	13.4299	0.407041	0.477413	0.00443763	0	0.0202757	0.687292
TSSC4	rs2234285	exonic	chr11	2424727	2424727	C	T	synonymous SNV	12	14.7603	0.407083	0.467636	0.00440881	0	0.0203077	0.687292
ZFP64	rs3746414	exonic	chr20	50769379	50769379	C	T	nonsynonymous SNV	70	15.4062	0.407097	0.474568	0.00439461	0	0.0203246	0.687292
ARMC2	rs41287540	exonic	chr6	109274418	109274418	G	A	synonymous SNV	9	15.251	0.407097	0.518072	0.00438275	0	0.0203246	0.687292
OGFOD3	rs4789767	exonic	chr17	80356187	80356187	G	A	synonymous SNV	19	8.88445	0.592873	0.511467	0.00443675	0	0.0203654	0.687292
NDUFV1	rs11227859	exonic	chr11	67379016	67379016	T	C	synonymous SNV	10	23.7345	0.407128	0.456987	0.00443733	0	0.0203663	0.687292
GPR179	rs62073368	exonic	chr17	36483522	36483522	G	T	nonsynonymous SNV	10	8.67342	0.592835	0.496248	0.00436689	0	0.0203992	0.687292
GBX1	rs13241978	exonic	chr7	150864240	150864240	G	C	synonymous SNV	16	26.627	0.407175	0.470213	0.00442744	0	0.0204054	0.687292
ALG6	rs35383149	exonic	chr1	63872032	63872032	T	C	nonsynonymous SNV	11	13.833	0.407186	0.510295	0.0043684	0	0.0204205	0.687292
SAMD7	rs61420799	exonic	chr3	169639050	169639050	C	T	synonymous SNV	10	7.82856	0.407242	0.485699	0.00444263	0	0.0204845	0.687292
TRPM1	rs17227996	exonic	chr15	31295151	31295151	T	G	nonsynonymous SNV	12	20.5815	0.407257	0.450534	0.004407	0	0.0205244	0.687292
JAG2	rs9972231	exonic	chr14	105615648	105615648	C	T	nonsynonymous SNV	21	36.7465	0.592732	0.513243	0.00444444	0	0.0205316	0.687292
KIR2DS4	rs58731871	exonic	chr19	55349031	55349031	G	A	nonsynonymous SNV	23	35.9258	0.592725	0.467107	0.00438921	0	0.0205395	0.687292
SKA1	rs11538068	exonic	chr18	47911631	47911631	A	G	synonymous SNV	8	6.8527	0.59272	0.504918	0.00440149	0	0.0205458	0.687292
INSL3	rs1047233	exonic	chr19	17932190	17932190	T	C	synonymous SNV	24	15.2994	0.407288	0.454488	0.00439496	0	0.0205547	0.687292
CCDC188	rs175181	exonic	chr22	20136263	20136263	G	A	synonymous SNV	74	14.7319	0.407305	0.494269	0.00441598	0	0.0205769	0.687292
GP6	rs41275822	exonic	chr19	55525818	55525818	C	T	nonsynonymous SNV	9	20.2754	0.407309	0.483297	0.00444303	0	0.0205795	0.687292
NRCAM	rs17155094	exonic	chr7	107800936	107800936	C	T	synonymous SNV	19	8.25197	0.592671	0.50922	0.00443285	0	0.0205991	0.687292
HS3ST2	rs111703383	exonic	chr16	22826321	22826321	G	A	synonymous SNV	14	11.4507	0.407366	0.462022	0.00445169	0	0.0206346	0.687292
STK10	rs17074311	exonic	chr5	171517362	171517362	G	A	nonsynonymous SNV	7	14.0507	0.592634	0.48218	0.00444284	0	0.0206346	0.687292
AKNAD1	rs111252541	exonic	chr1	109394609	109394609	T	A	nonsynonymous SNV	8	21.4913	0.407374	0.492282	0.0043984	0	0.0206426	0.687292
SFI1	rs16989291	exonic	chr22	31971282	31971282	T	C	nonsynonymous SNV	33	10.3187	0.407393	0.479264	0.00445275	0	0.0206657	0.687292
CCDC144A	rs2349265	exonic	chr17	16593798	16593798	C	T	synonymous SNV	37	6.39953	0.592543	0.489537	0.00446829	0	0.0207448	0.687292
ARHGEF40	rs74584322	exonic	chr14	21557021	21557021	G	A	synonymous SNV	13	16.9349	0.407519	0.481142	0.00443616	0	0.0208256	0.687292
PLEC	rs34644439	exonic	chr8	144994212	144994212	A	T	synonymous SNV	19	13.0075	0.407538	0.495361	0.00445419	0	0.0208434	0.687292
ASB2	rs11555542	exonic	chr14	94417531	94417531	T	C	nonsynonymous SNV	10	12.8784	0.40754	0.480218	0.0044596	0	0.0208469	0.687292
PADI4	rs35903413	exonic	chr1	17668563	17668563	G	A	nonsynonymous SNV	30	13.6723	0.592455	0.508234	0.00440847	0	0.0208514	0.687292
NCKAP5L	rs3741554	exonic	chr12	50190667	50190667	A	T	nonsynonymous SNV	9	21.2787	0.407583	0.452998	0.0044462	0	0.0208833	0.687292
TLR6	rs3796508	exonic	chr4	38830116	38830116	C	T	nonsynonymous SNV	7	10.7919	0.407615	0.499397	0.00444642	0	0.0209215	0.687292
IGFN1	rs11584104	exonic	chr1	201174215	201174215	C	A	nonsynonymous SNV	12	20.8539	0.592362	0.465433	0.00441123	0	0.0209491	0.687292
RALGAPA1	rs12587686	exonic	chr14	36207848	36207848	C	T	synonymous SNV	7	13.3244	0.592357	0.46108	0.00446599	0	0.0209544	0.687292
MMP25	rs59807543	exonic	chr16	3108229	3108229	C	A	synonymous SNV	9	13.2961	0.592337	0.513981	0.0044922	0	0.0209775	0.687292
ZNF573	rs11666245	exonic	chr19	38229926	38229926	G	A	nonsynonymous SNV	20	15.1813	0.407695	0.533985	0.00446259	0	0.0210033	0.687292
LRP1	rs34574998	exonic	chr12	57548364	57548364	T	C	synonymous SNV	9	22.2111	0.407706	0.468641	0.00447634	0	0.0210184	0.687292
HDAC10	rs75455741	exonic	chr22	50687595	50687595	A	G	synonymous SNV	18	12.2696	0.407712	0.495736	0.00447104	0	0.0210246	0.687292
FBN3	rs35579498	exonic	chr19	8183871	8183871	G	A	nonsynonymous SNV	8	20.1346	0.407723	0.522896	0.00445867	0	0.0210326	0.687292
KRT84	rs1732293	exonic	chr12	52774305	52774305	A	G	synonymous SNV	82	18.6662	0.407727	0.488324	0.00448326	0	0.0210352	0.687292
BPIFA1	rs6120177	exonic	chr20	31825550	31825550	C	T	synonymous SNV	18	11.2316	0.592275	0.484949	0.00447029	0	0.0210352	0.687292
SPATA6L	rs10974657	exonic	chr9	4622453	4622453	T	C	nonsynonymous SNV	20	22.099	0.407728	0.468621	0.0044757	0	0.0210361	0.687292
GSDMC	rs16904151	exonic	chr8	130777995	130777995	C	T	nonsynonymous SNV	8	7.88352	0.592266	0.493839	0.00445204	0	0.0210468	0.687292
PRKG2	rs17484474	exonic	chr4	82126121	82126121	C	G	synonymous SNV	12	9.869	0.592223	0.472749	0.00447406	0	0.0210832	0.687292
UBQLNL	rs3802978	exonic	chr11	5537245	5537245	G	T	nonsynonymous SNV	10	18.9298	0.592106	0.476674	0.00447432	0	0.0211916	0.687292
R3HDM2	rs78607331	exonic	chr12	57648644	57648644	C	T	nonsynonymous SNV	10	25.1063	0.592085	0.50342	0.0044697	0	0.0212218	0.687292
EIF4EBP3	rs801461	exonic	chr5	139928823	139928823	C	T	synonymous SNV	7	13.2471	0.592052	0.509247	0.00448104	0	0.0212529	0.687292
SLC28A2	rs10519020	exonic	chr15	45557318	45557318	G	C	nonsynonymous SNV	13	16.0841	0.407955	0.459442	0.00448535	0	0.0212636	0.687292
CENPE	rs17033437	exonic	chr4	104066348	104066348	G	A	synonymous SNV	13	14.1695	0.592007	0.49473	0.00447827	0	0.021308	0.687292
TSGA13	rs117124404	exonic	chr7	130365805	130365805	A	G	synonymous SNV	7	11.7181	0.407999	0.459925	0.00448396	0	0.0213124	0.687292
PSD3	rs13263453	exonic	chr8	18729496	18729496	G	A	nonsynonymous SNV	54	8.25965	0.408028	0.469553	0.00447854	0	0.0213355	0.687292
TXNL4B	rs16973703	exonic	chr16	72120683	72120683	C	T	synonymous SNV	12	9.2228	0.408057	0.474287	0.00448744	0	0.0213782	0.687292
DIDO1	rs41282984	exonic	chr20	61512185	61512185	G	C	nonsynonymous SNV	25	15.5768	0.408067	0.497053	0.00442844	0	0.021395	0.687292
LILRB1	rs61739173	exonic	chr19	55144556	55144556	G	A	nonsynonymous SNV	20	19.1698	0.408103	0.510616	0.00449045	0	0.0214332	0.687292
FASN	rs2229425	exonic	chr17	80041466	80041466	G	A	synonymous SNV	29	16.2849	0.591806	0.507378	0.00448804	0	0.0215345	0.687292
DACT2	rs115289777	exonic	chr6	168710914	168710914	G	A	nonsynonymous SNV	12	30.4817	0.408202	0.494335	0.00449696	0	0.0215505	0.687292
SLC14A2	rs1123617	exonic	chr18	43252883	43252883	G	A	nonsynonymous SNV	53	6.00198	0.408292	0.501573	0.00447837	0	0.021634	0.687292
TBC1D32	rs79788801	exonic	chr6	121602795	121602795	C	T	synonymous SNV	10	20.3821	0.591703	0.462047	0.00450101	0	0.0216411	0.687292
HSD17B14	rs35299026	exonic	chr19	49318380	49318380	G	A	nonsynonymous SNV	9	9.50584	0.408299	0.494734	0.00449983	0	0.0216429	0.687292
RPS6KA4	rs521950	exonic	chr11	64127744	64127744	A	G	synonymous SNV	31	33.1898	0.408302	0.468769	0.00449769	0	0.0216464	0.687292
RP1L1	rs80000074	exonic	chr8	10464890	10464890	C	G	nonsynonymous SNV	7	15.5279	0.59169	0.453459	0.00449945	0	0.0216544	0.687292
ERC2	rs12488237	exonic	chr3	56114861	56114861	T	C	nonsynonymous SNV	19	29.0913	0.591664	0.463095	0.00450355	0	0.0216811	0.687292
RPS16	rs17628	exonic	chr19	39926509	39926509	A	C	synonymous SNV	54	34.8657	0.408364	0.47703	0.00443626	0	0.0217077	0.687292
R3HDML	rs3746570	exonic	chr20	42965863	42965863	C	T	synonymous SNV	36	7.23074	0.408407	0.490907	0.00451122	0	0.0217655	0.687292
TNFRSF10D	rs35763670	exonic	chr8	23002107	23002107	C	T	synonymous SNV	12	6.72056	0.408437	0.474168	0.00451093	0	0.0217966	0.687292
ZNF680	rs17852813	exonic	chr7	63981559	63981559	T	C	nonsynonymous SNV	11	31.0553	0.408479	0.460327	0.0045142	0	0.0218481	0.687292
IL21R	rs3093386	exonic	chr16	27460437	27460437	G	A	nonsynonymous SNV	9	6.55859	0.591511	0.499744	0.00450711	0	0.0218552	0.687292
TPRX1	rs62130757	exonic	chr19	48305626	48305626	T	C	synonymous SNV	18	15.3942	0.59151	0.458883	0.00450043	0	0.0218552	0.687292
MRGPRE	rs34515898	exonic	chr11	3249253	3249253	G	A	synonymous SNV	9	18.3188	0.591495	0.509219	0.00451293	0	0.0218783	0.687292
NPHS1	rs2285450	exonic	chr19	36342267	36342267	G	A	synonymous SNV	9	17.7442	0.591476	0.474885	0.00451372	0	0.0219014	0.687292
DENND4A	rs8036725	exonic	chr15	65962190	65962190	A	G	nonsynonymous SNV	14	16.7976	0.591441	0.480015	0.00447499	0	0.0219307	0.687292
AKAP6	rs35436895	exonic	chr14	33004975	33004975	G	A	synonymous SNV	16	8.69317	0.591424	0.4973	0.00451703	0	0.0219511	0.687292
ALDH3A1	rs59102760	exonic	chr17	19646750	19646750	C	T	synonymous SNV	11	5.11517	0.591345	0.520883	0.00445023	0	0.0220355	0.687292
CCDC40	rs1982243	exonic	chr17	78069097	78069097	G	A	synonymous SNV	12	10.9371	0.591321	0.475362	0.00449402	0	0.0220728	0.687292
SYNE2	rs142660236	exonic	chr14	64625344	64625344	T	C	nonsynonymous SNV	7	14.5642	0.408686	0.480996	0.00452041	0	0.0220817	0.687292
SIGLEC5	rs8108078	exonic	chr19	52130931	52130931	G	A	stopgain	7	8.32652	0.408695	0.487141	0.00452237	0	0.0220888	0.687292
ATG14	rs61743178	exonic	chr14	55864146	55864146	G	A	synonymous SNV	17	14.7394	0.408695	0.478227	0.00451792	0	0.0220888	0.687292
TTN	rs9808036	exonic	chr2	179421609	179421609	C	T	synonymous SNV	9	24.185	0.408697	0.485021	0.00451507	0	0.0220888	0.687292
NMRAL1	rs35601948	exonic	chr16	4516392	4516392	G	A	synonymous SNV	9	8.3977	0.408716	0.489741	0.00451096	0	0.0221128	0.687292
N4BP2	rs113404449	exonic	chr4	40154465	40154465	G	A	nonsynonymous SNV	16	46.0577	0.591256	0.465031	0.0045151	0	0.0221457	0.687292
SHC1	rs11552300	exonic	chr1	154938954	154938954	C	T	synonymous SNV	9	15.8255	0.408774	0.469987	0.00452944	0	0.0221786	0.687292
FOXK2	rs35870621	exonic	chr17	80545076	80545076	A	G	nonsynonymous SNV	9	31.7599	0.408784	0.482086	0.00452671	0	0.0221901	0.687292
LIPE	rs16975748	exonic	chr19	42930773	42930773	A	T	nonsynonymous SNV	10	20.6201	0.40882	0.491167	0.00448337	0	0.0222585	0.687292
USP24	rs17111576	exonic	chr1	55542968	55542968	T	C	synonymous SNV	12	20.8598	0.591179	0.460747	0.0044898	0	0.0222594	0.687292
AEBP2	rs78073127	exonic	chr12	19653062	19653062	A	G	synonymous SNV	7	15.601	0.408825	0.454846	0.00450342	0	0.0222656	0.687292
TTN	rs13398235	exonic	chr2	179578704	179578704	G	A	nonsynonymous SNV	19	16.0396	0.59117	0.469744	0.00453195	0	0.0222709	0.687292
P2RX7	rs1169737	exonic	chr12	121600294	121600294	C	T	synonymous SNV	7	22.4333	0.591162	0.467413	0.0045105	0	0.0222763	0.687292
MANSC4	rs11049124	exonic	chr12	27915944	27915944	A	G	synonymous SNV	10	8.20647	0.408841	0.45947	0.00452752	0	0.0222772	0.687292
ZBTB44	rs17139171	exonic	chr11	130131262	130131262	C	A	synonymous SNV	19	21.1837	0.591137	0.458009	0.00450521	0	0.022294	0.687292
KLB	rs17618244	exonic	chr4	39448529	39448529	G	A	nonsynonymous SNV	9	9.6341	0.591134	0.500638	0.00452215	0	0.0222994	0.687292
COL6A5	rs77968090	exonic	chr3	130128232	130128232	G	A	synonymous SNV	14	12.105	0.408893	0.501163	0.00454489	0	0.0223278	0.687292
PTGFRN	rs6658749	exonic	chr1	117504193	117504193	C	T	synonymous SNV	9	21.3132	0.40898	0.495064	0.00450736	0	0.0224451	0.687292
LGI4	rs1687998	exonic	chr19	35617639	35617639	C	G	synonymous SNV	8	20.1123	0.408986	0.459427	0.00454055	0	0.0224486	0.687292
MYEF2	rs36075490	exonic	chr15	48441554	48441554	T	C	nonsynonymous SNV	7	17.6093	0.409018	0.499456	0.00448317	0	0.0224913	0.687292
MEP1B	rs16962851	exonic	chr18	29795160	29795160	C	T	synonymous SNV	11	6.66474	0.590972	0.498055	0.00450356	0	0.0224975	0.687292
ACAN	rs1042630	exonic	chr15	89402051	89402051	A	G	nonsynonymous SNV	69	16.6446	0.59097	0.480443	0.00454171	0	0.0225001	0.687292
C2orf54	rs12616061	exonic	chr2	241826517	241826517	C	T	synonymous SNV	13	20.062	0.59097	0.467958	0.0045334	0	0.0225001	0.687292
N4BP2L2	rs35108810	exonic	chr13	33017937	33017937	T	A	nonsynonymous SNV	12	21.4413	0.409034	0.476325	0.00449167	0	0.0225001	0.687292
PCDHGB3	rs3749776	exonic	chr5	140751389	140751389	C	T	synonymous SNV	10	6.86709	0.409033	0.487229	0.00448999	0	0.0225001	0.687292
CEP192	rs6505780	exonic	chr18	13069782	13069782	C	T	nonsynonymous SNV	70	10.6161	0.40904	0.484718	0.0045199	0	0.0225117	0.687292
OBSCN	rs185495392	exonic	chr1	228461187	228461187	T	C	synonymous SNV	7	17.1134	0.590958	0.452235	0.00451666	0	0.0225135	0.687292
ELSPBP1	rs35362679	exonic	chr19	48523128	48523128	G	A	nonsynonymous SNV	14	21.9268	0.409044	0.499937	0.00451647	0	0.022517	0.687292
ZZEF1	rs9891850	exonic	chr17	3970523	3970523	G	T	synonymous SNV	7	14.7756	0.409061	0.500433	0.00454255	0	0.0225401	0.687292
MICB	rs41293883	exonic	chr6	31474820	31474820	C	T	nonsynonymous SNV	9	11.3952	0.409086	0.459983	0.00451742	0	0.0225756	0.687292
SLCO1B7	rs73241801	exonic	chr12	21243001	21243001	C	T	synonymous SNV	21	10.0693	0.590864	0.495551	0.00449174	0	0.0226343	0.687292
ITGA11	rs2306022	exonic	chr15	68628163	68628163	C	T	nonsynonymous SNV	23	9.87093	0.590861	0.493589	0.00454668	0	0.0226369	0.687292
SLC22A3	rs668871	exonic	chr6	160769811	160769811	C	T	synonymous SNV	10	17.2251	0.409182	0.506039	0.00454869	0	0.0226796	0.687292
TCTN3	rs11553577	exonic	chr10	97453464	97453464	T	G	nonsynonymous SNV	29	29.0458	0.409184	0.507114	0.00454406	0	0.0226822	0.687292
SLC22A6	rs11568629	exonic	chr11	62751812	62751812	T	C	synonymous SNV	13	18.1568	0.409188	0.455393	0.004555	0	0.0226894	0.687292
CATSPER3	rs17167765	exonic	chr5	134346182	134346182	C	T	synonymous SNV	13	7.32034	0.590812	0.486917	0.00449588	0	0.0226894	0.687292
MST1	rs62262682	exonic	chr3	49722761	49722761	C	A	nonsynonymous SNV	14	36.8374	0.590798	0.49729	0.00453512	0	0.0227	0.687292
C17orf80	rs16977549	exonic	chr17	71231792	71231792	A	G	synonymous SNV	8	26.3785	0.590785	0.461868	0.00454792	0	0.0227125	0.687292
ZFYVE28	rs661301	exonic	chr4	2306053	2306053	A	G	nonsynonymous SNV	22	18.5285	0.409215	0.473368	0.00454722	0	0.0227125	0.687292
SNCG	rs111800178	exonic	chr10	88719873	88719873	G	A	synonymous SNV	7	14.2027	0.409231	0.460038	0.00451774	0	0.0227258	0.687292
LEFTY2	rs2295418	exonic	chr1	226125385	226125385	G	A	nonsynonymous SNV	8	33.3075	0.590762	0.494237	0.0045473	0	0.022732	0.687292
PER3	rs10462020	exonic	chr1	7880683	7880683	T	G	nonsynonymous SNV	62	21.8172	0.409256	0.479447	0.00451462	0	0.0227542	0.687292
KLHDC7B	rs131779	exonic	chr22	50988193	50988193	A	G	nonsynonymous SNV	7	11.8856	0.409259	0.458524	0.00455216	0	0.0227586	0.687292
SLC36A3	rs73280066	exonic	chr5	150682868	150682868	G	A	synonymous SNV	8	16.563	0.590728	0.495698	0.00455536	0	0.0227684	0.687292
BPI	rs5743523	exonic	chr20	36954724	36954724	C	T	nonsynonymous SNV	7	24.6084	0.590727	0.549686	0.00455026	0	0.022772	0.687292
MICALL2	rs61741872	exonic	chr7	1480286	1480286	G	A	synonymous SNV	20	13.1304	0.409308	0.513348	0.00453002	0	0.0228333	0.687292
ATP5O	rs78234759	exonic	chr21	35284683	35284683	A	G	synonymous SNV	19	13.8172	0.409351	0.471689	0.00455925	0	0.0229034	0.687292
CLHC1	rs74785222	exonic	chr2	55449412	55449412	C	A	nonsynonymous SNV	15	9.47221	0.409357	0.459863	0.00455762	0	0.0229052	0.687292
CDH23	rs11000009	exonic	chr10	73569749	73569749	C	T	synonymous SNV	12	21.1144	0.409374	0.535977	0.00456106	0	0.0229194	0.687292
NUP62	rs1290749	exonic	chr19	50412309	50412309	C	G	synonymous SNV	9	16.1799	0.590596	0.4682	0.00455883	0	0.022955	0.687292
TOP3A	rs2230154	exonic	chr17	18193941	18193941	G	A	synonymous SNV	57	6.13479	0.590584	0.505126	0.00455561	0	0.0229639	0.687292
CEP131	rs61741549	exonic	chr17	79169670	79169670	C	T	nonsynonymous SNV	9	21.9935	0.590584	0.498765	0.00456335	0	0.0229639	0.687292
HIST1H4F	rs16891477	exonic	chr6	26240752	26240752	C	T	synonymous SNV	23	22.8785	0.409429	0.515941	0.00456402	0	0.0229825	0.687292
CEACAM5	rs9621	exonic	chr19	42231159	42231159	G	A	nonsynonymous SNV	17	15.401	0.590554	0.47172	0.00451914	0	0.0230047	0.687292
FGD6	rs4762288	exonic	chr12	95604547	95604547	C	T	synonymous SNV	19	7.69096	0.40945	0.480538	0.00455623	0	0.0230074	0.687292
CCL27	rs34352067	exonic	chr9	34661980	34661980	C	T	synonymous SNV	18	11.1766	0.590536	0.475327	0.00455005	0	0.023018	0.687292
STK16	rs17849638	exonic	chr2	220113159	220113159	C	T	nonsynonymous SNV	13	4.16399	0.409479	0.476419	0.00456572	0	0.0230349	0.687292
ATP6V0E2	rs79377053	exonic	chr7	149571095	149571095	G	A	nonsynonymous SNV	13	29.1792	0.590466	0.496857	0.00454677	0	0.023106	0.687292
SETD1B	rs3741593	exonic	chr12	122261456	122261456	G	A	synonymous SNV	50	16.4906	0.590446	0.525655	0.00456839	0	0.023122	0.687292
GNL1	rs35399229	exonic	chr6	30522595	30522595	C	T	synonymous SNV	7	6.74447	0.590437	0.497847	0.00457274	0	0.0231362	0.687292
ZNF286B	rs143643706	exonic	chr17	18566386	18566386	G	A	nonsynonymous SNV	19	5.56037	0.409571	0.45323	0.00455772	0	0.0231442	0.687292
TMED3	rs906439	exonic	chr15	79614418	79614418	A	G	synonymous SNV	10	17.003	0.590422	0.461484	0.0045469	0	0.0231513	0.687292
NUBPL	rs34570972	exonic	chr14	32031327	32031327	C	T	synonymous SNV	7	10.5846	0.409592	0.493664	0.00457327	0	0.0231788	0.687292
[truncated: 1,195 more rows]

## Sheet: LUAD
gene	rsid	genome_pos	chrom	start	end	ref	alt	func	Sample_Number	theta	pi	phi	delta	convergence	pval	qval
[truncated: 3,218 more rows]

[truncated: 1 more sheets: PRAD]
