# Supplementary material for: Exonic variants undergoing allele-specific selection in cancers
Source: BMC Med Genomics. 2021 May 31;14:142. doi: 10.1186/s12920-021-00984-1 (PMC8166126; doi:10.1186/s12920-021-00984-1)
Supplement: Supplementary file 10 — Additional file 10. Table S7. The KEGG pathways that are significantly enriched in the genes affected by the alleles under somatic selection in four cancer types. [file 12920_2021_984_MOESM10_ESM.xls]

## Sheet: KEGG Pathway
#Supplementary Table S7 The KEGG pathways that are significantly enriched in the genes affected by the alleles under somatic selection in four cancer types.
Cancer Type	ID	GeneRatio	BgRatio	pvalue	p.adjust	qvalue	geneID	Count
BRCA	KEGG_ECM_RECEPTOR_INTERACTION	16/158	84/5266	2.21404e-09	2.43545e-07	1.84115e-07	COL2A1/COL4A2/COL1A1/COL4A4/COL5A1/COL6A1/GP1BA/HSPG2/ITGB4/LAMA5/LAMB3/VWF/SDC3/LAMA1/COL5A3/AGRN	16
BRCA	KEGG_PATHWAYS_IN_CANCER	28/158	328/5266	3.1561e-07	1.55438e-05	1.17508e-05	ABL1/BCR/BMP2/BRCA2/CBL/COL4A2/CREBBP/DAPK1/COL4A4/EP300/IGF1R/LAMA5/LAMB3/GLI3/SMAD3/MMP2/NFKB1/NTRK1/MITF/MAPK1/RAF1/RALGDS/GLI2/STAT5A/GLI1/PAX8/STK36/LAMA1	28
BRCA	KEGG_FOCAL_ADHESION	21/158	201/5266	4.23921e-07	1.55438e-05	1.17508e-05	ACTN2/CAPN2/COL2A1/COL4A2/COL1A1/CAV3/COL4A4/COL5A1/COL6A1/IGF1R/FLNC/ITGB4/LAMA5/LAMB3/MAPK1/DOCK1/RAF1/VWF/BCAR1/LAMA1/COL5A3	21
BRCA	KEGG_ADHERENS_JUNCTION	12/158	75/5266	1.78441e-06	4.90712e-05	3.70969e-05	ACTN2/CREBBP/EP300/IGF1R/INSR/SMAD3/MLLT4/MAPK1/PTPRM/PTPN1/TJP1/SORBS1	12
BRCA	KEGG_CHRONIC_MYELOID_LEUKEMIA	9/158	73/5266	0.000294062	0.00646936	0.00489072	ABL1/BCR/CBL/SMAD3/NFKB1/MAPK1/RAF1/STAT5A/GAB2	9
BRCA	KEGG_NEUROTROPHIN_SIGNALING_PATHWAY	12/158	126/5266	0.000353896	0.00648809	0.00490487	ABL1/MAP3K5/NFKB1/NTRK1/NTF3/NTRK3/PRKCD/MAPK1/MAP2K7/RAF1/MAPK11/RPS6KA4	12
BRCA	KEGG_NOTCH_SIGNALING_PATHWAY	7/158	47/5266	0.000438891	0.00689686	0.0052139	CREBBP/EP300/JAG1/NOTCH4/NCOR2/SNW1/MAML2	7
BRCA	KEGG_TIGHT_JUNCTION	12/158	134/5266	0.000622435	0.00855847	0.00647004	ACTN2/EPB41L1/HCLS1/MLLT4/PRKCD/SPTAN1/TJP1/CLDN1/MAGI1/TJAP1/TJP3/CGN	12
BRCA	KEGG_LONG_TERM_DEPRESSION	7/158	70/5266	0.00470194	0.0485265	0.0366851	GRID2/GRM5/IGF1R/PLCB3/MAPK1/RAF1/PRKG1	7
BRCA	KEGG_PANCREATIC_CANCER	7/158	70/5266	0.00470194	0.0485265	0.0366851	BRCA2/SMAD3/NFKB1/MAPK1/RAF1/RALGDS/ARHGEF6	7
BRCA	KEGG_AXON_GUIDANCE	10/158	129/5266	0.00509211	0.0485265	0.0366851	ABL1/EPHA2/PLXNA1/MAPK1/PLXNB1/RGS3/CXCR4/ARHGEF12/PLXNB2/SEMA6D	10
BRCA	KEGG_GAP_JUNCTION	8/158	90/5266	0.0052938	0.0485265	0.0366851	DRD2/GRM5/HTR2A/PLCB3/MAPK1/RAF1/PRKG1/TJP1	8
COAD	KEGG_PATHWAYS_IN_CANCER	30/110	328/5266	1.65374e-12	1.71989e-10	1.06187e-10	AKT1/BCR/CCNE1/COL4A2/CSF1R/CSF3R/KLK3/FGF5/FGFR3/FLT3/GSTP1/JAK1/KIT/LAMA5/LAMB3/SMAD3/NFKB1/LAMC2/MITF/PDGFRB/PIK3CD/PIK3R1/MAPK1/LAMA4/RELA/PIK3R2/TGFB1/SLC2A1/LAMA1/TCF7L2	30
COAD	KEGG_SMALL_CELL_LUNG_CANCER	13/110	84/5266	1.27803e-08	6.64575e-07	4.10314e-07	AKT1/CCNE1/COL4A2/LAMA5/LAMB3/NFKB1/LAMC2/PIK3CD/PIK3R1/LAMA4/RELA/PIK3R2/LAMA1	13
COAD	KEGG_FOCAL_ADHESION	19/110	201/5266	2.19135e-08	7.59668e-07	4.69026e-07	ACTB/AKT1/COL2A1/COL4A2/FLNB/FLT4/TNC/ITGB4/LAMA5/LAMB3/LAMC2/PDGFRB/PIK3CD/PIK3R1/MAPK1/LAMA4/PIK3R2/SHC1/LAMA1	19
COAD	KEGG_PROSTATE_CANCER	12/110	89/5266	2.33041e-07	4.99783e-06	3.0857e-06	AKT1/CCNE1/KLK3/GSTP1/NFKB1/PDGFRB/PIK3CD/PIK3R1/MAPK1/RELA/PIK3R2/TCF7L2	12
COAD	KEGG_CHRONIC_MYELOID_LEUKEMIA	11/110	73/5266	2.4028e-07	4.99783e-06	3.0857e-06	AKT1/BCR/SMAD3/NFKB1/PIK3CD/PIK3R1/MAPK1/RELA/PIK3R2/SHC1/TGFB1	11
COAD	KEGG_ACUTE_MYELOID_LEUKEMIA	10/110	60/5266	3.29684e-07	5.71453e-06	3.5282e-06	AKT1/FLT3/KIT/NFKB1/PIK3CD/PIK3R1/MAPK1/RELA/PIK3R2/TCF7L2	10
COAD	KEGG_ECM_RECEPTOR_INTERACTION	11/110	84/5266	1.03494e-06	1.53762e-05	9.49341e-06	COL2A1/COL4A2/HSPG2/TNC/ITGB4/LAMA5/LAMB3/LAMC2/LAMA4/LAMA1/SV2A	11
COAD	KEGG_PANCREATIC_CANCER	10/110	70/5266	1.45678e-06	1.89381e-05	1.16926e-05	AKT1/JAK1/SMAD3/NFKB1/PIK3CD/PIK3R1/MAPK1/RELA/PIK3R2/TGFB1	10
COAD	KEGG_NEUROTROPHIN_SIGNALING_PATHWAY	13/110	126/5266	1.67768e-06	1.93865e-05	1.19694e-05	AKT1/IRS1/NFKB1/PIK3CD/PIK3R1/PRKCD/MAPK1/PSEN1/RELA/PIK3R2/SHC1/TP73/RPS6KA4	13
COAD	KEGG_TYPE_II_DIABETES_MELLITUS	8/110	47/5266	4.48473e-06	4.66412e-05	2.87967e-05	HK3/INSR/IRS1/PIK3CD/PIK3R1/PRKCD/MAPK1/PIK3R2	8
COAD	KEGG_APOPTOSIS	10/110	88/5266	1.21048e-05	0.000114445	7.06597e-05	AKT1/CSF2RB/NFKB1/PIK3CD/PIK3R1/RELA/PIK3R2/TNFRSF10D/TNFRSF10B/TNFRSF10A	10
COAD	KEGG_ADHERENS_JUNCTION	9/110	75/5266	2.16544e-05	0.000187672	0.00011587	ACTB/INSR/SMAD3/MLLT4/MAPK1/PTPRB/TJP1/SORBS1/TCF7L2	9
COAD	KEGG_COLORECTAL_CANCER	8/110	62/5266	3.71768e-05	0.000297415	0.000183626	AKT1/SMAD3/PIK3CD/PIK3R1/MAPK1/PIK3R2/TGFB1/TCF7L2	8
COAD	KEGG_NOTCH_SIGNALING_PATHWAY	7/110	47/5266	4.52425e-05	0.000336087	0.000207503	JAG1/JAG2/NOTCH4/PSEN1/NOTCH2/MAML1/MAML3	7
COAD	KEGG_HEMATOPOIETIC_CELL_LINEAGE	9/110	88/5266	7.85588e-05	0.000522447	0.000322563	CD22/CSF1R/CSF2/CSF3R/EPOR/FLT3/IL4R/ITGAM/KIT	9
COAD	KEGG_JAK_STAT_SIGNALING_PATHWAY	12/110	155/5266	8.03765e-05	0.000522447	0.000322563	AKT1/CSF2/CSF2RB/CSF3R/EPOR/GHR/IL4R/JAK1/PIK3CD/PIK3R1/PIK3R2/IL21R	12
COAD	KEGG_MELANOMA	8/110	71/5266	0.000100097	0.000578521	0.000357184	AKT1/FGF5/MITF/PDGFRB/PIK3CD/PIK3R1/MAPK1/PIK3R2	8
COAD	KEGG_LEISHMANIA_INFECTION	8/110	72/5266	0.000110676	0.000578521	0.000357184	C3/ITGB2/ITGAM/JAK1/NFKB1/MAPK1/RELA/TGFB1	8
COAD	KEGG_CYTOKINE_CYTOKINE_RECEPTOR_INTERACTION	16/110	267/5266	0.000114048	0.000578521	0.000357184	CSF1R/CSF2/CSF2RB/CSF3R/EPOR/FLT3/FLT4/GHR/IL4R/KIT/PDGFRB/TGFB1/TNFRSF10D/TNFRSF10B/TNFRSF10A/IL21R	16
COAD	KEGG_INSULIN_SIGNALING_PATHWAY	11/110	137/5266	0.000116817	0.000578521	0.000357184	AKT1/HK3/INSR/IRS1/PIK3CD/PIK3R1/LIPE/MAPK1/PIK3R2/SHC1/SORBS1	11
COAD	KEGG_NATURAL_KILLER_CELL_MEDIATED_CYTOTOXICITY	11/110	137/5266	0.000116817	0.000578521	0.000357184	CSF2/PTK2B/ITGB2/PIK3CD/PIK3R1/MAPK1/PIK3R2/SHC1/TNFRSF10D/TNFRSF10B/TNFRSF10A	11
COAD	KEGG_B_CELL_RECEPTOR_SIGNALING_PATHWAY	8/110	75/5266	0.000148111	0.000700159	0.000432285	AKT1/CD22/NFKB1/PIK3CD/PIK3R1/MAPK1/RELA/PIK3R2	8
COAD	KEGG_ALDOSTERONE_REGULATED_SODIUM_REABSORPTION	6/110	42/5266	0.000206081	0.000931846	0.00057533	INSR/IRS1/PIK3CD/PIK3R1/MAPK1/PIK3R2	6
COAD	KEGG_GLIOMA	7/110	65/5266	0.000367656	0.00159318	0.000983642	AKT1/PDGFRB/PIK3CD/PIK3R1/MAPK1/PIK3R2/SHC1	7
COAD	KEGG_RENAL_CELL_CARCINOMA	7/110	70/5266	0.000581079	0.00241729	0.00149246	AKT1/PIK3CD/PIK3R1/MAPK1/PIK3R2/TGFB1/SLC2A1	7
COAD	KEGG_ENDOMETRIAL_CANCER	6/110	52/5266	0.000675177	0.00270071	0.00166744	AKT1/PIK3CD/PIK3R1/MAPK1/PIK3R2/TCF7L2	6
COAD	KEGG_LEUKOCYTE_TRANSENDOTHELIAL_MIGRATION	9/110	118/5266	0.000729754	0.00281091	0.00173548	ACTB/PTK2B/ITGB2/ITGAM/MLLT4/PIK3CD/PIK3R1/PIK3R2/CLDN5	9
COAD	KEGG_FC_EPSILON_RI_SIGNALING_PATHWAY	7/110	79/5266	0.0012045	0.00432036	0.00266743	AKT1/CSF2/PIK3CD/PIK3R1/PRKCD/MAPK1/PIK3R2	7
COAD	KEGG_MAPK_SIGNALING_PATHWAY	14/110	267/5266	0.00120472	0.00432036	0.00266743	AKT1/FGF5/FGFR3/FLNB/DUSP1/MAP3K4/NFKB1/PDGFRB/MAPK1/RELA/TGFB1/RPS6KA4/MAPK8IP3/MAPK8IP2	14
COAD	KEGG_DORSO_VENTRAL_AXIS_FORMATION	4/110	25/5266	0.00162527	0.00563428	0.00347865	ETS2/NOTCH4/MAPK1/NOTCH2	4
COAD	KEGG_REGULATION_OF_ACTIN_CYTOSKELETON	12/110	216/5266	0.00168119	0.00564013	0.00348227	ACTB/FGF5/FGFR3/ITGB2/ITGAM/ITGB4/PDGFRB/PIK3CD/PIK3R1/MAPK1/PIK3R2/SSH3	12
COAD	KEGG_T_CELL_RECEPTOR_SIGNALING_PATHWAY	8/110	108/5266	0.00174777	0.00568024	0.00350703	AKT1/CSF2/NFKB1/PIK3CD/PIK3R1/MAPK1/RELA/PIK3R2	8
COAD	KEGG_COMPLEMENT_AND_COAGULATION_CASCADES	6/110	69/5266	0.00298414	0.00940457	0.00580647	A2M/C3/F5/F10/SERPINA5/SERPINA1	6
COAD	KEGG_FC_GAMMA_R_MEDIATED_PHAGOCYTOSIS	7/110	97/5266	0.0039258	0.0120083	0.00741406	AKT1/PIK3CD/PIK3R1/PLD2/PRKCD/MAPK1/PIK3R2	7
COAD	KEGG_MTOR_SIGNALING_PATHWAY	5/110	52/5266	0.00432122	0.0128402	0.00792764	AKT1/PIK3CD/PIK3R1/MAPK1/PIK3R2	5
COAD	KEGG_NON_SMALL_CELL_LUNG_CANCER	5/110	54/5266	0.00508778	0.0145681	0.00899449	AKT1/PIK3CD/PIK3R1/MAPK1/PIK3R2	5
COAD	KEGG_TOLL_LIKE_RECEPTOR_SIGNALING_PATHWAY	7/110	102/5266	0.00518289	0.0145681	0.00899449	AKT1/NFKB1/PIK3CD/PIK3R1/MAPK1/RELA/PIK3R2	7
COAD	KEGG_CHEMOKINE_SIGNALING_PATHWAY	10/110	190/5266	0.00601913	0.0164734	0.0101708	AKT1/PTK2B/NFKB1/PIK3CD/PIK3R1/PRKCD/MAPK1/RELA/PIK3R2/SHC1	10
COAD	KEGG_PROGESTERONE_MEDIATED_OOCYTE_MATURATION	6/110	86/5266	0.00879762	0.0234603	0.0144846	AKT1/CDC27/PIK3CD/PIK3R1/MAPK1/PIK3R2	6
COAD	KEGG_ERBB_SIGNALING_PATHWAY	6/110	87/5266	0.00929242	0.0241603	0.0149168	AKT1/PIK3CD/PIK3R1/MAPK1/PIK3R2/SHC1	6
COAD	KEGG_ADIPOCYTOKINE_SIGNALING_PATHWAY	5/110	67/5266	0.0125506	0.0318357	0.0196556	AKT1/IRS1/NFKB1/RELA/SLC2A1	5
LUAD	KEGG_FOCAL_ADHESION	32/223	201/5266	3.59831e-11	4.42592e-09	2.84077e-09	ACTG1/ACTN1/ACTN2/AKT1/COL4A1/COL5A1/COL1A2/EGFR/FLT4/GSK3B/TNC/ITGA5/ITGA6/ITGA2B/ITGB4/ITGB5/LAMA3/LAMA5/LAMC1/MYLK/PAK2/PDGFRA/PDGFRB/RELN/LAMA4/PRKCG/VAV2/TLN1/VWF/SOS2/LAMA1/COL5A3	32
LUAD	KEGG_PATHWAYS_IN_CANCER	38/223	328/5266	6.55292e-09	3.14178e-07	2.01655e-07	ABL1/AKT1/FAS/BRCA2/CBL/COL4A1/CREBBP/CBLB/EGFR/EP300/GSK3B/HIF1A/IL6/ITGA6/ITGA2B/LAMA3/LAMA5/MSH6/JUP/NFKB1/NFKBIA/MYC/LAMC1/PDGFRA/PDGFRB/PLCG2/PLD1/LAMA4/RET/PRKCG/RXRA/TP53/SOS2/CUL2/ARNT2/AXIN2/LAMA1/EGLN2	38
LUAD	KEGG_ECM_RECEPTOR_INTERACTION	18/223	84/5266	7.66288e-09	3.14178e-07	2.01655e-07	COL4A1/COL5A1/COL1A2/HSPG2/TNC/ITGA5/ITGA6/ITGA2B/ITGB4/ITGB5/LAMA3/LAMA5/LAMC1/RELN/LAMA4/VWF/LAMA1/COL5A3	18
LUAD	KEGG_COMPLEMENT_AND_COAGULATION_CASCADES	14/223	69/5266	7.71877e-07	2.37352e-05	1.52344e-05	C3/C5/C5AR1/C8A/C8B/CR1/F11/KNG1/SERPINA1/PLAT/SERPINF2/VWF/MASP1/C8G	14
LUAD	KEGG_SMALL_CELL_LUNG_CANCER	14/223	84/5266	8.98889e-06	0.000221127	0.00014193	AKT1/COL4A1/ITGA6/ITGA2B/LAMA3/LAMA5/NFKB1/NFKBIA/MYC/LAMC1/LAMA4/RXRA/TP53/LAMA1	14
LUAD	KEGG_REGULATION_OF_ACTIN_CYTOSKELETON	24/223	216/5266	1.09318e-05	0.000224102	0.000143839	ACTG1/ACTN1/ACTN2/CSK/EGFR/GNA12/ITGAL/ITGA5/ITGA6/ITGA2B/ITGB4/ITGB5/GSN/MYH9/MYLK/PAK2/PDGFRA/PDGFRB/LIMK2/TIAM1/VAV2/SOS2/GNA13/SCIN	24
LUAD	KEGG_ARRHYTHMOGENIC_RIGHT_VENTRICULAR_CARDIOMYOPATHY_ARVC	12/223	76/5266	6.93419e-05	0.00121844	0.000782052	ACTG1/ACTN1/ACTN2/DSC2/DSP/ITGA5/ITGA6/ITGA2B/ITGB4/ITGB5/JUP/RYR2	12
LUAD	KEGG_LONG_TERM_DEPRESSION	11/223	70/5266	0.000145898	0.00224319	0.00143979	GNA12/GNAI2/ITPR1/LYN/NOS1/PPP2R1A/ITPR2/PLCB3/PRKG1/PRKCG/GNA13	11
LUAD	KEGG_FC_GAMMA_R_MEDIATED_PHAGOCYTOSIS	13/223	97/5266	0.000195824	0.00267626	0.00171775	AKT1/FCGR2B/GSN/LYN/PLCG2/PLD1/PLD2/PTPRC/PRKCG/LIMK2/VAV2/DNM1L/SCIN	13
LUAD	KEGG_ERBB_SIGNALING_PATHWAY	12/223	87/5266	0.000262445	0.00322807	0.00207193	ABL1/AKT1/CBL/CBLB/EGFR/GSK3B/NCK1/MYC/PAK2/PLCG2/PRKCG/SOS2	12
LUAD	KEGG_CELL_CYCLE	15/223	128/5266	0.000292617	0.00327199	0.00210012	ABL1/BUB1B/CDC6/CREBBP/CHEK1/EP300/GSK3B/MCM3/MYC/PLK1/TP53/YWHAE/MAD1L1/CHEK2/CDC14A	15
LUAD	KEGG_GAP_JUNCTION	12/223	90/5266	0.000362202	0.00371257	0.00238291	EGFR/DRD2/GNAI2/ITPR1/HTR2A/PDGFRA/PDGFRB/ITPR2/PLCB3/PRKG1/PRKCG/SOS2	12
LUAD	KEGG_PRION_DISEASES	7/223	35/5266	0.000541531	0.00512371	0.00328865	C5/C8A/C8B/IL6/NCAM1/LAMC1/C8G	7
LUAD	KEGG_ENDOCYTOSIS	18/223	183/5266	0.000660259	0.00580084	0.00372326	AP2A2/ARRB1/CBL/CLTC/CBLB/DAB2/EGFR/GRK5/LDLR/PDGFRA/PLD1/PLD2/PRKCI/RET/DNM1L/SMAP1/SMURF2/DNAJC6	18
LUAD	KEGG_JAK_STAT_SIGNALING_PATHWAY	16/223	155/5266	0.000779257	0.00615821	0.00395264	AKT1/CBL/CREBBP/CBLB/CSF2RB/EP300/EPOR/GHR/IL6/IL6R/IL4R/MYC/PRLR/STAT2/TYK2/SOS2	16
LUAD	KEGG_NEUROTROPHIN_SIGNALING_PATHWAY	14/223	126/5266	0.000801068	0.00615821	0.00395264	ABL1/AKT1/CSK/GSK3B/IRAK2/IRS1/MAP3K5/NFKB1/NFKBIA/PLCG2/MAPK12/TP53/YWHAE/SOS2	14
LUAD	KEGG_ADHERENS_JUNCTION	10/223	75/5266	0.00111819	0.00738302	0.00473878	ACTG1/ACTN1/ACTN2/CREBBP/EGFR/EP300/PTPRB/LMO7/SORBS1/NLK	10
LUAD	KEGG_B_CELL_RECEPTOR_SIGNALING_PATHWAY	10/223	75/5266	0.00111819	0.00738302	0.00473878	AKT1/CD22/GSK3B/FCGR2B/LYN/NFKB1/NFKBIA/PLCG2/VAV2/SOS2	10
LUAD	KEGG_TOLL_LIKE_RECEPTOR_SIGNALING_PATHWAY	12/223	102/5266	0.00114047	0.00738302	0.00473878	AKT1/IL6/IRF7/NFKB1/NFKBIA/MAPK12/MAP2K3/RIPK1/IKBKE/TBK1/TIRAP/TICAM1	12
LUAD	KEGG_PROSTATE_CANCER	11/223	89/5266	0.00121268	0.007458	0.00478691	AKT1/CREBBP/EGFR/EP300/GSK3B/NFKB1/NFKBIA/PDGFRA/PDGFRB/TP53/SOS2	11
LUAD	KEGG_TIGHT_JUNCTION	14/223	134/5266	0.00147048	0.00861281	0.00552812	ACTG1/ACTN1/ACTN2/AKT1/GNAI2/MYH9/PPP2R1A/PRKCI/PRKCG/SPTAN1/MPDZ/CLDN1/TJP2/TJP3	14
LUAD	KEGG_T_CELL_RECEPTOR_SIGNALING_PATHWAY	12/223	108/5266	0.00188163	0.01052	0.00675227	AKT1/CBL/CBLB/GSK3B/NCK1/NFKB1/NFKBIA/PAK2/PTPRC/MAPK12/VAV2/SOS2	12
LUAD	KEGG_RENAL_CELL_CARCINOMA	9/223	70/5266	0.00254528	0.0136117	0.00873666	AKT1/CREBBP/EP300/HIF1A/PAK2/SOS2/CUL2/ARNT2/EGLN2	9
LUAD	KEGG_HYPERTROPHIC_CARDIOMYOPATHY_HCM	10/223	85/5266	0.00291731	0.0149512	0.00959642	ACTG1/IL6/ITGA5/ITGA6/ITGA2B/ITGB4/ITGB5/RYR2/TNNI3/TTN	10
LUAD	KEGG_CALCIUM_SIGNALING_PATHWAY	16/223	178/5266	0.00333128	0.0155084	0.00995406	ATP2B4/EGFR/PTK2B/AVPR1B/ITPR1/HTR2A/MYLK/PDGFRA/PDGFRB/NOS1/PLCG2/ITPR2/PLCB3/PRKCG/RYR2/TRHR	16
LUAD	KEGG_GNRH_SIGNALING_PATHWAY	11/223	101/5266	0.00338014	0.0155084	0.00995406	EGFR/PTK2B/ITPR1/PLD1/ITPR2/PLD2/PLCB3/MAPK12/MAP2K3/MMP14/SOS2	11
LUAD	KEGG_CHRONIC_MYELOID_LEUKEMIA	9/223	73/5266	0.00340429	0.0155084	0.00995406	ABL1/AKT1/CBL/CBLB/NFKB1/NFKBIA/MYC/TP53/SOS2	9
LUAD	KEGG_INSULIN_SIGNALING_PATHWAY	13/223	137/5266	0.00501514	0.0220308	0.0141404	AKT1/CBL/CBLB/GSK3B/IRS1/PRKAR1A/PRKCI/TSC1/TSC2/SOS2/TRIP10/SORBS1/PYGB	13
LUAD	KEGG_GLIOMA	8/223	65/5266	0.00572626	0.0239854	0.015395	AKT1/EGFR/PDGFRA/PDGFRB/PLCG2/PRKCG/TP53/SOS2	8
LUAD	KEGG_ENDOMETRIAL_CANCER	7/223	52/5266	0.00585011	0.0239854	0.015395	AKT1/EGFR/GSK3B/MYC/TP53/SOS2/AXIN2	7
LUAD	KEGG_NON_SMALL_CELL_LUNG_CANCER	7/223	54/5266	0.00721051	0.0286095	0.0183629	AKT1/EGFR/PLCG2/PRKCG/RXRA/TP53/SOS2	7
LUAD	KEGG_AXON_GUIDANCE	12/223	129/5266	0.00807916	0.0310543	0.0199321	ABL1/EPHB1/GSK3B/GNAI2/NCK1/PAK2/PLXNA1/RASA1/RGS3/LIMK2/ABLIM1/EPHA1	12
LUAD	KEGG_CYTOSOLIC_DNA_SENSING_PATHWAY	7/223	56/5266	0.00879246	0.0327719	0.0210346	IL6/IRF7/NFKB1/NFKBIA/RIPK1/IKBKE/TBK1	7
LUAD	KEGG_LEUKOCYTE_TRANSENDOTHELIAL_MIGRATION	11/223	118/5266	0.0108534	0.0392637	0.0252013	ACTG1/ACTN1/ACTN2/PTK2B/GNAI2/ITGAL/PLCG2/PRKCG/MAPK12/VAV2/CLDN1	11
LUAD	KEGG_APOPTOSIS	9/223	88/5266	0.0115926	0.039608	0.0254223	AKT1/FAS/CSF2RB/IRAK2/NFKB1/NFKBIA/PRKAR1A/TP53/RIPK1	9
LUAD	KEGG_HEMATOPOIETIC_CELL_LINEAGE	9/223	88/5266	0.0115926	0.039608	0.0254223	CD22/CR1/EPOR/IL6/IL6R/IL4R/ITGA5/ITGA6/ITGA2B	9
LUAD	KEGG_CHEMOKINE_SIGNALING_PATHWAY	15/223	190/5266	0.0141609	0.0470753	0.0302152	AKT1/ARRB1/CSK/PTK2B/GRK5/GSK3B/GNAI2/LYN/NFKB1/NFKBIA/PLCB3/STAT2/TIAM1/VAV2/SOS2	15
LUAD	KEGG_DILATED_CARDIOMYOPATHY	9/223	92/5266	0.0152439	0.0493421	0.0316702	ACTG1/ITGA5/ITGA6/ITGA2B/ITGB4/ITGB5/RYR2/TNNI3/TTN	9
